# Supplementary material for: LC-MS/MS-Based Serum Protein Profiling for Identification of Candidate Biomarkers in Pakistani Rheumatoid Arthritis Patients
Source: Life (Basel). 2022 Mar 21;12(3):464. doi: 10.3390/life12030464 (PMC8955720; doi:10.3390/life12030464)
Supplement: Supplementary file 1 [file life-12-00464-s001.zip]

Archive with 4 entries (4 files):
- life-1612791-Supplementary material.pdf
- Supplementary file Table S1. Accession, number of unique pepetides and description  of identified proteins in all samples.xlsx
- Supplementary file Table S2. Pathway analysis results using Ingenuity Pathway Analysis.xlsx
- Supplementary file Table S3. The PZP concentration for the validation chort.xlsx
