# Supplementary material for: LC-MS/MS-Based Serum Protein Profiling for Identification of Candidate Biomarkers in Pakistani Rheumatoid Arthritis Patients
Source: Life (Basel). 2022 Mar 21;12(3):464. doi: 10.3390/life12030464 (PMC8955720; doi:10.3390/life12030464)
Supplement: Supplementary file 1 [file life-12-00464-s001.zip › Supplementary file Table S1. Accession, number of unique pepetides and description of identified proteins in all samples.xlsx]

## Sheet: Sheet1
Suppplementary Table S1: Accession, number of unique peptides and description of identified proteins in all samples.
Accession	Unique peptides	Description
P49908	2	Selenoprotein P OS=Homo sapiens GN=SEPP1 PE=1 SV=3
P00747;Q02325;Q15195	49	Plasminogen OS=Homo sapiens GN=PLG PE=1 SV=2
Q8TAQ9	1	SUN domain-containing protein 3 OS=Homo sapiens GN=SUN3 PE=2 SV=4
P04211	1	Ig lambda chain V region 4A OS=Homo sapiens PE=4 SV=1
Q13796	1	Protein Shroom2 OS=Homo sapiens GN=SHROOM2 PE=1 SV=1
P01042	25	Kininogen-1 OS=Homo sapiens GN=KNG1 PE=1 SV=2
P03973	1	Antileukoproteinase OS=Homo sapiens GN=SLPI PE=1 SV=2
P20742	14	Pregnancy zone protein OS=Homo sapiens GN=PZP PE=1 SV=4
P34096	2	Ribonuclease 4 OS=Homo sapiens GN=RNASE4 PE=1 SV=3
P02741	4	C-reactive protein OS=Homo sapiens GN=CRP PE=1 SV=1
P20851	6	C4b-binding protein beta chain OS=Homo sapiens GN=C4BPB PE=1 SV=1
P36955	9	Pigment epithelium-derived factor OS=Homo sapiens GN=SERPINF1 PE=1 SV=4
O95445	7	Apolipoprotein M OS=Homo sapiens GN=APOM PE=1 SV=2
Q14520	15	Hyaluronan-binding protein 2 OS=Homo sapiens GN=HABP2 PE=1 SV=1
Q96PD5	6	N-acetylmuramoyl-L-alanine amidase OS=Homo sapiens GN=PGLYRP2 PE=1 SV=1
P15169	4	Carboxypeptidase N catalytic chain OS=Homo sapiens GN=CPN1 PE=1 SV=1
P22792	7	Carboxypeptidase N subunit 2 OS=Homo sapiens GN=CPN2 PE=1 SV=3
P01023	10	Alpha-2-macroglobulin OS=Homo sapiens GN=A2M PE=1 SV=3
P07357	21	Complement component C8 alpha chain OS=Homo sapiens GN=C8A PE=1 SV=2
Q8WWZ8	2	Oncoprotein-induced transcript 3 protein OS=Homo sapiens GN=OIT3 PE=1 SV=2
P35443	3	Thrombospondin-4 OS=Homo sapiens GN=THBS4 PE=1 SV=2
O95707	1	Ribonuclease P protein subunit p29 OS=Homo sapiens GN=POP4 PE=1 SV=2
O14786	1	Neuropilin-1 OS=Homo sapiens GN=NRP1 PE=1 SV=3
P02671	7	Fibrinogen alpha chain OS=Homo sapiens GN=FGA PE=1 SV=2
P23142	26	Fibulin-1 OS=Homo sapiens GN=FBLN1 PE=1 SV=4
Q9BXR6	17	Complement factor H-related protein 5 OS=Homo sapiens GN=CFHR5 PE=1 SV=1
P02654	2	Apolipoprotein C-I OS=Homo sapiens GN=APOC1 PE=1 SV=1
P03951	7	Coagulation factor XI OS=Homo sapiens GN=F11 PE=1 SV=1
P61626	5	Lysozyme C OS=Homo sapiens GN=LYZ PE=1 SV=1
P10643	18	Complement component C7 OS=Homo sapiens GN=C7 PE=1 SV=2
P02656	5	Apolipoprotein C-III OS=Homo sapiens GN=APOC3 PE=1 SV=1
Q9UK55	8	Protein Z-dependent protease inhibitor OS=Homo sapiens GN=SERPINA10 PE=1 SV=1
P12259	31	Coagulation factor V OS=Homo sapiens GN=F5 PE=1 SV=4
P0CG06	1	Ig lambda-3 chain C regions OS=Homo sapiens GN=IGLC3 PE=1 SV=1
P13671	21	Complement component C6 OS=Homo sapiens GN=C6 PE=1 SV=3
Q14766	4	Latent-transforming growth factor beta-binding protein 1 OS=Homo sapiens GN=LTBP1 PE=1 SV=4
Q12805	11	EGF-containing fibulin-like extracellular matrix protein 1 OS=Homo sapiens GN=EFEMP1 PE=1 SV=2
P01620;P01622;P18135	2	Ig kappa chain V-III region SIE OS=Homo sapiens PE=1 SV=1
P00734	51	Prothrombin OS=Homo sapiens GN=F2 PE=1 SV=2
P03952	24	Plasma kallikrein OS=Homo sapiens GN=KLKB1 PE=1 SV=1
P01611	1	Ig kappa chain V-I region Wes OS=Homo sapiens PE=1 SV=1
O00187	2	Mannan-binding lectin serine protease 2 OS=Homo sapiens GN=MASP2 PE=1 SV=4
P02765	14	Alpha-2-HS-glycoprotein OS=Homo sapiens GN=AHSG PE=1 SV=1
Q86UD1	2	Out at first protein homolog OS=Homo sapiens GN=OAF PE=2 SV=1
P00738	6	Haptoglobin OS=Homo sapiens GN=HP PE=1 SV=1
P01859	6	Ig gamma-2 chain C region OS=Homo sapiens GN=IGHG2 PE=1 SV=2
P80748	2	Ig lambda chain V-III region LOI OS=Homo sapiens PE=1 SV=1
P69905	3	Hemoglobin subunit alpha OS=Homo sapiens GN=HBA1 PE=1 SV=2
P02753	8	Retinol-binding protein 4 OS=Homo sapiens GN=RBP4 PE=1 SV=3
P43652	3	Afamin OS=Homo sapiens GN=AFM PE=1 SV=1
P10720	1	Platelet factor 4 variant OS=Homo sapiens GN=PF4V1 PE=1 SV=1
P39060	2	Collagen alpha-1(XVIII) chain OS=Homo sapiens GN=COL18A1 PE=1 SV=5
P07360	8	Complement component C8 gamma chain OS=Homo sapiens GN=C8G PE=1 SV=3
P36980	2	Complement factor H-related protein 2 OS=Homo sapiens GN=CFHR2 PE=1 SV=1
P07359	4	Platelet glycoprotein Ib alpha chain OS=Homo sapiens GN=GP1BA PE=1 SV=2
P02679	1	Fibrinogen gamma chain OS=Homo sapiens GN=FGG PE=1 SV=3
P01019	3	Angiotensinogen OS=Homo sapiens GN=AGT PE=1 SV=1
P02652	8	Apolipoprotein A-II OS=Homo sapiens GN=APOA2 PE=1 SV=1
P01700;P01707	1	Ig lambda chain V-I region HA OS=Homo sapiens PE=1 SV=1
P00742	20	Coagulation factor X OS=Homo sapiens GN=F10 PE=1 SV=2
P04208	1	Ig lambda chain V-I region WAH OS=Homo sapiens PE=1 SV=1
P35542	8	Serum amyloid A-4 protein OS=Homo sapiens GN=SAA4 PE=1 SV=2
P05067;Q06481	2	Amyloid beta A4 protein OS=Homo sapiens GN=APP PE=1 SV=3
Q15113	1	Procollagen C-endopeptidase enhancer 1 OS=Homo sapiens GN=PCOLCE PE=1 SV=2
P04003	33	C4b-binding protein alpha chain OS=Homo sapiens GN=C4BPA PE=1 SV=2
P05164	2	Myeloperoxidase OS=Homo sapiens GN=MPO PE=1 SV=1
P05155	2	Plasma protease C1 inhibitor OS=Homo sapiens GN=SERPING1 PE=1 SV=2
Q13201	2	Multimerin-1 OS=Homo sapiens GN=MMRN1 PE=1 SV=3
P16070	3	CD44 antigen OS=Homo sapiens GN=CD44 PE=1 SV=3
P00751	5	Complement factor B OS=Homo sapiens GN=CFB PE=1 SV=2
Q96KN2	3	Beta-Ala-His dipeptidase OS=Homo sapiens GN=CNDP1 PE=1 SV=4
P00739	5	Haptoglobin-related protein OS=Homo sapiens GN=HPR PE=2 SV=2
P02751	90	Fibronectin OS=Homo sapiens GN=FN1 PE=1 SV=4
P49913	1	Cathelicidin antimicrobial peptide OS=Homo sapiens GN=CAMP PE=1 SV=1
Q16610	3	Extracellular matrix protein 1 OS=Homo sapiens GN=ECM1 PE=1 SV=2
P01009;P20848	17	Alpha-1-antitrypsin OS=Homo sapiens GN=SERPINA1 PE=1 SV=3
P06727	41	Apolipoprotein A-IV OS=Homo sapiens GN=APOA4 PE=1 SV=3
P05546	10	Heparin cofactor 2 OS=Homo sapiens GN=SERPIND1 PE=1 SV=3
B9A064;P0CG04	5	Immunoglobulin lambda-like polypeptide 5 OS=Homo sapiens GN=IGLL5 PE=2 SV=2
P11021	3	78 kDa glucose-regulated protein OS=Homo sapiens GN=HSPA5 PE=1 SV=2
P55774	1	C-C motif chemokine 18 OS=Homo sapiens GN=CCL18 PE=1 SV=1
P07996;P35442	35	Thrombospondin-1 OS=Homo sapiens GN=THBS1 PE=1 SV=2
P02788	6	Lactotransferrin OS=Homo sapiens GN=LTF PE=1 SV=6
P02655	6	Apolipoprotein C-II OS=Homo sapiens GN=APOC2 PE=1 SV=1
P02790	1	Hemopexin OS=Homo sapiens GN=HPX PE=1 SV=2
P01703	1	Ig lambda chain V-I region NEWM OS=Homo sapiens PE=1 SV=1
P04217	2	Alpha-1B-glycoprotein OS=Homo sapiens GN=A1BG PE=1 SV=4
P02774	18	Vitamin D-binding protein OS=Homo sapiens GN=GC PE=1 SV=1
P27918	9	Properdin OS=Homo sapiens GN=CFP PE=1 SV=2
P01765;P01774	1	Ig heavy chain V-III region TIL OS=Homo sapiens PE=1 SV=1
Q15848	1	Adiponectin OS=Homo sapiens GN=ADIPOQ PE=1 SV=1
P01857	7	Ig gamma-1 chain C region OS=Homo sapiens GN=IGHG1 PE=1 SV=1
P55056	2	Apolipoprotein C-IV OS=Homo sapiens GN=APOC4 PE=1 SV=1
P00740	11	Coagulation factor IX OS=Homo sapiens GN=F9 PE=1 SV=2
P02768	67	Serum albumin OS=Homo sapiens GN=ALB PE=1 SV=2
P0C0L5	6	Complement C4-B OS=Homo sapiens GN=C4B PE=1 SV=2
P01011	7	Alpha-1-antichymotrypsin OS=Homo sapiens GN=SERPINA3 PE=1 SV=2
P02747	7	Complement C1q subcomponent subunit C OS=Homo sapiens GN=C1QC PE=1 SV=3
P02746	10	Complement C1q subcomponent subunit B OS=Homo sapiens GN=C1QB PE=1 SV=3
P13645;P02533;Q7Z3Y7;P08727;P13646;Q7Z3Y9	11	Keratin, type I cytoskeletal 10 OS=Homo sapiens GN=KRT10 PE=1 SV=6
Q03591	4	Complement factor H-related protein 1 OS=Homo sapiens GN=CFHR1 PE=1 SV=2
P51884	9	Lumican OS=Homo sapiens GN=LUM PE=1 SV=2
P19827	34	Inter-alpha-trypsin inhibitor heavy chain H1 OS=Homo sapiens GN=ITIH1 PE=1 SV=3
P55058	5	Phospholipid transfer protein OS=Homo sapiens GN=PLTP PE=1 SV=1
P00488;P16452	4	Coagulation factor XIII A chain OS=Homo sapiens GN=F13A1 PE=1 SV=4
P01714	2	Ig lambda chain V-III region SH OS=Homo sapiens PE=1 SV=1
Q92954	11	Proteoglycan 4 OS=Homo sapiens GN=PRG4 PE=1 SV=2
P02775	4	Platelet basic protein OS=Homo sapiens GN=PPBP PE=1 SV=3
Q06033	31	Inter-alpha-trypsin inhibitor heavy chain H3 OS=Homo sapiens GN=ITIH3 PE=1 SV=2
Q13103	2	Secreted phosphoprotein 24 OS=Homo sapiens GN=SPP2 PE=1 SV=1
P06396	31	Gelsolin OS=Homo sapiens GN=GSN PE=1 SV=1
P60709;P62736;Q6S8J3;A5A3E0;P0CG38;P0CG39	8	Actin, cytoplasmic 1 OS=Homo sapiens GN=ACTB PE=1 SV=1
P10646	1	Tissue factor pathway inhibitor OS=Homo sapiens GN=TFPI PE=1 SV=1
P00450	39	Ceruloplasmin OS=Homo sapiens GN=CP PE=1 SV=1
P01619	1	Ig kappa chain V-III region B6 OS=Homo sapiens PE=1 SV=1
P01860	8	Ig gamma-3 chain C region OS=Homo sapiens GN=IGHG3 PE=1 SV=2
Q5SYB0	1	FERM and PDZ domain-containing protein 1 OS=Homo sapiens GN=FRMPD1 PE=1 SV=1
P02749	4	Beta-2-glycoprotein 1 OS=Homo sapiens GN=APOH PE=1 SV=3
Q9HCL3	1	Zinc finger protein 14 homolog OS=Homo sapiens GN=ZFP14 PE=2 SV=2
P01625	1	Ig kappa chain V-IV region Len OS=Homo sapiens PE=1 SV=2
P04196	12	Histidine-rich glycoprotein OS=Homo sapiens GN=HRG PE=1 SV=1
Q14624	26	Inter-alpha-trypsin inhibitor heavy chain H4 OS=Homo sapiens GN=ITIH4 PE=1 SV=4
P26927	3	Hepatocyte growth factor-like protein OS=Homo sapiens GN=MST1 PE=1 SV=2
A0M8Q6	1	Ig lambda-7 chain C region OS=Homo sapiens GN=IGLC7 PE=4 SV=2
P49747	6	Cartilage oligomeric matrix protein OS=Homo sapiens GN=COMP PE=1 SV=2
P35858	11	Insulin-like growth factor-binding protein complex acid labile subunit OS=Homo sapiens GN=IGFALS PE=1 SV=1
P0DJI8	1	Serum amyloid A-1 protein OS=Homo sapiens GN=SAA1 PE=1 SV=1
P04180	10	Phosphatidylcholine-sterol acyltransferase OS=Homo sapiens GN=LCAT PE=1 SV=1
P04220	1	Ig mu heavy chain disease protein OS=Homo sapiens PE=1 SV=1
P01877	1	Ig alpha-2 chain C region OS=Homo sapiens GN=IGHA2 PE=1 SV=3
P01717	1	Ig lambda chain V-IV region Hil OS=Homo sapiens PE=1 SV=1
P02743	4	Serum amyloid P-component OS=Homo sapiens GN=APCS PE=1 SV=2
P05090	13	Apolipoprotein D OS=Homo sapiens GN=APOD PE=1 SV=1
P22352	7	Glutathione peroxidase 3 OS=Homo sapiens GN=GPX3 PE=1 SV=2
P01597	1	Ig kappa chain V-I region DEE OS=Homo sapiens PE=1 SV=1
P43251	2	Biotinidase OS=Homo sapiens GN=BTD PE=1 SV=2
P10909	30	Clusterin OS=Homo sapiens GN=CLU PE=1 SV=1
P10124	3	Serglycin OS=Homo sapiens GN=SRGN PE=1 SV=3
P02647	37	Apolipoprotein A-I OS=Homo sapiens GN=APOA1 PE=1 SV=1
P68871;P02042;P02100	4	Hemoglobin subunit beta OS=Homo sapiens GN=HBB PE=1 SV=2
P01024;O95568	135	Complement C3 OS=Homo sapiens GN=C3 PE=1 SV=2
P27169;Q15166	14	Serum paraoxonase/arylesterase 1 OS=Homo sapiens GN=PON1 PE=1 SV=3
Q15582	1	Transforming growth factor-beta-induced protein ig-h3 OS=Homo sapiens GN=TGFBI PE=1 SV=1
Q9BWP8	1	Collectin-11 OS=Homo sapiens GN=COLEC11 PE=1 SV=1
P01814	1	Ig heavy chain V-II region OU OS=Homo sapiens PE=1 SV=1
Q92496	5	Complement factor H-related protein 4 OS=Homo sapiens GN=CFHR4 PE=1 SV=3
P02776	3	Platelet factor 4 OS=Homo sapiens GN=PF4 PE=1 SV=2
P04004	23	Vitronectin OS=Homo sapiens GN=VTN PE=1 SV=1
P01743	1	Ig heavy chain V-I region HG3 OS=Homo sapiens PE=3 SV=1
P07358	14	Complement component C8 beta chain OS=Homo sapiens GN=C8B PE=1 SV=3
Q96IY4	8	Carboxypeptidase B2 OS=Homo sapiens GN=CPB2 PE=1 SV=2
P00748	15	Coagulation factor XII OS=Homo sapiens GN=F12 PE=1 SV=3
P04434	2	Ig kappa chain V-III region VH (Fragment) OS=Homo sapiens PE=4 SV=1
P01617	1	Ig kappa chain V-II region TEW OS=Homo sapiens PE=1 SV=1
P07225	24	Vitamin K-dependent protein S OS=Homo sapiens GN=PROS1 PE=1 SV=1
P14625	1	Endoplasmin OS=Homo sapiens GN=HSP90B1 PE=1 SV=1
P14543	1	Nidogen-1 OS=Homo sapiens GN=NID1 PE=1 SV=3
P01876	7	Ig alpha-1 chain C region OS=Homo sapiens GN=IGHA1 PE=1 SV=2
P02748;Q96BY6	26	Complement component C9 OS=Homo sapiens GN=C9 PE=1 SV=2
Q02985	1	Complement factor H-related protein 3 OS=Homo sapiens GN=CFHR3 PE=1 SV=2
P00736;Q9NZP8	30	Complement C1r subcomponent OS=Homo sapiens GN=C1R PE=1 SV=2
P02760	15	Protein AMBP OS=Homo sapiens GN=AMBP PE=1 SV=1
P03950	3	Angiogenin OS=Homo sapiens GN=ANG PE=1 SV=1
P30043	2	Flavin reductase (NADPH) OS=Homo sapiens GN=BLVRB PE=1 SV=3
P09486	1	SPARC OS=Homo sapiens GN=SPARC PE=1 SV=1
P08519	8	Apolipoprotein(a) OS=Homo sapiens GN=LPA PE=1 SV=1
P02787	5	Serotransferrin OS=Homo sapiens GN=TF PE=1 SV=3
P35908;P02538;O95678;P19013	3	Keratin, type II cytoskeletal 2 epidermal OS=Homo sapiens GN=KRT2 PE=1 SV=2
P08709	3	Coagulation factor VII OS=Homo sapiens GN=F7 PE=1 SV=1
P0DJI9	1	Serum amyloid A-2 protein OS=Homo sapiens GN=SAA2 PE=1 SV=1
P08294	3	Extracellular superoxide dismutase [Cu-Zn] OS=Homo sapiens GN=SOD3 PE=1 SV=2
Q15485	4	Ficolin-2 OS=Homo sapiens GN=FCN2 PE=1 SV=2
P80108	5	Phosphatidylinositol-glycan-specific phospholipase D OS=Homo sapiens GN=GPLD1 PE=1 SV=3
P19823	51	Inter-alpha-trypsin inhibitor heavy chain H2 OS=Homo sapiens GN=ITIH2 PE=1 SV=2
P01591	6	Immunoglobulin J chain OS=Homo sapiens GN=JCHAIN PE=1 SV=4
P01861	3	Ig gamma-4 chain C region OS=Homo sapiens GN=IGHG4 PE=1 SV=1
P01825	1	Ig heavy chain V-II region NEWM OS=Homo sapiens PE=1 SV=1
P01008	5	Antithrombin-III OS=Homo sapiens GN=SERPINC1 PE=1 SV=1
O75636	10	Ficolin-3 OS=Homo sapiens GN=FCN3 PE=1 SV=2
Q08380	15	Galectin-3-binding protein OS=Homo sapiens GN=LGALS3BP PE=1 SV=1
P09871	27	Complement C1s subcomponent OS=Homo sapiens GN=C1S PE=1 SV=1
P04275	7	von Willebrand factor OS=Homo sapiens GN=VWF PE=1 SV=4
P04114;Q9BY43	157	Apolipoprotein B-100 OS=Homo sapiens GN=APOB PE=1 SV=2
Q9Y490	1	Talin-1 OS=Homo sapiens GN=TLN1 PE=1 SV=3
P01598	1	Ig kappa chain V-I region EU OS=Homo sapiens PE=1 SV=1
P08697	9	Alpha-2-antiplasmin OS=Homo sapiens GN=SERPINF2 PE=1 SV=3
O00391	9	Sulfhydryl oxidase 1 OS=Homo sapiens GN=QSOX1 PE=1 SV=3
P02766	9	Transthyretin OS=Homo sapiens GN=TTR PE=1 SV=1
Q04756	5	Hepatocyte growth factor activator OS=Homo sapiens GN=HGFAC PE=1 SV=1
P0C0L4	4	Complement C4-A OS=Homo sapiens GN=C4A PE=1 SV=2
P29622	1	Kallistatin OS=Homo sapiens GN=SERPINA4 PE=1 SV=3
P01766;P01777	1	Ig heavy chain V-III region BRO OS=Homo sapiens PE=1 SV=1
P0CG05;P0CF74	2	Ig lambda-2 chain C regions OS=Homo sapiens GN=IGLC2 PE=1 SV=1
P48740	7	Mannan-binding lectin serine protease 1 OS=Homo sapiens GN=MASP1 PE=1 SV=3
P22891	7	Vitamin K-dependent protein Z OS=Homo sapiens GN=PROZ PE=1 SV=2
P02649	44	Apolipoprotein E OS=Homo sapiens GN=APOE PE=1 SV=1
P18428	11	Lipopolysaccharide-binding protein OS=Homo sapiens GN=LBP PE=1 SV=3
P35527	8	Keratin, type I cytoskeletal 9 OS=Homo sapiens GN=KRT9 PE=1 SV=3
O43866	15	CD5 antigen-like OS=Homo sapiens GN=CD5L PE=1 SV=1
P02745	5	Complement C1q subcomponent subunit A OS=Homo sapiens GN=C1QA PE=1 SV=2
Q6UXB8	1	Peptidase inhibitor 16 OS=Homo sapiens GN=PI16 PE=1 SV=1
P08603	70	Complement factor H OS=Homo sapiens GN=CFH PE=1 SV=4
P01031	54	Complement C5 OS=Homo sapiens GN=C5 PE=1 SV=4
O14791	6	Apolipoprotein L1 OS=Homo sapiens GN=APOL1 PE=1 SV=5
P01834	9	Ig kappa chain C region OS=Homo sapiens GN=IGKC PE=1 SV=1
P01871	11	Ig mu chain C region OS=Homo sapiens GN=IGHM PE=1 SV=3
P04406	2	Glyceraldehyde-3-phosphate dehydrogenase OS=Homo sapiens GN=GAPDH PE=1 SV=3
P23083	1	Ig heavy chain V-I region V35 OS=Homo sapiens PE=1 SV=1
P04433	1	Ig kappa chain V-III region VG (Fragment) OS=Homo sapiens PE=1 SV=1
P04070	7	Vitamin K-dependent protein C OS=Homo sapiens GN=PROC PE=1 SV=1
Q14515	2	SPARC-like protein 1 OS=Homo sapiens GN=SPARCL1 PE=1 SV=2
P04264;Q7Z794	12	Keratin, type II cytoskeletal 1 OS=Homo sapiens GN=KRT1 PE=1 SV=6
Q13790	3	Apolipoprotein F OS=Homo sapiens GN=APOF PE=1 SV=2
