# Supplementary material for: LC-MS/MS-Based Serum Protein Profiling for Identification of Candidate Biomarkers in Pakistani Rheumatoid Arthritis Patients
Source: Life (Basel). 2022 Mar 21;12(3):464. doi: 10.3390/life12030464 (PMC8955720; doi:10.3390/life12030464)
Supplement: Supplementary file 1 [file life-12-00464-s001.zip › Supplementary file Table S2. Pathway analysis results using Ingenuity Pathway Analysis.xlsx]

## Sheet: Canonical Pathway dPos
Canonical Pathways Double Positive RA patients for RF and ACPA versus controls
Ingenuity Canonical Pathways	-log(p-value)	p-value	zScore	Ratio	Molecules
LXR/RXR Activation	27.1	7.94328e-28	-0.218218	0.174	A1BG,AGT,AHSG,ALB,APOA2,APOC3,APOC4,APOD,APOF,APOH,APOM,C4A/C4B,FGA,GC,HPR,HPX,LPA,LYZ,SAA1,SAA2,SERPINF1
Acute Phase Response Signaling	26.5	3.16228e-27	-1.1547	0.128	A2M,AGT,AHSG,ALB,APOA2,APOH,C4A/C4B,C4BPB,CFB,CRP,FGA,FGG,FN1,HP,HPX,HRG,KLKB1,SAA1,SAA2,SERPINA3,SERPIND1,SERPINF1,SERPING1
FXR/RXR Activation	23.3	5.01187e-24		0.151	A1BG,AGT,AHSG,ALB,APOA2,APOC3,APOC4,APOD,APOF,APOH,APOM,C4A/C4B,FGA,GC,HPR,HPX,SAA1,SAA2,SERPINF1
Coagulation System	11.5	3.16228e-12	0	0.229	A2M,F5,F7,FGA,FGG,KLKB1,SERPINC1,SERPIND1
Maturity Onset Diabetes of Young (MODY) Signaling	9.61	2.45471e-10		0.136	ADIPOQ,APOA2,APOC3,APOC4,APOD,APOF,APOH,APOM
Atherosclerosis Signaling	9.5	3.16228e-10		0.0787	ALB,APOA2,APOC3,APOC4,APOD,APOF,APOM,COL18A1,LPA,LYZ
IL-12 Signaling and Production in Macrophages	9.34	4.57088e-10		0.0758	ALB,APOA2,APOC3,APOC4,APOD,APOF,APOM,LPA,LYZ,MST1
Extrinsic Prothrombin Activation Pathway	8.14	7.24436e-09		0.312	F5,F7,FGA,FGG,SERPINC1
Production of Nitric Oxide and Reactive Oxygen Species in Macrophages	7.85	1.41254e-08	-1	0.0532	ALB,APOA2,APOC3,APOC4,APOD,APOF,APOM,LPA,LYZ,MPO
Complement System	7.81	1.54882e-08	-0.447214	0.162	C4A/C4B,C4BPB,C7,CFB,MASP2,SERPING1
Intrinsic Prothrombin Activation Pathway	7.46	3.46737e-08	0	0.143	COL18A1,F5,FGA,FGG,KLKB1,SERPINC1
Clathrin-mediated Endocytosis Signaling	6.62	2.39883e-07		0.0466	ALB,APOA2,APOC3,APOC4,APOD,APOF,APOM,LPA,LYZ
Autoimmune Thyroid Disease Signaling	2.84	0.00144544		0.0612	IGHG2,IGHG3,IGHG4
Hematopoiesis from Pluripotent Stem Cells	2.84	0.00144544		0.0612	IGHG2,IGHG3,IGHG4
Primary Immunodeficiency Signaling	2.82	0.00151356		0.06	IGHG2,IGHG3,IGHG4
GP6 Signaling Pathway	2.67	0.00213796	0	0.0336	COL18A1,FGA,FGG,TLN1
Phagosome Formation	2.6	0.00251189		0.032	FN1,IGHG2,IGHG3,IGHG4
Glucocorticoid Receptor Signaling	2.37	0.0042658		0.0179	A2M,AGT,FGG,HSPA5,KRT9,SLPI
Melatonin Degradation III	2.34	0.00457088		1	MPO
Apelin Liver Signaling Pathway	2.21	0.00616595		0.0769	AGT,COL18A1
Allograft Rejection Signaling	2.15	0.00707946		0.0349	IGHG2,IGHG3,IGHG4
Communication between Innate and Adaptive Immune Cells	2.02	0.00954993		0.0312	IGHG2,IGHG3,IGHG4
Dendritic Cell Maturation	2.01	0.00977237	1	0.0219	COL18A1,IGHG2,IGHG3,IGHG4
Hepatic Fibrosis / Hepatic Stellate Cell Activation	1.99	0.0102329		0.0215	A2M,AGT,COL18A1,FN1
Neuroprotective Role of THOP1 in Alzheimer's Disease	1.8	0.0158489		0.0259	AGT,F7,SERPINA3
Role of Tissue Factor in Cancer	1.79	0.0162181		0.0256	F7,FGA,FGG
Airway Pathology in Chronic Obstructive Pulmonary Disease	1.78	0.0165959		0.0254	APOD,APOM,MPO
Heme Degradation	1.74	0.018197		0.25	BLVRB
Systemic Lupus Erythematosus Signaling	1.69	0.0204174		0.0175	C7,IGHG2,IGHG3,IGHG4
MSP-RON Signaling Pathway	1.55	0.0281838		0.0345	KLKB1,MST1
SPINK1 Pancreatic Cancer Pathway	1.52	0.0301995		0.0333	CPN1,KLKB1
Superoxide Radicals Degradation	1.45	0.0354813		0.125	SOD3
Growth Hormone Signaling	1.38	0.0416869		0.0282	A2M,IGFALS
B Cell Receptor Signaling	1.28	0.0524807		0.0162	IGHG2,IGHG3,IGHG4
Role of Macrophages, Fibroblasts and Endothelial Cells in Rheumatoid Arthritis	1.27	0.0537032		0.0128	FN1,IGHG2,IGHG3,IGHG4
TR/RXR Activation	1.25	0.0562341		0.0238	FGA,HP
Agranulocyte Adhesion and Diapedesis	1.24	0.057544		0.0155	FN1,PF4,PPBP
HIPPO signaling	1.24	0.057544		0.0235	CD44,MST1
Endoplasmic Reticulum Stress Pathway	1.04	0.0912011		0.0476	HSPA5
Tumoricidal Function of Hepatic Natural Killer Cells	0.986	0.103276		0.0417	SRGN
IL-6 Signaling	0.958	0.110154		0.016	A2M,CRP
Phospholipase C Signaling	0.953	0.111429		0.0117	IGHG2,IGHG3,IGHG4
Semaphorin Neuronal Repulsive Signaling Pathway	0.93	0.11749		0.0154	CD44,NRP1
Iron homeostasis signaling pathway	0.893	0.127938		0.0146	HP,HPX
Docosahexaenoic Acid (DHA) Signaling	0.8	0.158489		0.0263	SERPINF1
Inhibition of Matrix Metalloproteases	0.789	0.162555		0.0256	A2M
Synaptogenesis Signaling Pathway	0.774	0.168267		0.00962	COMP,THBS4,TLN1
BAG2 Signaling Pathway	0.751	0.177419		0.0233	HSPA5
Granulocyte Adhesion and Diapedesis	0.707	0.196336		0.0111	PF4,PPBP
PPARα/RXRα Activation	0.672	0.212814		0.0105	ADIPOQ,APOA2
Natural Killer Cell Signaling	0.649	0.224388		0.0102	COL18A1,HSPA5
Unfolded protein response	0.648	0.224905		0.0179	HSPA5
Semaphorin Signaling in Neurons	0.622	0.238781		0.0167	NRP1
Osteoarthritis Pathway	0.606	0.247742		0.00948	ADIPOQ,FN1
Regulation of Cellular Mechanics by Calpain Protease	0.592	0.255859		0.0154	TLN1
Superpathway of Melatonin Degradation	0.592	0.255859		0.0154	MPO
Actin Cytoskeleton Signaling	0.586	0.259418		0.00917	FN1,TLN1
IL-10 Signaling	0.57	0.269153		0.0145	BLVRB
LPS/IL-1 Mediated Inhibition of RXR Function	0.569	0.269774		0.00893	APOC4,SOD3
Caveolar-mediated Endocytosis Signaling	0.549	0.282488		0.0137	ALB
Glioma Invasiveness Signaling	0.544	0.285759		0.0135	CD44
TREM1 Signaling	0.539	0.289068		0.0133	MPO
VDR/RXR Activation	0.525	0.298538		0.0128	CAMP
IL-17 Signaling	0.516	0.304789		0.0125	CRP
PEDF Signaling	0.507	0.311172		0.0122	SERPINF1
VEGF Family Ligand-Receptor Interactions	0.498	0.317687		0.0119	NRP1
Crosstalk between Dendritic Cells and Natural Killer Cells	0.478	0.33266		0.0112	TLN1
Fcγ Receptor-mediated Phagocytosis in Macrophages and Monocytes	0.458	0.348337		0.0106	TLN1
FAK Signaling	0.455	0.350752		0.0105	TLN1
Senescence Pathway	0.45	0.354813		0.00727	SAA1,SAA2
Paxillin Signaling	0.411	0.38815		0.00926	TLN1
Rac Signaling	0.399	0.399025		0.00893	CD44
Role of PKR in Interferon Induction and Antiviral Response	0.384	0.413048		0.00855	HSPA5
Renin-Angiotensin Signaling	0.381	0.415911		0.00847	AGT
White Adipose Tissue Browning Pathway	0.352	0.444631		0.00775	CAMP
p70S6K Signaling	0.352	0.444631		0.00775	AGT
Ovarian Cancer Signaling	0.329	0.468813		0.00719	CD44
Type II Diabetes Mellitus Signaling	0.322	0.476431		0.00704	ADIPOQ
Coronavirus Pathogenesis Pathway	0.305	0.49545		0.00667	AGT
Phagosome Maturation	0.303	0.497737		0.00662	MPO
Hepatic Fibrosis Signaling Pathway	0.302	0.498884		0.00543	AGT,COL18A1
Aldosterone Signaling in Epithelial Cells	0.29	0.512861		0.00633	HSPA5
eNOS Signaling	0.288	0.515229		0.00629	HSPA5
HOTAIR Regulatory Pathway	0.286	0.517607		0.00625	CD44
Germ Cell-Sertoli Cell Junction Signaling	0.267	0.540754		0.00585	A2M
Wnt/β-catenin Signaling	0.263	0.545758		0.00578	CD44
RhoGDI Signaling	0.252	0.559758		0.00556	CD44
Sertoli Cell-Sertoli Cell Junction Signaling	0.244	0.570164		0.00541	A2M
NRF2-mediated Oxidative Stress Response	0.238	0.578096		0.00529	SOD3
Xenobiotic Metabolism CAR Signaling Pathway	0.238	0.578096		0.00529	SOD3
ILK Signaling	0.237	0.579429		0.00526	FN1
ERK/MAPK Signaling	0.233	0.58479		0.00518	TLN1
Leukocyte Extravasation Signaling	0.227	0.592925		0.00508	CD44
IL-8 Signaling	0.223	0.598412		0.005	MPO
HIF1α Signaling	0.217	0.606736		0.00488	HSPA5
Integrin Signaling	0.207	0.620869		0.00469	TLN1
AMPK Signaling	0.205	0.623735		0.00467	ADIPOQ
Axonal Guidance Signaling	0	1		0.00207	NRP1
Cardiac Hypertrophy Signaling (Enhanced)	0	1		0.00205	AGT
EIF2 Signaling	0	1		0.00446	HSPA5
Estrogen Receptor Signaling	0	1		0.00305	AGT
Huntington's Disease Signaling	0	1		0.00422	HSPA5
Neuroinflammation Signaling Pathway	0	1		0.00334	CRP
Protein Ubiquitination Pathway	0	1		0.00366	HSPA5
Sirtuin Signaling Pathway	0	1		0.00344	SOD3
Systemic Lupus Erythematosus In T Cell Signaling Pathway	0	1		0.00299	CD44
Xenobiotic Metabolism Signaling	0	1		0.00348	SOD3

## Sheet: Upstream Regulators dPos
Upstream Regulators Double Positive RA patients for RF and ACPA versus Controls
Upstream Regulator	Expr Log Ratio	Molecule Type	Predicted Activation State	Activation z-score	p-value of overlap	Target molecules in dataset	Mechanistic Network
IL6		cytokine		-1.213	8.92e-13	A2M,AGT,ALB,CD44,CFP,COMP,CRP,FGA,FGG,FN1,GP1BA,HP,HPX,HSPA5,LPA,LTF,LYZ,MPO,PPBP,SAA1,SAA2,SERPINA3	FOS,IL6,IL6R,IL6ST,Jnk,NFKB1,NFkB (complex),RELA,SMARCA4,STAT,STAT3,TEAD,beta-estradiol,estrogen receptor
HNF1A		transcription regulator	Inhibited	-2.204	1.36e-11	AGT,AHSG,ALB,APOA2,APOC3,APOH,APOM,CPN1,CRP,FGA,GC,HPX,HSPA5,PZP,RNASE4,SERPING1,SLPI	HNF1A,HNF4A
CEBPA		transcription regulator		-0.731	5.35e-11	A2M,ADIPOQ,AGT,ALB,APOC3,APOC4,CAMP,HP,HPR,HSPA5,LTF,MMRN1,MPO,NRP1,SAA1,SERPINF1	CEBPA,CEBPB,NFKB1,NFkB (complex),PPARG,RELA,SMARCA4,STAT,STAT3
TNF		cytokine		0.129	1.25e-09	A2M,ADIPOQ,AGT,ALB,APOC4,C4A/C4B,CAMP,CD44,CFB,CRP,FGG,FN1,GP1BA,HP,HSPA5,MPO,MST1,NID1,NRP1,RNASE4,SAA1,SELENOP,SERPINA3,SERPIND1,SERPINF1,SLPI,SOD3,SPARC	AHR,HIF1A,IFNG,IL1B,NFKB1,NFkB (complex),RELA,SMARCA4,STAT1,STAT3,Stat3-Stat3,TNF,beta-estradiol,estrogen receptor
dexamethasone		chemical drug		-0.231	2.65e-09	ADIPOQ,AGT,ALB,APOA2,APOD,BLVRB,CAMP,CD44,CFB,CFHR1,CRP,F5,FGA,FGG,FN1,HP,HSPA5,IGFALS,PF4,PF4V1,PPBP,SAA1,SAA2,SELENOP,SERPINA3,SERPINF1,SERPING1,SLPI,SPARC,SRGN	Ap1,CEBPA,FOXO1,HIF1A,IFNG,Insulin,JUN,NFKB1,NFkB (complex),PPARG,RELA,SMARCA4,SREBF1,STAT1,STAT3,TNF,dexamethasone
STAT3		transcription regulator		-0.956	5.08e-09	A2M,ADIPOQ,AGT,AHSG,CD44,CFB,CRP,FGA,FGG,FN1,HP,LTF,LYZ,NRP1,SAA1,SERPINA3	AGT,AHR,CEBPB,HIF1A,IL1B,IL6,NFKB1,NFkB (complex),POU2F1,PPARG,RELA,SMARCA4,STAT,STAT3,Stat3-Stat3
L-triiodothyronine		chemical - endogenous mammalian	Inhibited	-2.407	6.8e-09	A2M,ADIPOQ,AGT,AHSG,ALB,APOA2,APOC3,APOM,C4A/C4B,CD44,FGA,HP,LYZ,NID1	AGT,CEBPA,CEBPB,CEBPD,FOXO1,HIF1A,HNF1A,HNF4A,Ins1,L-triiodothyronine,NFKB1,NFkB (complex),PPARG,RELA,RNA polymerase II,SMAD3,SMARCA4,STAT,STAT3
IL6ST		transmembrane receptor		0	7.78e-09	A2M,ALB,CD44,FGA,HP,HPX,LTF	CEBPB,IL6,IL6ST,NFKB1,NFkB (complex),RELA,SMARCA4,STAT,STAT3
OSM		cytokine		-0.667	1.11e-08	A2M,ALB,CAMP,CRP,ECM1,FGA,FN1,HP,HSPA5,KRT9,RNASE4,SAA1,SERPINA3,SERPING1,SLPI	Ap1,CEBPB,FOS,IL6,IL6R,JUN,NFKB1,NFkB (complex),OSM,RELA,SMARCA4,STAT,STAT3,Stat3-Stat3
nitrofurantoin		chemical drug		0.426	3.08e-08	A2M,ALB,APOA2,C4A/C4B,CRP,FGA,HPX,HSPA5,SELENOP
captopril		chemical drug		-0.24	3.23e-08	A2M,AGT,C4A/C4B,CD44,FGA,SERPING1,THBS4	AGT,HIF1A,NFkB (complex),PPARG,STAT3,captopril
immethridine		chemical reagent		1.342	6.82e-08	C4A/C4B,CD44,FGA,HP,SERPINA3
lipopolysaccharide		chemical drug		-1.575	8.15e-08	ADIPOQ,AGT,ALB,CAMP,CD44,CFB,CFP,CRP,FN1,HP,HSPA5,LTF,LYZ,MPO,NID1,NRP1,PCOLCE,PF4,SAA1,SAA2,SELENOP,SERPINA3,SERPINC1,SERPINF1,SLPI,SPARC	AHR,CEBPA,CEBPB,CEBPD,IL1,IL1B,NFKB1,NFkB (complex),RELA,SMARCA4,STAT,STAT3,TNF,beta-estradiol,estrogen receptor,lipopolysaccharide
methapyrilene		chemical drug		0.378	1.18e-07	A2M,ALB,APOA2,CRP,FGA,HSPA5,IGFALS,SELENOP
Stat3-Stat3		complex		-0.162	2.05e-07	A2M,CRP,FGA,FGG,SERPINA3
GW501516		chemical drug			2.6e-07	ADIPOQ,APOA2,APOD,CAMP,LTF,SAA1,SLPI
puromycin aminonucleoside		chemical reagent		-0.478	2.6e-07	A2M,ALB,C4A/C4B,CD44,FGA,HSPA5,SOD3
estrogen		chemical drug		-1.207	3.46e-07	AGT,ALB,APOA2,COL18A1,F7,FN1,LPA,LTF,SERPINA3,SPARC	AHR,Ap1,CEBPD,EGF,FOXO1,SMAD3,SMAD7,STAT3,estrogen,estrogen receptor
FST		other		0.765	3.56e-07	ADIPOQ,APOA2,FN1,HP,LTF,SAA1	FST,estrogen receptor,progesterone
NFkB (complex)		complex		-0.226	4.29e-07	A2M,AGT,CAMP,CD44,CFB,COL18A1,CRP,FGG,FN1,IGHG3,SAA1,SERPINA3,SLPI,SOD3	AHR,Ap1,CEBPA,CEBPB,HIF1A,IL1B,JUN,NFKB1,NFkB (complex),POU2F1,RELA,SMARCA4,STAT,STAT3,TNF
IL1B		cytokine		-0.615	4.61e-07	A2M,CD44,CFB,CRP,FGG,FN1,HP,HSPA5,IGFALS,NRP1,SAA1,SAA2,SELENOP,SERPINA3,SPARC,SRGN,TLN1	Ap1,CEBPA,EGF,IL1B,JUN,NFKB1,NFkB (complex),RELA,SMARCA4,STAT,STAT3,TNF,estrogen receptor
beta-estradiol		chemical - endogenous mammalian	Inhibited	-2.912	4.87e-07	A2M,ADIPOQ,AGT,ALB,APOD,C4A/C4B,CD44,CFB,COMP,CRP,F7,FN1,HSPA5,LTBP1,LTF,LYZ,MMRN1,MPO,NRP1,PPBP,SAA1,SELENOP,SERPINA3,SLPI,SPARC,THBS4	AHR,CEBPA,CEBPB,IL1B,IL6,NFKB1,NFkB (complex),RELA,SMARCA4,STAT,STAT3,TNF,beta-estradiol,estrogen receptor,progesterone
ERBB3		kinase		0.647	5.17e-07	FN1,HP,NID1,SERPINA3,SLPI,SPARC,TLN1
SB203580		chemical - kinase inhibitor		0.888	5.45e-07	ADIPOQ,AGT,C4A/C4B,CAMP,CRP,EFEMP1,FN1,HSPA5,SERPING1,SLPI,SOD3,SPARC	AGT,Ap1,CEBPA,FOS,FOXO1,HIF1A,IFNG,IGF1,NFKB1,NFkB (complex),PPARG,RELA,SB203580,SMARCA4,STAT1,STAT3,TNF
SMARCB1		transcription regulator		0.478	6.04e-07	A2M,APOC4,C4A/C4B,CD44,COL18A1,CRP,HP,SPARC
rosiglitazone		chemical drug		0.58	6.23e-07	ADIPOQ,AGT,AHSG,APOA2,APOC4,C4A/C4B,CRP,FN1,HP,HSPA5,MPO,SERPINF1	AHR,CEBPA,CEBPD,D-glucose,FOXO1,HIF1A,NFkB (complex),PPARG,RELA,SMAD3,SMAD7,SMARCA4,SREBF1,STAT3,TNF,palmitic acid,rosiglitazone
HRAS		enzyme		-0.633	8.06e-07	A2M,CD44,CFB,COL18A1,CRP,EFEMP1,FN1,LYZ,NID1,NRP1,OAF,SERPINA3,SERPIND1,SPARC	AHR,Ap1,HRAS,IL1B,JUN,NFKB1,NFkB (complex),RELA,SMARCA4,STAT,STAT3,Stat3-Stat3,TP53,TP73
methotrexate		chemical drug		-0.707	8.14e-07	ALB,C7,CFB,CRP,FGA,MASP2,SELENOP,SERPING1,ZFP14
Tcf 1/3/4		group			1.38e-06	AHSG,ALB,APOH
VIPAS39		other			1.38e-06	PF4,PPBP,SPARC
TGFB1		growth factor		-1.705	1.43e-06	ADIPOQ,AFM,ALB,C4BPB,CAMP,CD44,CFB,COL18A1,COMP,CRP,ECM1,F5,FGA,FGG,FN1,HSPA5,LTBP1,NRP1,SERPINA3,SERPINF1,SOD3,SPARC,THBS4	CEBPA,NFKB1,NFkB (complex),PRDM1,RELA,SMARCA4,STAT3,Stat3-Stat3,TGFB1,TNF,TP53,TP73,beta-estradiol,estrogen receptor
HNF4A		transcription regulator		-1.282	1.64e-06	A1BG,AGT,AHSG,ALB,APOA2,APOC3,APOH,APOM,BLVRB,C4A/C4B,CRP,F7,FGA,HPX,HSPA5,LPA,LTF,MST1,PZP,RNASE4,SAA1,SAA2,SERPINA3,SLPI,TLN1	HNF1A,HNF4A,SREBF1,fatty acid
fenofibrate		chemical drug		1.698	1.72e-06	ADIPOQ,APOA2,APOC3,CRP,FGA,FGG,HP,HSPA5,MPO	AHR,APOA1,CEBPD,FOXO1,PPARA,RXRA,SMAD3,SMAD7,SREBF1,fatty acid,fenofibrate
CEBPB		transcription regulator		-0.999	1.87e-06	ADIPOQ,AGT,ALB,APOC3,CRP,F7,HP,HPX,NRP1,SAA1,SAA2	CEBPA,CEBPB,IL6,NFKB1,NFkB (complex),PPARG,RELA,STAT,STAT3
IL1		group		-0.362	2.02e-06	ALB,APOC3,CFB,CRP,FN1,HP,LYZ,SAA1,SAA2,SPARC	Ap1,CEBPA,CEBPB,IL1,IL6,JUN,NFKB1,NFkB (complex),PPARG,RELA,SMARCA4,STAT,STAT3,cytokine
SMAD3		transcription regulator		-1.521	2.12e-06	ALB,APOA2,APOC3,CRP,FN1,HP,HSPA5,SPARC,THBS4	AHR,CEBPD,FOXO1,RELA,RNA polymerase II,SMAD3,SMAD7
cyclosporin A		biologic drug		-1.148	2.66e-06	A2M,AGT,APOD,C4A/C4B,CAMP,CD44,F5,FGA,FN1,HPX,HSPA5	Ap1,FOS,FOXO1,HIF1A,IFNG,IGF1,JUN,Jnk,NFKB1,NFkB (complex),PPARG,RELA,SMARCA4,STAT1,STAT3,TEAD,cyclosporin A
AHR		ligand-dependent nuclear receptor		1.209	2.93e-06	A2M,ALB,CRP,EFEMP1,FN1,HP,HSPA5,LTBP1,NID1,SAA1	AHR,Ap1,CEBPB,IL1B,IL6,JUN,NFKB1,NFkB (complex),POU2F1,RELA,STAT,STAT3
FOS		transcription regulator		-0.766	4.78e-06	A2M,AGT,CAMP,CD44,CFP,COL18A1,FGA,FN1,HSPA5,LTBP1,MMRN1,SLPI	ATF2,Ap1,FOS,JUN,NFKB1,NFkB (complex),RELA,SMARCA4,STAT3,Stat3-Stat3
FOXA2		transcription regulator		-1.96	5.29e-06	A2M,ALB,APOC3,APOM,CPN1,LYZ,SAA1,SOD3
GW 4064		chemical toxicant		1	5.5e-06	ADIPOQ,APOF,APOM,FGA,FGG
RHO		g-protein coupled receptor		0.447	5.97e-06	CD44,NID1,PCOLCE,SELENOP,SERPING1
succinic acid		chemical - endogenous mammalian		0	6.13e-06	AGT,CD44,CFB,SERPING1
JUN		transcription regulator		-0.192	6.34e-06	A2M,APOC3,APOM,CAMP,CD44,CFP,FN1,LTBP1,PGLYRP2,SAA1,SPARC	AHR,ATF2,Ap1,FOS,JUN,NFKB1,NFkB (complex),RELA,STAT3
AGT	-2.486	growth factor	Inhibited	-2.12	6.46e-06	ADIPOQ,AGT,C4A/C4B,CD44,CRP,EFEMP1,FGA,FN1,HP,SERPINA3,SOD3	AGT,CEBPA,CEBPB,HIF1A,IL6,NFKB1,NFkB (complex),PPARG,RELA,SMARCA4,STAT,STAT3,Stat3-Stat3,TNF
TO-901317		chemical reagent			6.8e-06	ALB,APOC4,APOD,APOM,CFHR1,CRP,HP,SERPINA3	NR1H3,TO-901317
IL1A		cytokine		0.605	9.73e-06	APOD,C4A/C4B,CAMP,CD44,SAA1,SAA2,SERPINA3,SPARC	ATF2,Ap1,FOS,IL1A,JUN,NFKB1,NFkB (complex),RELA,STAT3,cytokine
taurine		chemical - endogenous mammalian			1.04e-05	ADIPOQ,AGT,FN1,MPO	AGT,FOXO1,HIF1A,Insulin,NFkB (complex),PPARG,SREBF1,STAT3,taurine
acetaminophen		chemical drug		0.758	1.14e-05	A2M,ALB,APOA2,CRP,HSPA5,SELENOP,SERPINF1	CEBPA,NFkB (complex),RELA,SMARCA4,STAT3,TNF,acetaminophen
metformin		chemical drug		1.194	1.14e-05	ADIPOQ,AHSG,CRP,FN1,HSPA5,SELENOP,SERPINF1	CEBPA,D-glucose,FOXO1,HIF1A,Insulin,NFkB (complex),PPARG,RELA,SMAD3,SMARCA4,SREBF1,STAT3,TNF,metformin,rosiglitazone
HNF1B		transcription regulator			1.14e-05	ALB,CD44,CPN1,FN1,RNASE4,SPARC
PRDM1		transcription regulator		-1.463	1.22e-05	APOM,CD44,CRP,ECM1,F5,FGA,FGG,SERPINA3
poly rI:rC-RNA		biologic drug		0.128	1.58e-05	CAMP,CD44,CFB,CRP,FN1,HSPA5,LTF,LYZ,MPO,SERPING1,SLPI,SRGN	Ap1,FOS,FOXO1,HIF1A,IFNG,IGF1,JUN,NFKB1,NFkB (complex),RELA,SMARCA4,STAT1,STAT3,Stat3-Stat3,poly rI:rC-RNA
CTF1		cytokine			1.66e-05	A2M,AGT,CRP,SERPINA3	Ap1,CTF1,JUN,NFKB1,NFkB (complex),RELA,SMARCA4,STAT,STAT1,STAT3,Stat3-Stat3
STAT		group			1.85e-05	A2M,AGT,CRP,SERPINA3
IL22		cytokine		0.503	2.32e-05	CAMP,FGA,HP,HSPA5,SAA1,SERPINA3
PRL		cytokine		-1.255	2.38e-05	A2M,ECM1,FN1,IGFALS,PCOLCE,RNASE4,SERPINA3,SPARC
COL9A1		other			2.45e-05	COMP,FN1,THBS4
CSF3R		transmembrane receptor			2.45e-05	LTF,LYZ,MPO
PIAS3		transcription regulator			2.45e-05	FGG,HP,SERPINA3	NFKB1,NFkB (complex),PIAS3,RELA,SMARCA4,STAT,STAT3,Stat3-Stat3
IL6R		transmembrane receptor		-0.555	2.97e-05	A2M,FN1,HP,SAA1,SERPINA3	Ap1,CEBPB,IL6,IL6R,JUN,NFKB1,NFkB (complex),RELA,SMARCA4,STAT,STAT3,Stat3-Stat3
chenodeoxycholic acid		chemical - endogenous mammalian		1.342	3.32e-05	AGT,APOF,APOM,FGA,FGG
vancomycin		biologic drug		-0.284	3.32e-05	A2M,C4A/C4B,CD44,FGA,SOD3
dihydrotestosterone		chemical - endogenous mammalian		-1.744	3.35e-05	ADIPOQ,AGT,APOD,APOM,C4A/C4B,FN1,LTBP1,LYZ,SELENOP,SOD3,SPARC	AGT,HIF1A,NFkB (complex),PPARG,RELA,SMARCA4,STAT3,beta-estradiol,dihydrotestosterone,estrogen receptor
TP53		transcription regulator		-0.508	3.52e-05	A2M,ALB,CD44,COL18A1,ECM1,F5,FN1,GC,HSPA5,LTBP1,LYZ,MST1,NRP1,PGLYRP2,RNASE4,SERPINA3,SERPINC1,SERPING1,SLPI,THBS4,TLN1	TP53,TP73
RXRA		ligand-dependent nuclear receptor		-0.496	3.69e-05	APOA2,APOC3,APOM,ECM1,FGG,LTF,LYZ,MPO	JUN,NR1H3,PPARA,RARA,RXRA,alitretinoin,estrogen receptor,tretinoin
TCF		group			3.9e-05	APOD,CD44,ECM1,SAA1,SERPINA3
D-fructose		chemical - endogenous mammalian			3.99e-05	ADIPOQ,AGT,FN1,HP
NR1H3		ligand-dependent nuclear receptor			4.3e-05	APOC3,APOC4,APOD,APOM,CFB,CRP,LYZ
ABCA1		transporter			4.35e-05	ADIPOQ,APOA2,APOM,HSPA5	ABCA1,APOA1,FOXO1,HIF1A,Insulin,SREBF1,fatty acid
IL10RA		transmembrane receptor		-1.414	4.75e-05	CFB,ECM1,EFEMP1,FN1,PCOLCE,PF4,SPARC,THBS4
alitretinoin		chemical drug		-0.777	4.99e-05	APOA2,APOC3,APOD,APOM,FN1,LTF	JUN,NR1H3,PPARA,RARA,RXRA,alitretinoin
C20-D3-vitamin A		chemical drug			5.11e-05	CFB,CFP
F5	0.845	other			5.11e-05	F5,MMRN1
chlordecone		chemical toxicant			5.11e-05	HSPA5,LTF
methacholine		chemical drug			5.11e-05	FN1,SLPI
TP73		transcription regulator		0.637	5.26e-05	COL18A1,ECM1,FN1,LTBP1,LYZ,NRP1,SERPINA3,SERPINF1,SERPING1	TP53,TP73
NCOR1		transcription regulator			5.3e-05	ADIPOQ,APOF,HP,LYZ,SERPINF1
Growth hormone		group		-0.77	5.37e-05	ADIPOQ,AGT,ALB,COL18A1,FGG,FN1,IGFALS	CEBPA,CEBPB,CEBPD,FOXO1,Growth hormone,HIF1A,Ins1,Insulin,SMAD3,SREBF1
allopurinol		chemical drug		0.447	5.57e-05	A2M,C4A/C4B,CD44,FGA,MPO
SMARCA4		transcription regulator		-0.659	6.32e-05	A2M,ADIPOQ,AGT,ALB,CD44,CFP,FGG,FN1,NRP1,SELENOP,SOD3	CEBPB,NFKB1,NFkB (complex),RELA,SMARCA4,STAT,STAT3
CCN5		growth factor	Activated	2	6.5e-05	ADIPOQ,CD44,FN1,SPARC
inosine		chemical - endogenous mammalian		1	6.5e-05	A2M,C4A/C4B,CFB,SERPING1
APOE	0.105	transporter		1.969	7.34e-05	ADIPOQ,APOD,CD44,COL18A1,ECM1,HSPA5,LTBP1,SERPINA3
11,12-epoxyeicosatrienoic acid		chemical - endogenous mammalian			7.53e-05	ADIPOQ,APOA2,CD44
CEBPE		transcription regulator			7.54e-05	CAMP,F7,LTF,LYZ
methylprednisolone		chemical drug		0.168	7.65e-05	A2M,APOC4,CD44,FN1,GC,IGFALS,KLKB1,SERPINA3,SOD3,SPARC	Ap1,JUN,methylprednisolone
pioglitazone		chemical drug		0.17	8.02e-05	ADIPOQ,AHSG,APOA2,APOC3,FN1,HSPA5	APOA1,FOXO1,HIF1A,Insulin,PPARG,SREBF1,STAT3,palmitic acid,pioglitazone
enalapril		biologic drug		0.152	8.11e-05	A2M,AGT,C4A/C4B,FGA
fluticasone propionate		chemical drug		-0.64	8.55e-05	CAMP,CFB,CRP,SELENOP,SERPINF1,SLPI
SREBF1		transcription regulator		-1.28	9e-05	ADIPOQ,APOA2,APOC3,FN1,HSPA5,SELENOP,SERPINA3	CEBPA,D-glucose,FOXO1,HIF1A,Insulin,PPARG,SREBF1
hexachlorobenzene		chemical toxicant		0	9.33e-05	A2M,C4A/C4B,CD44,FGA
NR5A2		ligand-dependent nuclear receptor		-0.191	9.65e-05	APOM,CFP,CRP,HP,SAA1
butyric acid		chemical - endogenous mammalian		0.625	9.84e-05	A2M,ALB,C7,CAMP,CD44,GC,NRP1,SELENOP,THBS4	TP53,TP73,butyric acid
APOA1	0.069	transporter			9.99e-05	APOA2,APOC3,HSPA5,MPO	APOA1,SREBF1
tretinoin		chemical - endogenous mammalian		0.145	0.000103	A2M,AGT,APOA2,APOC3,APOD,CD44,CFP,FGG,FN1,HPX,LTF,MPO,MST1,NRP1,SERPING1,SLPI,SPARC,SRGN	Ap1,EGF,FOS,HIF1A,IFNG,Jnk,NFKB1,NFkB (complex),PPARA,RARA,RELA,RXRA,SMARCA4,STAT1,STAT3,TEAD,estrogen receptor,tretinoin
IL11		cytokine			0.000107	A2M,CRP,GP1BA,SERPINA3	IL11,STAT
cadmium chloride		chemical toxicant			0.000114	ALB,CRP,HP,HSPA5
CCR2		g-protein coupled receptor		0.447	0.000114	ADIPOQ,FN1,PCOLCE,SLPI,SPARC
fibric acid derivative		chemical drug			0.000116	APOA2,APOC3,APOM	APOA1,PPARA,RXRA,SREBF1,fatty acid,fibric acid derivative
tetradecanoylphorbol acetate		chemical drug	Inhibited	-2.662	0.000118	AGT,ALB,APOM,CD44,ECM1,HSPA5,LYZ,MPO,NRP1,PF4,PPBP,SERPINA3,SLPI,SPARC,SRGN	NFkB (complex),RELA,SMARCA4,STAT3,TP53,TP73,beta-estradiol,estrogen receptor,tetradecanoylphorbol acetate
PD98059		chemical - kinase inhibitor		1.462	0.000129	ADIPOQ,AGT,CAMP,CD44,CRP,FN1,GP1BA,HSPA5,RNASE4,SELENOP	Ap1,CEBPA,FOS,HIF1A,JUN,Jnk,NFE2L2,NFKB1,NFkB (complex),PD98059,PPARG,RELA,SMARCA4,STAT3,TEAD,TNF,cholesterol
PPARA		ligand-dependent nuclear receptor		0.499	0.000133	ADIPOQ,APOA2,APOC3,APOM,FGA,FGG,HPX,MASP2,SAA1	JUN,PPARA,RARA,RXRA,SMAD3,SREBF1,docosahexaenoic acid,fenofibrate
LEP		growth factor		-1.162	0.000144	ADIPOQ,APOA2,APOH,APOM,CRP,HPX,HSPA5,SELENOP,SPARC	FOXO1,HIF1A,Insulin,LEP,SREBF1,palmitic acid
RELA		transcription regulator		0.508	0.000146	A2M,AGT,CAMP,CD44,CFB,CRP,FN1,SAA1,SAA2	AHR,CEBPA,CEBPB,HIF1A,IL1B,NFKB1,NFkB (complex),POU2F1,RELA,SMARCA4,STAT,STAT3,Stat3-Stat3,TNF
STAT1		transcription regulator		1	0.000147	A2M,AGT,C4A/C4B,CFB,PF4,SAA2,SERPINA3,SERPING1	FOS,HIF1A,IFNG,NFKB1,NFkB (complex),SMARCA4,STAT,STAT1
gentamicin C		chemical drug		0	0.000147	A2M,C4A/C4B,CD44,FGA
POU2F1		transcription regulator			0.000151	A2M,CRP,SAA1,SELENOP,SERPING1
lomustine		chemical drug		0	0.000156	A2M,C4A/C4B,CD44,FGA
triamterene		chemical drug		0	0.000165	A2M,C4A/C4B,CD44,FGA
MYCT1		other			0.00017	GP1BA,PF4
IGF1		growth factor		-0.674	0.000188	A2M,ADIPOQ,C4A/C4B,CAMP,CD44,FN1,HSPA5,PCOLCE,SLPI	Ap1,CEBPA,FOS,HIF1A,IGF1,JUN,Jnk,NFkB (complex),PPARG,RELA,SMARCA4,STAT3,TEAD,TNF,TP53,cisplatin
COLQ		other		0	0.000197	ECM1,FN1,LTBP1,NID1
fenamic acid		chemical reagent		-0.152	0.000197	A2M,C4A/C4B,CD44,FGA
choline fenofibrate		chemical drug			0.000211	ADIPOQ,APOA2,APOC3	PPARA,RXRA,choline fenofibrate
CD44	-0.796	other			0.000246	CD44,COL18A1,ECM1,FN1,LTBP1,PPBP	Ap1,CD44,NFKB1,NFkB (complex),PRDM1,TGFB1,TP53
RNF17		other			0.000254	MPO,SERPINA3
lestaurtinib		chemical drug			0.000254	LYZ,MPO
C1QA	0.404	other			0.00026	C4A/C4B,CD44,SERPINA3
halofuginone		chemical drug			0.00027	C4A/C4B,CD44,LTBP1,PCOLCE,SPARC
cadmium		chemical toxicant		1	0.000271	ALB,HSPA5,SERPINF1,SPP2
ANGPT2		growth factor		-0.475	0.000279	CFB,COL18A1,FN1,HSPA5,SERPING1,SOD3	ANGPT2,NFKB1,NFkB (complex),RELA,SMARCA4,STAT3,Stat3-Stat3
CFB	-1.117	peptidase			0.000287	ADIPOQ,C4A/C4B,HSPA5
Hmgn3		other			0.000287	AHSG,APOA2,FGA
KLF4		transcription regulator		-0.357	0.000289	ALB,CD44,EFEMP1,FN1,NRP1,SLPI,SOD3
LIF		cytokine			0.0003	A2M,AHSG,CRP,FGG,FN1,SERPINA3	LIF,NFKB1,NFkB (complex),RELA,SMARCA4,STAT,STAT3
ALDH1A2		enzyme			0.000316	CD44,PCOLCE,SPARC
diethylstilbestrol		chemical drug		-1.431	0.000319	ADIPOQ,CFB,COMP,LTF,PCOLCE,SLPI,SPARC	Ap1,diethylstilbestrol,estrogen receptor
Ins1		other		0.085	0.000325	ADIPOQ,AGT,ALB,APOC3,COL18A1,HP,SPARC	AHR,CEBPA,CEBPB,CEBPD,D-glucose,FOXO1,HIF1A,Ins1,PPARG,SMAD3,SMAD7,SREBF1,STAT3
HSD11B1		enzyme			0.000346	ADIPOQ,AGT,FGA
Muc4		other			0.000354	LYZ,SLPI
MTPN		transcription regulator	Inhibited	-2	0.000382	AHSG,APOD,FN1,SPARC
cisplatin		chemical drug		-0.511	0.000456	A2M,ALB,APOA2,C4A/C4B,CD44,FGA,FN1,GC,HSPA5,LYZ,MPO	CEBPB,FOS,IL6,Jnk,NFKB1,NFkB (complex),RELA,STAT,STAT3,TEAD,TP53,TP73,cisplatin
cholesterol		chemical - endogenous mammalian		-0.883	0.000458	AGT,FN1,GP1BA,HSPA5,LYZ,SAA1	CEBPB,FOS,FOXO1,HIF1A,IL6,Insulin,Jnk,NFE2L2,NFKB1,NFkB (complex),RELA,SREBF1,STAT,STAT3,TEAD,cholesterol
CYP4A11		enzyme			0.000471	AGT,FN1
GABP		complex			0.000471	PF4,SOD3
MIA		other			0.000471	FN1,SPARC
ERBB4		kinase		1.961	0.000478	NID1,SERPINA3,SLPI,TLN1
MMP2		peptidase			0.000487	CD44,COL18A1,FN1	AKT1,CCN2,JUN,MMP2,TWIST1
4-phenylbutyric acid		chemical - endogenous mammalian		1.938	0.000521	AHSG,CAMP,HSPA5,SELENOP
TCL1A		transcription regulator			0.000521	CAMP,CFP,LTF,MPO
MEX3A		other			0.000528	CD44,LYZ,NRP1
NR2F2		ligand-dependent nuclear receptor			0.000528	APOC3,LTF,NRP1	CEBPA,CEBPB,JUN,NR2F2,PPARG,RARA,RXRA,STAT3
INS		other		-0.339	0.000534	ADIPOQ,AGT,CRP,F7,HSPA5	CEBPA,D-glucose,FOXO1,HIF1A,INS,Insulin,PPARG,SREBF1,glycerol
NOX4		enzyme			0.00057	AGT,CD44,FN1	AKT1,Ap1,FOS,JUN,Jnk,NFKB1,NFkB (complex),NOX4,RELA,SMARCA4,STAT,STAT3,TEAD,TWIST1
NR2F1		ligand-dependent nuclear receptor			0.00057	AGT,APOC3,LTF
ethionine		chemical toxicant			0.00057	C4A/C4B,CD44,FGA
GW9662		chemical reagent		0.469	0.000591	ADIPOQ,FN1,HSPA5,MPO	Ap1,CEBPA,FOS,FOXO1,GW9662,HIF1A,IGF1,NFkB (complex),PPARG,SMAD3,STAT3,rosiglitazone
KRAS		enzyme		-1.331	0.000593	CD44,EFEMP1,FN1,HSPA5,LYZ,PCOLCE,RNASE4,SERPINA3,SOD3,SPARC	KRAS,SPZ1,TWIST1
VCAN		other		-0.555	0.000598	C4A/C4B,COMP,FN1,RNASE4,SERPING1
8,9-epoxyeicosatrienoic acid		chemical - endogenous mammalian			0.000604	ADIPOQ,CD44
EIF3E		other			0.000614	COL18A1,LPA,SAA1
SRF		transcription regulator		0.447	0.000624	A2M,CAMP,GP1BA,LTF,SERPIND1,SLPI,TLN1	MRTFA,MRTFB,SRF
thioacetamide		chemical toxicant		-1.948	0.00066	C4A/C4B,CD44,FGA,LTBP1,PCOLCE,SPARC
FOXO1		transcription regulator		-0.218	0.000673	A2M,ADIPOQ,ALB,APOC3,APOM,COMP,FN1,HSPA5	FOXO1,HIF1A,Insulin,RNA polymerase II,SREBF1,palmitic acid
CSF1		cytokine		-1.154	0.000688	CFP,FN1,HSPA5,MPO,SPARC,TLN1
MRTFB		transcription regulator		0	0.000704	CAMP,GP1BA,LTF,SELENOP,SLPI
androgen		chemical drug		0	0.000704	APOD,C4A/C4B,CD44,CRP,PF4
phenacetin		chemical drug			0.000709	A2M,CD44,FGA
miR-146a-5p (and other miRNAs w/seed GAGAACU)		mature microrna		1	0.000749	CAMP,CRP,LTF,PGLYRP2
ATF5		transcription regulator			0.000753	SAA1,SAA2
TEAD		group			0.000753	CD44,FN1
tiron		chemical reagent			0.000753	AGT,HSPA5	FOS,Jnk,NFkB (complex),RELA,STAT3,TEAD,tiron
S100A4		other			0.00076	FN1,PF4,SAA1
PPARGC1A		transcription regulator		0.842	0.000774	ADIPOQ,AGT,APOC3,APOD,COMP,CPN1,SERPINA3
ALB	-0.687	transporter			0.000814	AGT,ALB,HSPA5	ALB,FOS,FOXO1,HIF1A,Insulin,Jnk,NFkB (complex),RELA,SREBF1,STAT3,TEAD
U73122		chemical reagent			0.000814	AGT,FN1,HSPA5	HIF1A,IFNG,NFKB1,NFkB (complex),SMARCA4,STAT1,U73122
ZNF106		other			0.000814	C4A/C4B,LYZ,SERPINA3
CEBPD		transcription regulator			0.000839	AGT,ALB,APOC3,HP
F2	0.378	peptidase		-0.294	0.000907	ADIPOQ,CD44,F7,FN1,SERPINC1,SRGN	Ap1,F2,SPP1
IFNG		cytokine		1.349	0.000914	A2M,ADIPOQ,AGT,C4A/C4B,CD44,CFB,CFP,FGG,FN1,HSPA5,PF4,SELENOP,SERPING1,SLPI,SOD3	CEBPA,FOS,IFNG,Jnk,NFKB1,NFkB (complex),RELA,SMARCA4,STAT,STAT1,STAT3,Stat3-Stat3,TEAD,TNF
4-hydroxyestradiol-17beta		chemical - endogenous mammalian			0.000917	HSPA5,LTF
ABCA4		transporter			0.000917	CFB,CFP
dextran		chemical drug			0.000917	AFM,SERPINC1
Hbb-b2		other			0.000927	CD44,FN1,MASP2
Insulin		group		-0.874	0.000947	ADIPOQ,AGT,ALB,APOM,FN1,HSPA5,IGFALS,SELENOP	CEBPA,D-glucose,FOXO1,HIF1A,Insulin,PPARG,RNA polymerase II,SREBF1,STAT3,palmitic acid
TCR		complex		-1.987	0.000951	APOC3,APOD,CD44,F5,HSPA5,NRP1,SERPINA3
MRTFA		transcription regulator		0	0.000982	CAMP,GP1BA,LTF,SELENOP,SLPI	MRTFA,MRTFB,SRF
HOXA10		transcription regulator		1.342	0.00101	ADIPOQ,FN1,LTF,LYZ,RNASE4
NOS3		enzyme			0.00105	ADIPOQ,FN1,SOD3
PROC	0.088	peptidase			0.00105	AGT,F5,MPO
n-3 fatty acids		chemical drug			0.00105	ADIPOQ,HSPA5,LPA
PPARG		ligand-dependent nuclear receptor		-0.232	0.00106	ADIPOQ,AGT,APOA2,FN1,HP,MPO,PF4,SAA1	CEBPA,CEBPB,HIF1A,NFKB1,NFkB (complex),PPARG,RELA,SMAD3,SMARCA4,SREBF1,STAT,STAT3,pioglitazone,rosiglitazone,troglitazone
fatty acid		chemical - endogenous mammalian		-0.58	0.00108	AHSG,APOA2,APOC3,HSPA5	SREBF1,fatty acid
ITGA3		other			0.0011	FN1,TLN1
trientine		chemical drug			0.0011	FN1,SOD3
2-bromoethylamine		chemical reagent			0.00111	A2M,C4A/C4B,CD44
troglitazone		chemical drug		0.028	0.00116	ADIPOQ,AGT,APOC4,FN1,HP,HSPA5,MPO	CEBPA,CEBPB,D-glucose,FOXO1,HIF1A,Insulin,NFkB (complex),PPARG,RELA,SMARCA4,SREBF1,STAT3,TNF,troglitazone
PRKAA2		kinase		1.114	0.00119	ALB,FN1,HSPA5,PCOLCE
dextran sulfate		chemical drug			0.0012	AGT,C4A/C4B,COL18A1,MPO,NRP1,THBS4
bisindolylmaleimide I		chemical - kinase inhibitor		1.96	0.00123	AGT,CD44,FN1,HSPA5	Ap1,CEBPB,FOS,IL6,JUN,Jnk,NFKB1,NFkB (complex),RELA,STAT,STAT3,TEAD,bisindolylmaleimide I
H2AB3 (includes others)		other			0.00125	SAA1,SAA2,SUN3
BPIFA1		other			0.00129	CAMP,LTF
CLEC10A		other			0.00129	CRP,MPO
brefeldin A		chemical - endogenous non-mammalian			0.00133	CD44,GP1BA,HSPA5
NFKB1		transcription regulator		-1.914	0.00138	A2M,CD44,CFB,CRP,FGG,FN1	AHR,Ap1,CEBPA,CEBPB,FOS,HIF1A,IFNG,JUN,NFKB1,NFkB (complex),RELA,SMARCA4,STAT,STAT1,STAT3,Stat3-Stat3,TNF
DUSP1		phosphatase		0.152	0.0014	CAMP,CFB,LTF,NRP1	DUSP1,ZFP36
thapsigargin		chemical toxicant		0.331	0.00146	ADIPOQ,AHSG,CAMP,FN1,HSPA5	FOXO1,HIF1A,Insulin,PPARG,SREBF1,STAT3,thapsigargin
ACE2		peptidase			0.00151	AGT,FN1
FH		enzyme			0.00151	APOD,BLVRB
IDH2		enzyme			0.00151	ADIPOQ,FN1
PTBP1		enzyme			0.00151	CD44,SERPINA3
TFCP2		transcription regulator			0.00151	A2M,FGA
carboplatin		chemical drug			0.00156	A2M,CD44,FGA
PTPN6		phosphatase			0.00164	CD44,FN1,GP1BA	AKT1,Ap1,FOS,JUN,Jnk,NFkB (complex),PTPN6,RELA,STAT3,TEAD,TWIST1
phytohemagglutinin		chemical drug		-1.633	0.0017	AGT,AHSG,CD44,COL18A1,PPBP,SELENOP
MAP2K7		kinase			0.00173	FN1,HSPA5,SERPINC1	FOS,Jnk,MAP2K7,NFkB (complex),RELA,STAT3,TEAD
24-hydroxycholesterol		chemical - endogenous mammalian			0.00173	AGT,HSPA5
SELENOS		other			0.00173	ADIPOQ,HSPA5
U0126		chemical - kinase inhibitor		0.431	0.00178	ADIPOQ,AGT,APOM,CAMP,CD44,FN1,GP1BA,HSPA5	Ap1,CEBPA,FOS,FOXO1,HIF1A,HTT,IGF1,JUN,Jnk,NFkB (complex),RELA,SMARCA4,STAT3,TEAD,TNF,U0126,estrogen receptor,hydrogen peroxide
C5	0.002	cytokine		-1.981	0.00179	CRP,FN1,HSPA5,MPO	C5,CEBPB,IL6,NFKB1,RELA,STAT,STAT3
triamcinolone acetonide		chemical drug		0.277	0.00181	CD44,PF4,SAA1,SERPINA3,SRGN
THPO		cytokine			0.00182	CD44,GP1BA,PF4
EGF		growth factor		-1.372	0.00184	CD44,FN1,IGFALS,LTF,MST1,NRP1,SERPINA3,SPARC	Ap1,EGF,HRAS,JUN,KRAS,NFKB1,NFkB (complex),RELA,SMARCA4,STAT,STAT3,TP73,TWIST1,estrogen receptor
emodin		chemical drug			0.00191	ADIPOQ,FN1,HSPA5	CEBPA,FOS,Jnk,NFkB (complex),PPARG,RELA,STAT3,TEAD,emodin,troglitazone
14,15-epoxyeicosatrienoic acid		chemical - endogenous mammalian			0.00197	ADIPOQ,CD44
GC-GCR dimer		complex			0.00197	AGT,SLPI
GFAP		other			0.00197	CD44,HSPA5
glycerol		chemical - endogenous mammalian			0.00197	ADIPOQ,AGT	CEBPA,PPARG,STAT3,glycerol
tauroursodeoxycholic acid		chemical - endogenous mammalian			0.00197	ADIPOQ,HSPA5
NOTCH3		transcription regulator			0.002	APOD,FN1,SPARC
diphenyleneiodonium		chemical reagent			0.002	AGT,FN1,HSPA5	FOS,FOXO1,HIF1A,HTT,Insulin,Jnk,NFkB (complex),PPARG,RELA,SREBF1,STAT3,TEAD,diphenyleneiodonium,estrogen receptor,hydrogen peroxide
phenylbutazone		chemical drug			0.002	A2M,C4A/C4B,CD44
simvastatin		chemical drug		1.172	0.00201	ADIPOQ,AHSG,APOM,CRP,FGA	NFKB1,NFkB (complex),PPARA,RELA,RXRA,SMARCA4,STAT,STAT3,simvastatin
IRF2		transcription regulator		0	0.00201	CFB,FGA,FGG,SRGN
Jnk		group			0.00209	A2M,AGT,CD44,FN1,HSPA5	Ap1,CEBPB,FOS,HIF1A,IFNG,IL6,JUN,Jnk,NFKB1,NFkB (complex),RELA,SMARCA4,STAT,STAT1,STAT3,Stat3-Stat3
Immunoglobulin		complex		1.025	0.00212	AGT,BLVRB,C7,CD44,CFP,FN1,MPO,NRP1,SERPINA3	CEBPB,FOS,IL6,Immunoglobulin,Jnk,NFKB1,NFkB (complex),RELA,STAT,STAT3,TEAD
FLI1		transcription regulator			0.0022	GP1BA,PF4,SRGN
TOR1A		enzyme			0.00223	ALB,HSPA5
bevacizumab		biologic drug			0.00223	FN1,NRP1
Sb202190		chemical - kinase inhibitor		1.067	0.00225	CAMP,CRP,FN1,HSPA5	AHR,Ap1,CEBPD,FOXO1,JUN,NFKB1,NFkB (complex),RELA,SMAD3,SMAD7,STAT3,Sb202190
IL13		cytokine		0.478	0.00228	CD44,COL18A1,FGG,LTBP1,NID1,SERPINF1,SLPI	Ap1,FOS,IL13,JUN,NFkB (complex),RELA
USF2		transcription regulator			0.0023	AGT,APOA2,APOC3
sunitinib		chemical drug			0.0023	CD44,ECM1,FN1	Ap1,SPP1,sunitinib
CX3CL1		cytokine			0.00231	APOC4,APOD,LYZ,SERPINF1
NFE2L2		transcription regulator		-0.219	0.00234	AGT,FN1,SAA1,SERPINA3,SERPIND1,SOD3,SRGN	NFE2L2,NFKB1,NFkB (complex),RELA,SMARCA4,STAT3,Stat3-Stat3
CD40		transmembrane receptor			0.00235	CD44,HSPA5,IGHG2,IGHG3,IGHG4
filgrastim		biologic drug		0.378	0.00246	CD44,F5,HP,PF4,PF4V1,PPBP,SERPING1
BCL2L1		other			0.00252	CD44,ECM1,FN1	AKT1,BCL2L1,FOS,Jnk,NFkB (complex),RELA,STAT3,TEAD,TWIST1
CCKBR		g-protein coupled receptor			0.00279	ADIPOQ,SPARC
PS-1145		chemical - kinase inhibitor			0.00279	HSPA5,SERPINA3
mir-130		microrna			0.00279	CAMP,LTF
palmitic acid		chemical - endogenous mammalian		-1.42	0.00279	ADIPOQ,AHSG,APOM,FN1,HSPA5	CEBPA,D-glucose,FOXO1,HIF1A,Insulin,PPARG,RNA polymerase II,SREBF1,palmitic acid
HTT		transcription regulator		0.943	0.00291	AGT,COL18A1,FN1,HSPA5,LTF,SELENOP,SERPINA3,SERPINF1,SERPING1	FOS,FOXO1,HIF1A,HTT,Insulin,Jnk,NFkB (complex),RELA,SREBF1,STAT3,TEAD
PLAU		peptidase			0.00299	FN1,HSPA5,SLPI	Ap1,FOS,FOXO1,HIF1A,IGF1,NFkB (complex),PLAU
ERBB2		kinase		1.432	0.00307	C4BPB,COL18A1,FN1,HP,NID1,NRP1,SERPINA3,SLPI,SPARC,THBS4	Ap1,EGF,ERBB2,STAT3,estrogen receptor
HNRNPA1		enzyme			0.00309	CD44,FGG
VDR		transcription regulator		0.625	0.00317	ADIPOQ,AGT,CD44,FGG,SERPINC1
forskolin		chemical toxicant		-0.959	0.00319	ADIPOQ,CAMP,CD44,COL18A1,ECM1,FN1,HP,LTF,PPBP	Ap1,FOS,FOXO1,HIF1A,IGF1,JUN,NFkB (complex),estrogen receptor,forskolin
estrogen receptor		group			0.00335	ADIPOQ,CD44,FN1,LTF,SPARC	Ap1,EGF,FOS,JUN,NFkB (complex),RELA,SMARCA4,STAT3,beta-estradiol,estrogen receptor
ZFPM1		transcription regulator			0.00337	GP1BA,MPO,PF4
indomethacin		chemical drug		-0.555	0.00341	A2M,C4A/C4B,CD44,FGA,MPO	Ap1,FOS,FOXO1,HIF1A,IGF1,NFkB (complex),indomethacin
MAT1A		enzyme			0.00341	ALB,SAA1
SPZ1		transcription regulator			0.00341	CD44,FN1	SPZ1,TWIST1
retinol		chemical drug			0.00341	SAA1,SAA2
HMGA1		transcription regulator		0	0.00348	CD44,IGFALS,SOD3,SPARC	Ap1,HMGA1,JUN
PRKAA1		kinase		1.091	0.00357	ALB,FN1,HSPA5,PCOLCE
CXCR3		g-protein coupled receptor			0.00374	FN1,MPO
HFE		transmembrane receptor			0.00374	ADIPOQ,HSPA5
miR-199a-3p (and other miRNAs w/seed CAGUAGU)		mature microrna			0.00374	CD44,FN1
SMAD7		transcription regulator		0	0.00374	APOC3,CRP,EFEMP1,FN1	AHR,CEBPD,FOXO1,SMAD3,SMAD7
cyclophosphamide		chemical drug			0.00378	C4A/C4B,CD44,FGA
JAK2		kinase			0.00383	F5,FN1,MPO,POP4
JUNB		transcription regulator		-0.241	0.00383	APOC3,APOM,CD44,FN1	ATF2,Ap1,FOS,JUN,JUNB,RELA
tacrolimus		chemical drug		-0.832	0.00391	APOD,CFP,F5,FN1,NRP1
cytokine		group		0.762	0.00392	CRP,SAA1,SAA2,SPARC	Ap1,CEBPB,CEBPD,IL1,JUN,NFKB1,NFkB (complex),RELA,STAT3,cytokine
Il3		cytokine			0.00392	LTF,LYZ,MPO	Il3,PPARA,RARA,RXRA
nifedipine		chemical drug			0.00392	ADIPOQ,AGT,FN1	CEBPA,D-glucose,FOS,FOXO1,HIF1A,HTT,Insulin,Jnk,NFkB (complex),PPARG,RELA,SREBF1,STAT3,TEAD,glucocorticoid,nifedipine
methylselenic acid		chemical reagent			0.00405	APOD,BLVRB,BTD,CD44,FN1
FAM3B		cytokine			0.00408	FN1,SPARC
Pde4		group			0.00408	FN1,PPBP
miR-18a-5p (and other miRNAs w/seed AAGGUGC)		mature microrna			0.00408	FGG,HP
mir-33		microrna			0.00408	ADIPOQ,AGT
RARA		ligand-dependent nuclear receptor			0.00413	APOC3,APOM,CD44,LTF,NRP1,SAA1	ATF2,Ap1,FOS,JUN,NR1H3,PPARA,RARA,RELA,RXRA,alitretinoin
2-aminoisobutyric acid		chemical - endogenous mammalian			0.00416	ALB
ADCY3		enzyme			0.00416	NRP1
CD1B		other			0.00416	APOC3
CDKL2		kinase			0.00416	CD44
COL10A1		other			0.00416	HSPA5
Cyp2j9		enzyme			0.00416	ADIPOQ
DSC2		other			0.00416	CD44
FENDRR		other			0.00416	FN1
GP9		other			0.00416	GP1BA
HMOX2		enzyme			0.00416	ADIPOQ
KDELR1		transporter			0.00416	HSPA5
LMAN1		other			0.00416	F5
MLLT11		other			0.00416	CD44
PDPN		other			0.00416	CD44
PPP2R5E		phosphatase			0.00416	FN1
RAB27A		enzyme			0.00416	CD44
RANBP2		enzyme			0.00416	FN1
SRRM1		other			0.00416	CD44
STXBP3		transporter			0.00416	HSPA5
TLR4-IN-C34		chemical reagent			0.00416	HSPA5
UBA2		enzyme			0.00416	ALB
alpha-cyano-4-hydroxycinnamate		chemical reagent			0.00416	AGT
bovine testicular hyaluronidase		biologic drug			0.00416	CD44
camphene		chemical - endogenous non-mammalian			0.00416	ADIPOQ
chymostatin		chemical - protease inhibitor			0.00416	AGT
cortodoxone		chemical - endogenous mammalian			0.00416	FN1
indeglitazar		chemical drug			0.00416	ADIPOQ
olesoxime		chemical drug			0.00416	MPO
piperonal		chemical toxicant			0.00416	ADIPOQ
remikiren		chemical drug			0.00416	AGT
sodium 2-((6Z,15Z)-20-hydroxyicosa-6,15-dienamido)acetate		chemical reagent			0.00416	AGT
synthetic peptide		chemical reagent			0.00416	SPARC
vanoxerine		chemical drug			0.00416	SOD3
aldosterone		chemical - endogenous mammalian		-0.817	0.0042	ADIPOQ,AGT,FN1,HSPA5	AGT,EDN1,FOS,FOXO1,HIF1A,Insulin,Jnk,NFkB (complex),PPARG,RELA,SREBF1,STAT3,TEAD,aldosterone
KITLG		growth factor			0.00432	BLVRB,GP1BA,LTF,MPO,PF4
DYSF		other			0.00437	FN1,LYZ,SERPINA3
MAP3K7		kinase			0.00437	CFB,SAA1,SLPI	MAP3K7,NFKB1,NFkB (complex),RELA,SMARCA4,STAT3,Stat3-Stat3
PTPN11		phosphatase			0.00437	GP1BA,LTF,MPO
ciglitazone		chemical drug			0.00437	AGT,FN1,MPO	CEBPA,FOS,Jnk,NFkB (complex),PPARG,RELA,STAT3,TEAD,ciglitazone
Ikb		group			0.00444	CFB,HSPA5
TGFB1I1		transcription regulator			0.00444	FN1,LTBP1
EGLN		group		-0.371	0.00469	A1BG,A2M,RNASE4,SAA1
E. coli B5 lipopolysaccharide		chemical - endogenous non-mammalian		-0.128	0.00469	AHSG,CD44,MPO,PF4,SELENOP
progesterone		chemical - endogenous mammalian		-1.011	0.00481	ADIPOQ,APOD,CFB,FN1,LTF,MPO,NRP1,RNASE4	Ap1,estrogen receptor,progesterone
GABA		chemical - endogenous mammalian			0.00482	ADIPOQ,FN1	FOXO1,GABA,HIF1A,Insulin,SREBF1
alpha-tocopherol		chemical drug			0.00482	ADIPOQ,ALB
ceruletide		biologic drug			0.00482	HSPA5,MPO
leukotriene B4		chemical - endogenous mammalian			0.00482	CAMP,MPO
IL17A		cytokine		-1.038	0.00484	CAMP,CRP,MPO,NRP1,SERPIND1	CEBPA,IL17A,NFkB (complex),RELA,SMARCA4,STAT3,TNF
NR1I2		ligand-dependent nuclear receptor		-1.982	0.0049	APOC4,APOF,LTBP1,SERPIND1
CNTF		cytokine			0.00502	A2M,CRP,SERPINA3	CNTF,LIF,NFKB1,NFkB (complex),RELA,SMARCA4,STAT,STAT3,Stat3-Stat3
Ap1		complex			0.00511	CAMP,CD44,FN1,SPARC	ATF2,Ap1,FOS,FOXO1,HIF1A,IGF1,JUN,NFkB (complex),RELA
CD3		complex		-1.342	0.00513	CD44,HPX,HSPA5,LTBP1,MMRN1,MST1,SLPI,SRGN	Ap1,CD3,FOS,JUN,NFkB (complex),RELA
resolvin E1		chemical - endogenous mammalian			0.0052	ADIPOQ,CAMP
TWIST1		transcription regulator		-0.778	0.00522	APOD,CD44,FN1,PCOLCE	SPZ1,TWIST1
hydrogen peroxide		chemical - endogenous mammalian		-1.524	0.00549	ADIPOQ,AGT,FN1,HSPA5,SELENOP,SPARC,SRGN	CEBPA,D-glucose,EDN1,FOXO1,HIF1A,HTT,Insulin,NFkB (complex),PPARG,RELA,SMARCA4,SREBF1,STAT3,beta-estradiol,estrogen receptor,hydrogen peroxide
BCAP31		transporter			0.00561	HSPA5,SAA1
NPR1		enzyme			0.00561	AGT,FN1
rimonabant		chemical drug			0.00561	ADIPOQ,HSPA5
RNA polymerase II		complex			0.00583	ADIPOQ,APOC3,APOM,FGG,TLN1
RARB		ligand-dependent nuclear receptor		0.293	0.00591	HP,LTF,LYZ,SAA1
MYOC		other			0.00591	CD44,FN1,HSPA5	AKT1,MYOC,TWIST1
miR-29b-3p (and other miRNAs w/seed AGCACCA)		mature microrna			0.00591	NID1,SHROOM2,SPARC
NCF1		enzyme			0.00602	CD44,FN1	AKT1,NCF1,TWIST1
miR-335-3p (miRNAs w/seed UUUUCAU)		mature microrna			0.00602	NID1,SPARC
docosahexaenoic acid		chemical drug			0.00603	ADIPOQ,APOC3,CD44,SAA1	ATF2,Ap1,FOS,JUN,PPARA,RELA,RXRA,docosahexaenoic acid
COL18A1	1.205	other			0.0061	F7,FN1,NRP1
BMP7		growth factor		-0.254	0.00615	ADIPOQ,CD44,FN1,LTF	Ap1,BMP7,JUN
CSF3		cytokine		-1.969	0.00627	CD44,LTF,LYZ,MPO	Ap1,CEBPB,CSF3,IL18,IL6,NFKB1,RELA,STAT,STAT3
ELF1		transcription regulator			0.00645	PF4,SOD3
nitroarginine		chemical reagent			0.00645	ALB,CD44
D-glucose		chemical - endogenous mammalian		-1.616	0.00648	ADIPOQ,AGT,APOC3,F7,FN1,HP,HSPA5,SELENOP	CEBPA,CEBPB,CEBPD,D-glucose,FOXO1,HIF1A,Ins1,Insulin,PPARG,SMAD3,SREBF1,STAT3
ZFP36		transcription regulator			0.00648	CAMP,LTF,MPO	Il3,RXRA,ZFP36
gefitinib		chemical drug			0.00652	LTF,OIT3,PF4,SLPI
FGF8		growth factor			0.00668	COL18A1,SLPI,SPARC
sphingosine-1-phosphate		chemical - endogenous mammalian			0.00668	CD44,FN1,NRP1	AKT1,Ap1,FOS,JUN,Jnk,NFKB1,NFkB (complex),Pdgf (complex),RELA,SMARCA4,STAT,STAT3,TEAD,TWIST1,sphingosine-1-phosphate
LEPR		transmembrane receptor			0.00678	ADIPOQ,APOA2,FN1,HPX	EDN1,HIF1A,LEPR
AG490		chemical - kinase inhibitor			0.00689	A2M,AGT,SAA1	AG490,NFKB1,NFkB (complex),RELA,SMARCA4,STAT,STAT3,Stat3-Stat3
Hbb-b1		transporter			0.00689	CD44,FN1,MASP2
elaidic acid		chemical - endogenous mammalian			0.00689	APOH,HPX,SERPINC1
indican		chemical - endogenous mammalian			0.00689	AGT,ALB
IL18		cytokine		0.32	0.00705	ADIPOQ,CAMP,CD44,MPO	Ap1,IL18,JUN
ATF2		transcription regulator			0.00709	APOC3,FN1,PGLYRP2	ATF2,Ap1,FOS,JUN,RELA
SPP1		cytokine		-0.326	0.00732	ADIPOQ,CD44,FN1,SERPINF1	AKT1,Ap1,JUN,NFKB1,NFkB (complex),PRDM1,SPP1,TGFB1,TP53,TWIST1
4-(2-aminoethyl)benzenesulfonylfluoride		chemical - protease inhibitor			0.00735	FN1,HSPA5	4-(2-aminoethyl)benzenesulfonylfluoride,FOS,HIF1A,Jnk,NFkB (complex),PPARG,RELA,SREBF1,STAT3,TEAD
SUMO1		enzyme			0.00735	ALB,HP
WNT3A		cytokine		0	0.00747	CD44,FN1,MPO,SLPI,SPARC
EHF		transcription regulator			0.00751	SAA1,SAA2,SERPINA3
bezafibrate		chemical drug			0.00751	ADIPOQ,CRP,HSPA5	FOXO1,SREBF1,bezafibrate,palmitic acid
daidzein		chemical drug			0.00751	A2M,ADIPOQ,MMRN1
ELF3		transcription regulator			0.00782	FN1,LYZ
IFT88		other			0.00782	ADIPOQ,ALB
NOSTRIN		transcription regulator			0.00782	COL18A1,FN1
PRKG1		kinase			0.00782	FN1,MPO
TAB1		enzyme			0.00782	CFB,SAA1	MAP3K7,NFkB (complex),TAB1
irbesartan		chemical drug			0.00782	ADIPOQ,SERPINF1
LGALS3		other			0.00795	ADIPOQ,FN1,SAA1
eicosapentenoic acid		chemical drug			0.00795	ADIPOQ,CD44,SELENOP
phosphate		chemical - endogenous mammalian			0.00795	A2M,AHSG,ECM1
EGR1		transcription regulator		-1.96	0.00803	CD44,FN1,LYZ,PF4
AKT1		kinase		0.156	0.00812	APOC3,CD44,FN1,PCOLCE,SERPINF1	AKT1,SPZ1,TWIST1
N-nitro-L-arginine methyl ester		chemical drug			0.00818	ADIPOQ,AGT,FN1	FOXO1,HIF1A,Insulin,N-nitro-L-arginine methyl ester,SREBF1
DICER1		enzyme			0.00823	APOD,CD44,COL18A1,SERPINF1,SPARC
glucocorticoid		chemical drug		0.447	0.00823	AGT,CD44,FN1,SERPINA3,SLPI	Ap1,CEBPA,FOS,HIF1A,IFNG,JUN,Jnk,NFKB1,NFkB (complex),RELA,SMARCA4,STAT1,STAT3,Stat3-Stat3,TEAD,TNF,glucocorticoid
(S)-2-((6Z,15Z)-20- hydroxyicosa-6,15-dienamido)succinate		chemical reagent			0.0083	AGT
CGP77675		chemical - kinase inhibitor			0.0083	FN1
DST		other			0.0083	HSPA5
ECD		transcription regulator			0.0083	HSPA5
FAM120B		other			0.0083	ADIPOQ
FERMT2		other			0.0083	FN1
GP1BB		other			0.0083	GP1BA
Hnrpfl		other			0.0083	AGT
L-isoleucine		chemical - endogenous mammalian			0.0083	ALB
L-leucine		chemical - endogenous mammalian			0.0083	ALB
MBNL3		other			0.0083	CD44
Mia2		other			0.0083	HSPA5
N(6)-carboxymethyl-L-lysine		chemical - endogenous mammalian			0.0083	FN1
N-acetyl-lysyltyrosylcysteine-amide		chemical reagent			0.0083	MPO
NAGLU		enzyme			0.0083	LYZ
NCEH1		enzyme			0.0083	HSPA5
PACS2		other			0.0083	HSPA5
PDIA6		enzyme			0.0083	HSPA5
PLPP3		phosphatase			0.0083	FN1
PRDX3		enzyme			0.0083	ADIPOQ
RBM17		other			0.0083	FN1
RBM3		other			0.0083	CD44
RYR3		ion channel			0.0083	ADIPOQ
SFTPA2		other			0.0083	HSPA5
SGF29		other			0.0083	HSPA5
SRI		transporter			0.0083	HSPA5
TLN2		other			0.0083	TLN1
abciximab		biologic drug			0.0083	CRP
cobimetinib		chemical drug			0.0083	CD44
cyclophosphamide/doxorubicin		chemical drug			0.0083	CRP
econazole		chemical drug			0.0083	HSPA5
gentamicin C1		chemical drug			0.0083	CD44
hyaluronidase		group			0.0083	FN1
imidapril		chemical drug			0.0083	AGT
lapatinib/trastuzumab		biologic drug			0.0083	CRP
nitrosonifedipine		chemical reagent			0.0083	AGT
p-dimethylaminoazobenzene		chemical toxicant			0.0083	ALB
phenyl butyrate		chemical reagent			0.0083	CAMP
thiamin pyrophosphate		chemical - endogenous mammalian			0.0083	MPO
tyrosine kinase inhibitor		chemical drug			0.0083	FN1
ARHGAP31		other			0.0083	FN1,SPARC
IL23A		cytokine			0.0083	HP,HPX
eplerenone		chemical drug			0.0083	ADIPOQ,FN1
MAPK14		kinase		0.147	0.00832	CRP,EFEMP1,FN1,NRP1
Pdgf (complex)		complex			0.0084	CD44,FN1,SPARC	ATF2,Ap1,FOS,HRAS,JUN,Jnk,KRAS,NFkB (complex),Pdgf (complex),RELA,STAT3,TEAD,TP73,TWIST1
TLR2		transmembrane receptor		-1.71	0.00847	CRP,FN1,GP1BA,MPO	CEBPB,IL6,NFKB1,RELA,STAT,STAT3,TLR2
uric acid		chemical - endogenous mammalian			0.00863	ADIPOQ,AGT,CRP
GATA6		transcription regulator		-1.067	0.00878	C4A/C4B,LTBP1,SLPI,SPARC
arginine		chemical - endogenous mammalian			0.00879	ALB,HSPA5	FOXO1,HIF1A,Insulin,SREBF1,arginine
TAZ		enzyme			0.00911	C7,CD44,FN1
FUS-DDIT3		fusion gene/product			0.0093	EFEMP1,FN1
diclofenac		chemical drug			0.0093	CRP,MPO
nicotinic acid		chemical - endogenous mammalian			0.0093	ADIPOQ,LPA
HIF1A		transcription regulator		-1.815	0.0093	ADIPOQ,AGT,CD44,FN1,HP,HSPA5	CEBPA,CEBPB,HIF1A,IL6,NFKB1,NFkB (complex),PPARG,RELA,SMARCA4,STAT,STAT3,TNF
EDN1		cytokine			0.00974	ADIPOQ,COMP,FN1,HSPA5	Ap1,EDN1,HIF1A,NFKB1,NFkB (complex),PPARG,PRDM1,RELA,SMARCA4,STAT3,TGFB1,TP53,beta-estradiol,estrogen receptor
TGFBR2		kinase			0.00974	CD44,FN1,NRP1,SPARC	Ap1,NFKB1,NFkB (complex),PRDM1,TGFB1,TGFBR2,TP53
Ap2		group			0.00982	ALB,SAA1
miR-338-3p (miRNAs w/seed CCAGCAU)		mature microrna			0.00982	NID1,SPARC
CCN2		growth factor			0.00985	CD44,FN1,SPARC	ATF2,Ap1,CCN2,FOS,JUN,Jnk,NFkB (complex),RELA,STAT3,TEAD
prostaglandin E2		chemical - endogenous mammalian		-0.33	0.0102	CAMP,CD44,FN1,NRP1,PPBP
NFKBIA		transcription regulator		0.447	0.0103	A2M,CAMP,FN1,HSPA5,NID1,SOD3
ELANE		peptidase			0.0104	HSPA5,SLPI
wortmannin		chemical - kinase inhibitor		1.982	0.0104	AGT,CD44,CRP,FN1
pirinixic acid		chemical toxicant			0.0108	AHSG,APOA2,APOM,CRP,HPX,SAA1
3-methyladenine		chemical toxicant			0.0109	ADIPOQ,HSPA5
CERK		kinase			0.0109	PF4,PPBP
IL9		cytokine			0.0109	GP1BA,LTBP1
SUMO3		other			0.0109	AGT,RNASE4
TWIST2		transcription regulator			0.0109	CD44,FN1
EIF4E		translation regulator			0.0109	FN1,LYZ,NRP1,PPBP
NCOA2		transcription regulator			0.0112	ADIPOQ,APOM,LYZ
atorvastatin		chemical drug		1.091	0.0113	ADIPOQ,APOC3,CRP,SOD3
22(R)-hydroxycholesterol		chemical - endogenous mammalian			0.0115	APOC4,APOM
TFAP4		transcription regulator			0.0115	CD44,FN1
paricalcitol		chemical drug			0.0115	AGT,FN1
mifepristone		chemical drug		-1.342	0.0117	ADIPOQ,COL18A1,HSPA5,LTF,SERPING1
hyaluronic acid		chemical - endogenous mammalian			0.012	CD44,FN1,MPO
CEACAM1		transporter			0.012	COL18A1,TLN1
pimagedine		chemical drug			0.012	ALB,CRP
propofol		chemical drug			0.012	MPO,PF4
semaxinib		chemical drug			0.012	LTF,SLPI
MYC		transcription regulator		0.234	0.0122	ALB,APOC3,CD44,ECM1,EFEMP1,FN1,GP1BA,LYZ,NRP1,SPARC,TLN1
PDGF BB		complex		-1.091	0.0122	CD44,COL18A1,FN1,PCOLCE,SERPINA3
losartan potassium		chemical drug			0.0123	AGT,FN1,HSPA5
(6S)-hydroxyhyoscyamine		chemical drug			0.0124	HSPA5
14,15-DHET		chemical - endogenous mammalian			0.0124	APOA2
2-(3-chlorophenylamino)phenylacetic acid		chemical drug			0.0124	FN1
4-ethylsulfanylphenylmethylene hydantoin		chemical reagent			0.0124	CD44
4-hydroxyphenylmethylene hydantoin		chemical reagent			0.0124	CD44
CHTOP		other			0.0124	LTF
CISD1		other			0.0124	ADIPOQ
CNDP2		peptidase			0.0124	CD44
COL3A1		other			0.0124	FN1
Corticosteroid-GCR		complex			0.0124	AGT
D,L-propargylglycine		chemical reagent			0.0124	AGT
EDEM1		enzyme			0.0124	HSPA5
FCGRT		transmembrane receptor			0.0124	ALB
FKHR		group			0.0124	A2M
GKT137831		chemical drug			0.0124	CD44
HAO1		enzyme			0.0124	HSPA5
IGF2BP3		translation regulator			0.0124	CD44
ITGBL1		other			0.0124	CD44
KLHL42		other			0.0124	FN1
KRT5		other			0.0124	SERPINF1
LY 518674		chemical drug			0.0124	APOA2
N-methylsulfonyl-12,12-dibromododec-11-enamide		chemical reagent			0.0124	FN1
NOP58		enzyme			0.0124	LTF
PHIP		other			0.0124	TLN1
PPP1R1A		phosphatase			0.0124	HSPA5
Pdi		group			0.0124	HSPA5
RPP38		enzyme			0.0124	POP4
SDF4		other			0.0124	HSPA5
Stat1-Stat3		complex			0.0124	A2M
TBC1D4		other			0.0124	ADIPOQ
actinomycin		chemical - endogenous non-mammalian			0.0124	SAA1
aliskiren		chemical drug			0.0124	FN1
clobetasol		chemical drug			0.0124	CAMP
gliquidone		chemical drug			0.0124	ADIPOQ
glycosylated somatostatin derivative smsDX		chemical reagent			0.0124	HSPA5
mir-431		microrna			0.0124	FN1
mycophenolate mofetil		chemical drug			0.0124	FN1
natriuretic peptide derivative		biologic drug			0.0124	ADIPOQ
phloretin		chemical - endogenous non-mammalian			0.0124	ADIPOQ
silver nitrate		chemical drug			0.0124	SAA1
AGTR1		g-protein coupled receptor			0.0126	AGT,FN1
H-7		chemical - kinase inhibitor			0.0126	FN1,SAA1
KCNK9		ion channel			0.0126	A2M,HP
T3-TR-RXR		complex			0.0126	FGA,HP
LDLR		transporter			0.0126	CFB,HSPA5,LYZ,MPO
isobutylmethylxanthine		chemical toxicant			0.0128	ADIPOQ,AGT,CD44,FN1
RAC1		enzyme			0.0129	AGT,CRP,FN1
HRH3		g-protein coupled receptor			0.0132	SERPINA3,SLPI
SUMO2		enzyme			0.0132	AGT,RNASE4
carbon tetrachloride		chemical toxicant		-0.064	0.0132	APOA2,FGG,FN1,GC
paraquat		chemical toxicant			0.0135	AGT,FN1,SOD3
IgG		complex	Inhibited	-2	0.0136	AFM,FN1,HSPA5,SERPINF1
lipid		chemical - endogenous mammalian			0.0138	ADIPOQ,AGT
ETS1		transcription regulator			0.0141	CD44,FN1,PF4,SRGN
IL3		cytokine			0.0141	GP1BA,HSPA5,MPO,NRP1,SERPINA3
ILK		kinase			0.0144	CD44,FN1
advanced glycation end-products		chemical - endogenous mammalian			0.0144	FN1,SERPINF1
CALR		transcription regulator			0.0151	FN1,HSPA5
Collagen(s)		complex			0.0151	C4A/C4B,FN1
FLT3		kinase			0.0151	LYZ,MPO
sodium bisulfide		chemical reagent			0.0151	AGT,MPO
RUNX2		transcription regulator			0.0153	C4A/C4B,FN1,TLN1
STAT5a/b		group			0.0157	GP1BA,IGFALS,PF4
C11orf95-RELA		fusion gene/product			0.0164	CD44,FN1
C3AR1		g-protein coupled receptor			0.0164	HSPA5,LTBP1
obeticholic acid		chemical drug			0.0164	ADIPOQ,FN1
roscovitine		chemical drug			0.0164	CD44,FN1
(-)-isoproterenol		chemical drug			0.0165	CD44
ATF6B		transcription regulator			0.0165	HSPA5
ATP2A1		transporter			0.0165	HSPA5
CEBPZ		transcription regulator			0.0165	CRP
CELA2A		peptidase			0.0165	SLPI
COL5A1		other			0.0165	FN1
CTH		enzyme			0.0165	HSPA5
CTNNAL1		other			0.0165	FN1
Eif2		complex			0.0165	HSPA5
GSK0660		chemical reagent			0.0165	FN1
HINT2		other			0.0165	ADIPOQ
ITPRID2		other			0.0165	ADIPOQ
MM218		chemical reagent			0.0165	HSPA5
Metalloprotease		group			0.0165	FN1
NDST2		enzyme			0.0165	FN1
NXF1		other			0.0165	CD44
OSU-CG12		chemical reagent			0.0165	HSPA5
PDE4A		enzyme			0.0165	FN1
PDGFRbeta-recognizing cyclic peptide		chemical reagent			0.0165	FN1
PF-8380		chemical reagent			0.0165	ADIPOQ
PKIA		other			0.0165	FN1
Pld		group			0.0165	FN1
USE1		other			0.0165	HSPA5
asparagine		chemical - endogenous mammalian			0.0165	ALB
crocin		chemical drug			0.0165	HSPA5
duvoglustat		chemical drug			0.0165	ADIPOQ
glucuronyl glucosamine glycan sulfate		chemical drug			0.0165	FN1
methylamine		chemical - endogenous mammalian			0.0165	FN1
miR-191-5p (and other miRNAs w/seed AACGGAA)		mature microrna			0.0165	CRP
miR-328-3p (and other miRNAs w/seed UGGCCCU)		mature microrna			0.0165	CD44
navitoclax		chemical drug			0.0165	GP1BA
nintedanib		chemical drug			0.0165	FN1
trimetazidine		chemical drug			0.0165	MPO
tyrosine kinase		group			0.0165	CD44
streptozocin		chemical drug		-0.335	0.0167	ALB,FN1,IGFALS,SOD3
NUP98-DDX10		fusion gene/product			0.017	A2M,LYZ
omeprazole		chemical drug			0.017	A2M,AGT
valsartan		chemical drug			0.017	ADIPOQ,FN1
IRS1		enzyme			0.0174	ADIPOQ,MPO,NRP1
curcumin		chemical drug		0.391	0.0174	ADIPOQ,CAMP,CD44,CRP,F7
BAPTA-AM		chemical reagent			0.0177	FN1,HSPA5
LRP1		transmembrane receptor			0.0177	SERPINF1,SERPING1
bicalutamide		chemical drug			0.0177	APOF,F5
APP		other		-0.577	0.0179	ALB,C4A/C4B,CD44,COL18A1,FN1,HSPA5,MPO,NRP1,SERPINF1
TRPS1		transcription regulator			0.0184	FN1,SERPING1
fluocinolone acetonide		chemical drug			0.0184	PF4,SAA1
SMAD4		transcription regulator			0.0189	APOA2,APOC3,FN1,HP
BSG		transporter			0.0191	APOC3,CRP
beta-naphthoflavone		chemical toxicant			0.0191	CRP,SAA1
candesartan		chemical drug			0.0191	AGT,FN1
NR3C2		ligand-dependent nuclear receptor			0.0195	AGT,FN1,SERPINA3
ADRB2		g-protein coupled receptor			0.0198	ADIPOQ,NRP1
SMPD1		enzyme			0.0198	PF4,PPBP
FAS		transmembrane receptor			0.0204	CD44,COL18A1,F5,HPR,SLPI
P38 MAPK		group			0.0204	ADIPOQ,CD44,FN1,HP,HSPA5
ADM		other			0.0205	AGT,FN1
IGFBP2		other			0.0205	EFEMP1,FN1
2,3-bis(3'-hydroxybenzyl)butane-1,4-diol		chemical - endogenous mammalian			0.0206	SPARC
3-aminotriazole		chemical toxicant			0.0206	MPO
APAF1		other			0.0206	HSPA5
ASH2L		transcription regulator			0.0206	HSPA5
C1GALT1		enzyme			0.0206	GP1BA
ERN2		kinase			0.0206	HSPA5
Erm		group			0.0206	CD44
FZD7		g-protein coupled receptor			0.0206	CD44
GLS		enzyme			0.0206	FN1
GSK-2606414		chemical reagent			0.0206	HSPA5
Ho		group			0.0206	SPARC
Igf		group			0.0206	FN1
L-796449		chemical reagent			0.0206	APOC3
Mcpt1		peptidase			0.0206	AGT
NCGC00186528		chemical reagent			0.0206	FN1
NUDT21		other			0.0206	SPARC
SAR407899		chemical drug			0.0206	FN1
SLC37A4		transporter			0.0206	HSPA5
SSBP1		other			0.0206	FGA
TRIM29		transcription regulator			0.0206	CD44
VCAM1		transmembrane receptor			0.0206	CD44
WFS1		enzyme			0.0206	HSPA5
ZMIZ2		transcription regulator			0.0206	CD44
ampelopsin		chemical drug			0.0206	HSPA5
chondroitin sulfate		chemical - endogenous mammalian			0.0206	FN1
dinaciclib		chemical drug			0.0206	HSPA5
edratide		biologic drug			0.0206	CD44
ginsenoside Re		chemical drug			0.0206	ADIPOQ
globotriaosylceramide		chemical - endogenous mammalian			0.0206	CD44
lactose		chemical - endogenous mammalian			0.0206	CAMP
miR-873-5p (and other miRNAs w/seed CAGGAAC)		mature microrna			0.0206	CD44
retinaldehyde		chemical - endogenous mammalian			0.0206	CD44
L-methionine		chemical - endogenous mammalian			0.0213	ALB,HSPA5
RGS10		enzyme			0.0213	CRP,PF4
carbonyl cyanide m-chlorophenyl hydrazone		chemical toxicant			0.0213	AGT,SUN3
platelet activating factor		chemical - endogenous mammalian			0.0213	APOM,FN1
ZBTB16		transcription regulator			0.0218	CD44,GP1BA,PF4
PPARD		ligand-dependent nuclear receptor		-1	0.0218	APOA2,FN1,OAF,POP4
CAT		enzyme			0.022	AGT,FN1
HDL		complex			0.022	ADIPOQ,HSPA5
WWTR1		transcription regulator			0.022	CD44,FN1
BIRC5		other			0.0228	FN1,LYZ
LY294002		chemical - kinase inhibitor	Activated	2.38	0.0228	CD44,CRP,FN1,GP1BA,HSPA5,PPBP
GNAS		enzyme			0.0235	NRP1,SPARC
SERPINF1	0.943	other			0.0235	ADIPOQ,SERPINF1
GPER1		g-protein coupled receptor			0.0243	HSPA5,LTF
MAP2K4		kinase			0.0243	CD44,CRP
N-methyl-D-aspartate		chemical drug			0.0243	HSPA5,SAA1
CREBBP		transcription regulator		-0.44	0.0243	AGT,CD44,MPO,MST1,SERPINA3
20-hydroxyeicosatetraenoic acid		chemical - endogenous mammalian			0.0247	APOA2
ATP2B2		transporter			0.0247	HSPA5
ATP6AP2		transporter			0.0247	AGT
CFH	-0.027	other			0.0247	CRP
CMA1		peptidase			0.0247	AGT
CNGB3		ion channel			0.0247	HSPA5
COL4A1		other			0.0247	HSPA5
CXXC4		other			0.0247	SPARC
Cobra Venom Factor		chemical - endogenous non-mammalian			0.0247	CRP
EFEMP2		other			0.0247	EFEMP1
G6PC		phosphatase			0.0247	HSPA5
H6PD		enzyme			0.0247	HSPA5
HAS1		enzyme			0.0247	CD44
KLF17		transcription regulator			0.0247	FN1
LINC00842		other			0.0247	FN1
MEFV		other			0.0247	LYZ
NET1		other			0.0247	FN1
OPRK1		g-protein coupled receptor			0.0247	NRP1
PSMD4		other			0.0247	A2M
RYK		kinase			0.0247	FN1
Rp-8-pCPT-cGMPS-triethylamine		chemical reagent			0.0247	SOD3
SERPINA12		other			0.0247	ADIPOQ
SF1		transcription regulator			0.0247	FN1
SFTPC		other			0.0247	HSPA5
UDP-D-glucose		chemical - endogenous mammalian			0.0247	HSPA5
acetazolamide		chemical drug			0.0247	HSPA5
alpha-hydroxyglutarate		chemical - endogenous mammalian			0.0247	FN1
ambroxol		chemical drug			0.0247	MPO
dec-RRLL-cmk		chemical reagent			0.0247	FN1
eprosartan		chemical drug			0.0247	FN1
esculetin		chemical - endogenous non-mammalian			0.0247	ALB
nitrite		chemical - endogenous mammalian			0.0247	MPO
penicillamine		chemical drug			0.0247	HSPA5
prednisone		chemical drug			0.0247	LPA
pyridoxamine		chemical - endogenous mammalian			0.0247	CRP
trigonelline		chemical - endogenous mammalian			0.0247	AGT
vanillyl-N-nonylamide		chemical drug			0.0247	HSPA5
LEF1		transcription regulator			0.0247	CD44,ECM1,FN1
HSP90B1	0.097	other			0.0251	GP1BA,HSPA5
pravastatin		chemical drug			0.0251	ADIPOQ,CRP
telmisartan		chemical drug			0.0251	ADIPOQ,AGT
FOXC2		transcription regulator			0.0259	ADIPOQ,FN1
RBPJ		transcription regulator			0.026	CAMP,CD44,CRP
CDKN1A		kinase		0.832	0.0262	CD44,FN1,HSPA5,SAA1
TNFSF11		cytokine			0.0262	CD44,SAA1,SAA2,TLN1
Nr1h		group			0.0264	AGT,APOC4,APOD
SNAI1		transcription regulator			0.0269	ADIPOQ,FN1,SPARC
genistein		chemical drug			0.027	A2M,CD44,HSPA5,LTF,MMRN1
NR3C1		ligand-dependent nuclear receptor			0.027	A2M,AGT,APOA2,C4A/C4B,FN1,IGFALS,SELENOP
MYD88		other		-0.849	0.0272	CD44,HP,HSPA5,SAA1
C5AR1		g-protein coupled receptor			0.0275	HSPA5,LTBP1
miR-204-5p (and other miRNAs w/seed UCCCUUU)		mature microrna			0.0275	LTBP1,SPARC
THRB		ligand-dependent nuclear receptor			0.0281	APOA2,APOC3,APOM,LYZ
medroxyprogesterone acetate		chemical drug			0.0282	CD44,FN1,SLPI
BCL3		transcription regulator			0.0283	AGT,CAMP
HOXD10		transcription regulator			0.0283	APOF,CD44
PPP3R1		phosphatase			0.0283	LYZ,SHROOM2
rotenone		chemical toxicant			0.0283	AGT,MPO
15-E2-isoketal modified phosphatidylethanolamine		chemical reagent			0.0287	HSPA5
15-epi-lipoxin A4		chemical - endogenous mammalian			0.0287	CAMP
2-mercaptoethanol		chemical - endogenous mammalian			0.0287	HSPA5
AP20187		chemical reagent			0.0287	ADIPOQ
AR-A014418		chemical reagent			0.0287	CD44
CB-5083		chemical drug			0.0287	HSPA5
CHGA		other			0.0287	HSPA5
CHS-828		chemical drug			0.0287	CD44
Collagen type III		complex			0.0287	GP1BA
DDT		chemical toxicant			0.0287	LTF
EHT-1864		chemical reagent			0.0287	FN1
EIF2A		translation regulator			0.0287	HSPA5
GLP1R		g-protein coupled receptor			0.0287	CAMP
GSK 650394		chemical reagent			0.0287	HSPA5
Glucocorticoid-GCR		complex			0.0287	A2M
HP	-0.847	peptidase			0.0287	ADIPOQ
Immunoglobulin Lambda Light Chain		group			0.0287	HSPA5
KHDRBS1		transcription regulator			0.0287	CD44
L-proline		chemical - endogenous mammalian			0.0287	ALB
LPAR2		g-protein coupled receptor			0.0287	FN1
NPAS2		transcription regulator			0.0287	F7
P2RY1		g-protein coupled receptor			0.0287	FN1
PDE4D		enzyme			0.0287	FN1
PLA2G2A		enzyme			0.0287	CD44
PTBP3		other			0.0287	FN1
PTK		group			0.0287	A2M
TP53INP1		other			0.0287	SPARC
TSC22D1		transcription regulator			0.0287	FN1
cAMP-Gef		group			0.0287	PPBP
coconut oil		chemical drug			0.0287	HP
ferric chloride		chemical toxicant			0.0287	MPO
glyceraldehyde-BSA		chemical reagent			0.0287	ADIPOQ
methylglyoxal-BSA		chemical reagent			0.0287	ADIPOQ
phytoestrogen		chemical drug			0.0287	LTF
taurodeoxycholic acid		chemical - endogenous mammalian			0.0287	HSPA5
thenoyltrifluoroacetone		chemical reagent			0.0287	AGT
valine		chemical - endogenous mammalian			0.0287	ALB
zimelidine		chemical drug			0.0287	SERPINA3
ATF6		transcription regulator			0.0292	HSPA5,SPARC
nitric oxide		chemical - endogenous mammalian			0.0292	CD44,NID1,TLN1
25-hydroxycholesterol		chemical reagent			0.03	APOD,HSPA5
BSCL2		other			0.03	ADIPOQ,SLPI
NEUROG1		transcription regulator			0.03	FN1,SERPINF1
OTX2		transcription regulator			0.03	A2M,THBS4
PDGFB		growth factor			0.03	FN1,SERPINF1
folic acid		chemical - endogenous mammalian			0.03	COL18A1,FN1
EGFR		kinase		0.152	0.03	F7,HP,HSPA5,SERPINA3,SLPI
TNFRSF1A		transmembrane receptor			0.0301	CD44,MPO,SAA1
ATP-gamma-S		chemical reagent			0.0317	NRP1,PPBP
DKK1		growth factor			0.0317	CD44,SPARC
birabresib		chemical drug			0.0317	HSPA5,SERPINF1
glutathione		chemical - endogenous mammalian			0.0317	ALB,MPO
SP1		transcription regulator		-1.964	0.032	APOC3,CAMP,F7,FN1,HSPA5,SPARC
calcitriol		chemical drug		1.316	0.0323	ALB,CAMP,FGG,FN1,LTBP1,LTF
IKBKB		kinase		0	0.0325	CD44,NID1,SOD3,TLN1
STK11		kinase		1.114	0.0325	A2M,ALB,FGG,FN1
F3		transmembrane receptor			0.0326	EFEMP1,SERPINC1
Pro-inflammatory Cytokine		group			0.0326	HP,HSPA5
calphostin C		chemical - kinase inhibitor			0.0326	AGT,HSPA5
trichostatin A		chemical drug		-0.494	0.0327	AGT,CAMP,CD44,FN1,HSPA5,LTBP1,MST1,NRP1
12(S)-hydroxyeicosatetraenoic acid		chemical - endogenous non-mammalian			0.0328	FN1
CCX771		chemical reagent			0.0328	CD44
CXCL16		cytokine			0.0328	FN1
ERCC4		enzyme			0.0328	FN1
FALEC		other			0.0328	ECM1
GALNT3		enzyme			0.0328	FN1
GSTK1		enzyme			0.0328	ADIPOQ
L-phenylalanine		chemical - endogenous mammalian			0.0328	ALB
LAMP2		enzyme			0.0328	FN1
LIPC		enzyme			0.0328	APOA2
MAP3K12		kinase			0.0328	CRP
PBX2		transcription regulator			0.0328	PF4
PCBP1		translation regulator			0.0328	CD44
PKP2		other			0.0328	FN1
PNPLA8		enzyme			0.0328	HSPA5
Proinsulin		group			0.0328	APOM
RC3H2		enzyme			0.0328	NRP1
SCNN1A		ion channel			0.0328	HSPA5
TBL1XR1		transcription regulator			0.0328	HP
epoxyeicosatrienoic acid analog A		chemical reagent			0.0328	HSPA5
epoxyeicosatrienoic acid analog B		chemical reagent			0.0328	HSPA5
farnesyl transferase		complex			0.0328	MPO
glimepiride		chemical drug			0.0328	ADIPOQ
itraconazole		chemical drug			0.0328	CAMP
methoxychlor		chemical toxicant			0.0328	LTF
naproxen		chemical drug			0.0328	COL18A1
parathyroid hormone-related protein		biologic drug			0.0328	FN1
tocilizumab		biologic drug			0.0328	LPA
STAT5A		transcription regulator			0.0329	A2M,ADIPOQ,IGFALS,SERPINA3
Akt		group		-1	0.0332	A2M,ADIPOQ,CD44,FN1
IGF2		growth factor			0.034	APOA2,FN1,SELENOP
GATA1		transcription regulator		-1.172	0.0343	BLVRB,GP1BA,LYZ,PF4
Tgf beta		group		-1.923	0.0343	FGG,FN1,PPBP,SPARC
TRAF6		enzyme			0.0344	CRP,SERPINA3
bromobenzene		chemical toxicant			0.0344	GC,HSPA5
PTH		other			0.0345	FN1,HSPA5,THBS4
MAPK8		kinase			0.035	APOD,CRP,NRP1
ITGB3		transmembrane receptor			0.0353	FN1,SPARC
gemfibrozil		chemical drug			0.0353	CRP,LPA
resveratrol		chemical drug		0.698	0.0358	ADIPOQ,FN1,HSPA5,MPO
cardiotoxin		chemical - other			0.0361	HP,HSPA5,LTBP1
KDM3B		enzyme			0.0362	APOD,FN1
MEF2D		transcription regulator			0.0362	FN1,SOD3
PTHLH		other			0.0362	ECM1,FN1
RC3H1		enzyme			0.0362	CD44,NRP1
RXRB		ligand-dependent nuclear receptor			0.0362	ECM1,LYZ
silibinin		chemical drug			0.0362	CD44,FN1
(±)-2-hydroxyoleic acid		chemical drug			0.0368	CAMP
16,16-dimethylprostaglandin E2		chemical - endogenous mammalian			0.0368	CD44
3-beta,17-beta-androstanediol		chemical - endogenous mammalian			0.0368	LYZ
6-aminonicotinamide		chemical reagent			0.0368	HSPA5
Agtr1b		g-protein coupled receptor			0.0368	AGT
Bcl9-Cbp/p300-Ctnnb1-Lef/Tcf		complex			0.0368	CD44
ESRP1		other			0.0368	CD44
HAS2		enzyme			0.0368	CD44
INPP4B		phosphatase			0.0368	APOF
L-lysine		chemical - endogenous mammalian			0.0368	ALB
MCAM		other			0.0368	FN1
MK2 inhibitory peptide		chemical - kinase inhibitor			0.0368	FN1
MPL		transmembrane receptor			0.0368	GP1BA
NAALADL2		other			0.0368	HSPA5
PDYN		transporter			0.0368	NRP1
SR1078		chemical reagent			0.0368	HSPA5
TGFBR		group			0.0368	CD44
TPSAB1/TPSB2		peptidase			0.0368	FN1
UACA		other			0.0368	HSPA5
UCHL3		peptidase			0.0368	ADIPOQ
WNT5B		other			0.0368	FN1
ammonium trichloro(dioxoethylene-O,O'-)tellurate		chemical drug			0.0368	MPO
aurothioglucose		chemical drug			0.0368	SPARC
bupivacaine		chemical drug			0.0368	MPO
dantrolene		chemical drug			0.0368	HSPA5
nitrate		chemical - endogenous mammalian			0.0368	MPO
prodigiosin		chemical toxicant			0.0368	HSPA5
salinomycin		chemical - endogenous non-mammalian			0.0368	FN1
sitagliptin		chemical drug			0.0368	FN1
tannic acid		chemical toxicant			0.0368	CFB
ADAM17		peptidase			0.0371	FN1,SAA1
PIK3CA		kinase			0.0371	CD44,SPARC
SOX1		transcription regulator			0.0371	EFEMP1,NRP1
TRAF3IP2		other			0.0371	AGT,CAMP
heparin		chemical - endogenous mammalian			0.0371	FN1,PF4
doxorubicin		chemical drug		0.314	0.0372	A2M,ALB,C4A/C4B,CD44,FGA
VEGFA		growth factor		-1.98	0.0377	FN1,HSPA5,NRP1,SPARC
NR1H4		ligand-dependent nuclear receptor			0.0382	APOC3,APOM,HSPA5
Bvht		other			0.039	PF4,SERPINF1
TFAP2C		transcription regulator			0.039	CD44,NRP1
cholic acid		chemical - endogenous mammalian			0.039	AGT,APOM
corticosteroid		chemical drug			0.039	SLPI,SRGN
ERK1/2		group		0	0.0392	ADIPOQ,CD44,FN1,HSPA5
KLF2		transcription regulator			0.0403	CD44,CRP,ECM1
CNGA3		ion channel			0.0408	HSPA5
CYBA		enzyme			0.0408	FN1
DAB2IP		other			0.0408	CD44
HSP90AA1		enzyme			0.0408	FN1
IL10RB		transmembrane receptor			0.0408	SAA1
KRT19		other			0.0408	HSPA5
L-threonine		chemical - endogenous mammalian			0.0408	ALB
MIR320		group			0.0408	FN1
NAP1L1		other			0.0408	ALB
NCK1		kinase			0.0408	HSPA5
RSPO1		other			0.0408	CD44
SS18-SSX1		fusion gene/product			0.0408	APOD
Sox2ot		other			0.0408	CD44
acetic acid		chemical - endogenous mammalian			0.0408	MPO
anacardic acid		chemical - endogenous non-mammalian			0.0408	HSPA5
beraprost		chemical drug			0.0408	FN1
calmidazolium		chemical drug			0.0408	FN1
candesartan cilexetil		chemical drug			0.0408	SOD3
cercosporin		chemical - endogenous non-mammalian			0.0408	FN1
clomipramine		chemical drug			0.0408	SERPINA3
farglitazar		chemical drug			0.0408	ADIPOQ
selenomethionine		chemical - endogenous mammalian			0.0408	SELENOP
Bay 11-7082		chemical - kinase inhibitor			0.0409	CD44,HSPA5
FOSL1		transcription regulator			0.0409	CD44,SPARC
PLG		peptidase			0.0409	ADIPOQ,APOH
E. coli serotype 0127B8 lipopolysaccharide		chemical - endogenous non-mammalian			0.0414	ADIPOQ,HSPA5,SOD3
NKX2-1		transcription regulator			0.0414	AGT,LYZ,RNASE4
camptothecin		chemical drug			0.0417	F5,HPR,HSPA5,NRP1,SAA1,SLPI
GCG		other			0.0419	ADIPOQ,FN1
PRKCE		kinase			0.0419	CRP,HSPA5
PRNP		other			0.0419	CD44,HSPA5
PTGS2		enzyme			0.0426	CD44,FN1,LTBP1
MMP9		peptidase			0.0428	CD44,COL18A1
ascorbic acid		chemical - endogenous mammalian			0.0428	HSPA5,SPARC
IRF1		transcription regulator			0.0431	CFB,PF4,SLPI
SOX4		transcription regulator			0.0431	FN1,LYZ,RNASE4
ATF4		transcription regulator			0.0437	FN1,HSPA5,SERPINF1
C3		peptidase			0.0438	CRP,FN1
PIN1		enzyme			0.0438	FN1,HSPA5
RETNLB		other			0.0438	FN1,THBS4
SOX3		transcription regulator			0.0438	EFEMP1,NRP1
fingolimod		chemical drug			0.0438	ADIPOQ,FN1
PDX1		transcription regulator			0.0443	ALB,CD44,HSPA5
ACE		peptidase			0.0448	AGT
Adaptor protein 1		complex			0.0448	CD44
Atrial Natriuretic Peptide		group			0.0448	ADIPOQ
CEBPG		transcription regulator			0.0448	F7
Cebp		complex			0.0448	ALB
DYRK1B		kinase			0.0448	SOD3
GPR37		g-protein coupled receptor			0.0448	HSPA5
H3C14		other			0.0448	THBS4
I-BET-151		chemical reagent			0.0448	HSPA5
IL1R2		transmembrane receptor			0.0448	MPO
LGALS3BP	0.285	transmembrane receptor			0.0448	FN1
MSI2		other			0.0448	FN1
Mcpt4		peptidase			0.0448	FN1
NCOA6		transcription regulator			0.0448	HSPA5
NDP		growth factor			0.0448	SERPINF1
NR1D2		ligand-dependent nuclear receptor			0.0448	APOC3
PARP2		enzyme			0.0448	ADIPOQ
PLCL2		enzyme			0.0448	SPARC
PPBP	-0.952	cytokine			0.0448	COL18A1
RLIM		enzyme			0.0448	FN1
SIK3		kinase			0.0448	ADIPOQ
T 0070907		chemical reagent			0.0448	ADIPOQ
TNFSF8		cytokine			0.0448	IGHG3
TXK		kinase			0.0448	CD44
acriflavine		chemical toxicant			0.0448	ADIPOQ
enterolactone		chemical - endogenous mammalian			0.0448	SPARC
manumycin A		chemical reagent			0.0448	FN1
meloxicam		chemical drug			0.0448	MPO
orlistat		chemical drug			0.0448	HSPA5
pterostilbene		chemical drug			0.0448	ADIPOQ
theophylline		chemical drug			0.0448	MPO
CXCL8		cytokine			0.0448	CD44,COL18A1
JUND		transcription regulator			0.0448	AGT,APOC3
USF1		transcription regulator			0.0448	AGT,APOA2
sodium chloride		chemical - endogenous mammalian			0.0448	CRP,FN1
NOS2		enzyme			0.0449	ADIPOQ,CD44,SERPINA3
MACROH2A1		other			0.0458	FN1,SPARC
TGFA		growth factor			0.0458	ALB,SLPI
GMNN		transcription regulator			0.0468	EFEMP1,NRP1
cobalt chloride		chemical reagent			0.0468	COL18A1,SERPINF1
MAP2K1		kinase			0.0472	CD44,CRP,HSPA5
nicotine		chemical drug			0.0472	CD44,FN1,SERPINF1
CDH1		other			0.0478	CD44,FN1
FBXO32		enzyme			0.0478	HPX,HSPA5
bleomycin		chemical drug			0.0484	FN1,LTBP1,THBS4
ALOX12		enzyme			0.0488	FN1
C9		other			0.0488	FN1
CLCA2		ion channel			0.0488	FN1
CLEC1B		transmembrane receptor			0.0488	PF4
ELN		other			0.0488	FN1
LAMTOR1		other			0.0488	NRP1
LMO4		transcription regulator			0.0488	HP
MALT1		peptidase			0.0488	CD44
MAPKAPK3		kinase			0.0488	HSPA5
MZF1		transcription regulator			0.0488	SOD3
Mt		group			0.0488	HSPA5
NRG4		growth factor			0.0488	APOC4
NUMBL		other			0.0488	SPARC
SH3KBP1		other			0.0488	FN1
SOX2-OT		other			0.0488	CD44
TCIRG1		enzyme			0.0488	CD44
UBA1		enzyme			0.0488	HSPA5
azetidyl-2-carboxylic acid		chemical reagent			0.0488	HSPA5
chlorcyclizine		chemical drug			0.0488	SERPINA3
edaravone		chemical drug			0.0488	HSPA5
indinavir		chemical drug			0.0488	ADIPOQ
mycophenolic acid		chemical drug			0.0488	FN1,HSPA5
arsenic trioxide		chemical drug		-1.188	0.0493	BLVRB,CD44,FN1,HSPA5
NPC1		transporter			0.0499	CAMP,LYZ
PIK3R1		kinase			0.0499	CD44,HSPA5
homocysteine		chemical - endogenous mammalian			0.0499	HSPA5,SAA1
maslinic acid		chemical - endogenous non-mammalian			0.0499	CD44,TLN1

## Sheet: Casual Networks dPos
Causal Networks Double Positive RA patients for RF and ACPA versus Controls
Master Regulator	Molecule Type	Expr Log Ratio	Depth	Predicted Activation State	Activation z-score	p-value of overlap	Network bias-corrected p-value	Participating regulators	Target molecules in dataset	Causal network	Target-connected regulators	Relationships Between Master Regulators(Increases/Downstream)	Relationships Between Master Regulators(Decreases/Downstream)	Relationships Between Master Regulators(Affects/Downstream)	Relationships Between Master Regulators(Increases/Upstream)	Relationships Between Master Regulators(Decreases/Upstream)	Relationships Between Master Regulators(Affects/Upstream)	Relationships Between Master Regulators(Increases/Both)	Relationships Between Master Regulators(Decreases/Both)	Relationships Between Master Regulators(Affects/Both)
TCF7	transcription regulator		2		1.46	5.73e-15	0.0001	CEBPA,GATA3,PRDM1,TCF7	A2M,ADIPOQ,AGT,ALB,APOM,BLVRB,CAMP,CD44,CRP,ECM1,F5,FGA,FGG,HP,HPR,LTF,MMRN1,MPO,NRP1,SAA1,SERPINA3,SERPINF1,SLPI	23 (4)	3					CEBPA,PRDM1
carteolol	chemical drug		2		1.279	1.05e-14	0.0001	ADRB2,carteolol,IL6	A2M,ADIPOQ,AGT,ALB,CD44,CFP,COMP,CRP,FGA,FGG,FN1,GP1BA,HP,HPX,HSPA5,LPA,LTF,LYZ,PPBP,SAA1,SAA2,SERPINA3	22 (3)	2					IL6
HNF4A	transcription regulator		2		-1.976	1.15e-14	0.0001	CAT,CREBBP,CTNNB1,HMOX1,HNF1A,HNF4A,NFkB (complex),STAT	A2M,ADIPOQ,AGT,ALB,APOA2,APOC3,APOM,BLVRB,C4A/C4B,CAMP,CD44,CFB,COL18A1,CPN1,CRP,F7,FGA,FGG,FN1,GC,HPX,HSPA5,LPA,LTF,MPO,MST1,RNASE4,SAA1,SERPINA3,SOD3,SPARC	31 (8)	8	alitretinoin,SMAD3	nitrofurantoin,palmitic acid		ACSL1,cholesterol,CYP,IL10RA,N4BP1	IL6,leukotriene B4,mir-31,PRDM1,STAT,TNFAIP6,ursodeoxycholic acid
troleandomycin	chemical drug		3		-0.539	2.31e-14	0.0003	ABCB4,CD36,CYP3A4,diclofenac,FOXO3,HNF4A,MMP2,NFkB (complex),NR1I2,okadaic acid,P38 MAPK,STAT3,troleandomycin	A2M,ADIPOQ,AHSG,ALB,APOA2,APOC3,APOC4,APOF,APOM,BLVRB,C4A/C4B,CAMP,CD44,CFB,COL18A1,COMP,F7,FGG,HP,HPX,HSPA5,LPA,LTBP1,LYZ,MPO,MST1,NRP1,SAA1,SERPIND1,SOD3,SPARC	31 (13)	11				NR1I2	ABCB4
3,7,12-trihydroxycoprostane	chemical - endogenous mammalian		3		-0.557	4.65e-14	0.0001	3,7,12-trihydroxycoprostane,CD36,Creb,FOXO3,GNAS,GPBAR1,HNF4A,NFkB (complex),NR1I2,P38 MAPK	ADIPOQ,ALB,APOA2,APOC3,APOC4,APOF,APOM,BLVRB,C4A/C4B,CAMP,CFB,COL18A1,COMP,CRP,F7,FGA,FGG,HPX,HSPA5,LPA,LTBP1,LTF,MST1,NRP1,PCOLCE,SAA1,SERPIND1,SOD3,SPARC	29 (10)	9				NR1I2
IL6	cytokine		1		-1.528	4.77e-14	0.0001	IL6	A2M,AGT,ALB,CD44,CFP,COMP,CRP,FGA,FGG,FN1,GP1BA,HP,HPX,HSPA5,LPA,LTF,LYZ,PPBP,SAA1,SAA2,SERPINA3	21 (1)	1	acetaminophen,ANGPT2,bromodeoxyuridine,C1QA,carbon tetrachloride,CCL15,CCL3,CEBPE,CREBBP,D-fructose,D-galactosamine,deoxynivalenol,ELF3,farnesyl transferase,fatty acid,hemoglobin,IFNGR1,IL1,IL19,IL1A,IL26,IL9R,INS,IRF2,KCNA3,KLF4,leukotriene B4,MTPN,n-3 fatty acids,nitrofurantoin,OSM,palmitic acid,PTPN6,RIPK3,RNASE2,Serpin,SLC39A4,stallimycin,STAT2,thioacetamide	4-phenylbutyric acid,ACE2,alitretinoin,BPIFA1,C/EBP,captopril,carteolol,chenodeoxycholic acid,CRT-0066101,CYP2J2,dexamethasone,diacerein,docosahexaenoic acid,emodin,estrogen,fenofibrate,fibric acid derivative,FST,ginkgolide B,HNF4A,IL10RA,IL18BP,IL1R2,immethridine,ITCH,L-carnitine,LY6E,metformin,methotrexate,methylamine,miR-146a-5p (and other miRNAs w/seed GAGAACU),NEUROG1,nicotinic acid,NR5A2,PP…		CRLF1,ERBB3,GREM1,KRAS,MAZ,miR-18a-5p (and other miRNAs w/seed AAGGUGC),MMP2,PDCD1,SOCS,STAT,Stat1/3,THPO,TYK2	CXCR3,RAB27A
sulfamethazine	chemical drug		3		-1.095	5.23e-14	0.0004	CD36,CYP3A4,diclofenac,FOXO3,HNF4A,NFkB (complex),NR1I2,P38 MAPK,STAT3,sulfamethazine	A2M,ADIPOQ,AHSG,ALB,APOA2,APOC3,APOC4,APOF,APOM,BLVRB,C4A/C4B,CAMP,CD44,CFB,COL18A1,COMP,F7,FGA,HP,HPX,HSPA5,LPA,LTBP1,LTF,LYZ,MPO,MST1,NRP1,SERPIND1,SOD3	30 (10)	8				NR1I2
IL10R	group		2		-1.633	1.59e-13	0.0001	CD28,IL10R,IL10RA,JAK1,STAT3	A2M,AGT,AHSG,CD44,CFB,CRP,ECM1,EFEMP1,FGA,FGG,FN1,HP,LTBP1,LTF,LYZ,MMRN1,NRP1,PCOLCE,PF4,SAA1,SERPINA3,SPARC,SRGN,THBS4	24 (5)	4				STAT3
TYK2	kinase		2		0.928	3.81e-13	0.0003	ERBB3,IFNAR1,IL6ST,IRS1,JAK1,NFkB (complex),PI3K (complex),STAT1,STAT3,STAT5a/b,TYK2	A2M,ADIPOQ,AGT,AHSG,C4A/C4B,CAMP,CD44,CFB,COL18A1,CRP,F7,FGA,FGG,FN1,GP1BA,HP,HPX,LTF,LYZ,MPO,NID1,NRP1,SAA1,SAA2,SERPINC1,SLPI,SOD3,SPARC,TLN1	29 (11)	10	CEBPA,CLC,CRLF1,CTF1,Ifnz (includes others),IL10RA,IL22,IL6,IL6R,MMP2,OSM,THPO	ruxolitinib		ERBB3,IL6ST,Stat1/3,STAT2,STAT3,STAT4	cholesterol,fatty acid
IL10RA	transmembrane receptor		2		-1.043	6.11e-13	0.0001	IL10RA,JAK1,STAT1,STAT3	A2M,AGT,AHSG,C4A/C4B,CD44,CFB,CRP,ECM1,EFEMP1,FGA,FGG,FN1,HP,LTF,LYZ,NRP1,PCOLCE,PF4,SAA1,SAA2,SERPINA3,SPARC,THBS4	23 (4)	4	Hbb-b2,HNF4A,STAT4			FBN1,NR5A2,PDCD1,SCIN,SERPINB6,STAT3,TYK2	ACSL1,CFB,CSF3R,IL18BP,IL1A,IL6,RIPK3
sulfinpyrazone	chemical drug		3		-0.378	8.36e-13	0.0005	ABCC1,CD36,FOXO3,HNF4A,NFkB (complex),NR1I2,P38 MAPK,PPARG,sulfinpyrazone	ADIPOQ,ALB,APOA2,APOC3,APOC4,APOF,APOM,BLVRB,C4A/C4B,CAMP,CFB,COL18A1,COMP,CRP,F7,FGA,FGG,HP,HPX,HSPA5,LPA,LTBP1,LTF,MST1,PF4,SAA1,SERPIND1,SOD3	28 (9)	7				NR1I2
17-alpha-ethinylestradiol	chemical drug		2		1.029	9.6e-13	0.0002	17-alpha-ethinylestradiol,CEBPA,ESR1,ESR2,HNF1A,NFkB (complex),NR1I2	A2M,ADIPOQ,ALB,APOC3,APOC4,APOF,APOM,CAMP,CFB,CFP,COL18A1,COMP,CPN1,CRP,FCN2,FGA,FGG,FN1,GC,HP,HPR,HPX,HSPA5,MMRN1,MPO,MST1,NRP1,RNASE4,SAA1,SERPINA3,SERPIND1,SERPINF1,SOD3,THBS4	34 (7)	7				DSC2	CCR2,CEBPA,cholesterol,CXCR3,estrogen,HNF1A,NR1I2
reserpine	chemical drug		3		-0.756	1.25e-12	0.0006	1-methyl-4-phenyl-1,2,3,6-tetrahydropyridine,ABCB4,Akt,CD36,FOXO3,HNF4A,MAO,MMP2,NFkB (complex),NR1I2,P38 MAPK,reserpine,SLC6A3	A2M,ALB,APOA2,APOC3,APOC4,APOF,APOM,BLVRB,C4A/C4B,CAMP,CFB,COL18A1,COMP,CRP,F7,FGA,FGG,HPX,HSPA5,LPA,LTBP1,LTF,MPO,MST1,SAA1,SERPIND1,SOD3,SPARC	28 (13)	10				cholesterol,CYP3A,NR1I2	ABCB4
NR1I2	ligand-dependent nuclear receptor		2		-0.784	1.47e-12	0.0003	CD36,FOXO3,HNF4A,NFkB (complex),NR1I2,P38 MAPK	ADIPOQ,ALB,APOA2,APOC3,APOC4,APOF,APOM,BLVRB,C4A/C4B,CAMP,CFB,COL18A1,COMP,CRP,F7,FGA,FGG,HPX,HSPA5,LPA,LTBP1,LTF,MST1,SAA1,SERPIND1,SOD3	26 (6)	6	3,7,12-trihydroxycoprostane,cafestol,carbamazepine,chenodeoxycholic acid,dexamethasone,GW 4064,IL1,methoxsalen,phenytoin,reserpine,sulfamethazine,sulfinpyrazone,tauroursodeoxycholic acid,troleandomycin,ursodeoxycholic acid	17-alpha-ethinylestradiol,bexarotene,LG100268,NCOR1		ABCA1,CEBPA,cholesterol,CYP,CYP2A6 (includes others),CYP3A,SERPIND1	CYP4A11,STAT3
CEBPA	transcription regulator		2		-1.961	2.54e-12	0.0006	CEBPA,CREBBP,IL6ST,PPARG,PTPN11,SREBF1,STAT3	A2M,ADIPOQ,AGT,AHSG,ALB,APOA2,CAMP,CRP,FGA,FGG,FN1,GP1BA,HP,HPR,HPX,LTF,LYZ,MMRN1,MPO,MST1,NRP1,PF4,SAA1,SELENOP,SERPINA3,SERPINF1	26 (7)	7	D-fructose,dexamethasone,Hat,MTPN,NR1I2,taurine	17-alpha-ethinylestradiol,AHR,CCN5,mir-31,mir-33,NCOR1,NR2F2,OSM,SELENOS,SETDB1,TCF7,TRIB2		ACSL1,CCL3,CEBPE,cholesterol,CREBBP,CSF3R,CYP2A6 (includes others),fatty acid,Gm-Csf Receptor,IL6R,IL6ST,PRLR,SERPINB2,SFTPA1,TNFAIP6,TYK2	GP9,PRDM1
bexarotene	chemical drug		2		1.091	4.53e-12	0.0005	bexarotene,calpain,LPL,Rxr,RXRA,STAT3	A2M,ADIPOQ,AGT,AHSG,APOA2,APOC3,CD44,CRP,ECM1,FGA,FGG,FN1,HP,HSPA5,LTF,LYZ,NRP1,SAA1,SERPINA3,SERPINF1,SPARC	21 (6)	6				ABCA1,Adaptor protein 2,ALDH1A2,CYP,ERBB4,RARB	NR1I2,STAT3
Acox	group		3		-0.48	5.71e-12	0.0015	ABCB4,Acox,ACOX1,Ap1,CAT,CEBPA,CYP27A1,HNF4A,JUN,MMP2,MMP9,NFkB (complex),NR1H3,PPARA,PPARG,RELA,STAT5a/b,STAT5B,THRB,TP53	A1BG,ADIPOQ,AGT,APOA2,APOC3,APOC4,APOD,BLVRB,C4A/C4B,CAMP,CFB,COL18A1,ECM1,F7,FGA,FGG,GC,GP1BA,HPR,HPX,LPA,LTBP1,LTF,LYZ,MASP2,MMRN1,MPO,MST1,NRP1,PF4,PGLYRP2,SAA2,SERPINC1,SERPINF1,SLPI,SOD3,SPARC,THBS4,TLN1	39 (20)	18	acetaminophen,choline fenofibrate,dexamethasone,fenofibrate,fibric acid derivative,L-796449,phytanic acid
CLC	enzyme		2		-0.688	8.65e-12	0.0001	CLC,IL6ST,JAK1,STAT1,STAT3	A2M,AGT,AHSG,ALB,C4A/C4B,CD44,CRP,FGA,FGG,FN1,HP,HPX,LTF,LYZ,NRP1,PF4,SAA1,SAA2,SERPINA3	19 (5)	4		dexamethasone,filgrastim		IL6ST,STAT3,TYK2
CRLF1	other		2		-0.688	1.05e-11	0.0001	CRLF1,IL6ST,JAK1,STAT,STAT1,STAT3	A2M,AGT,AHSG,ALB,C4A/C4B,CD44,CRP,FGA,FGG,FN1,HP,HPX,LTF,LYZ,NRP1,PF4,SAA1,SAA2,SERPINA3	19 (6)	5	IL6	OSM,SFTPA1		IL6ST,STAT,STAT3,TYK2
IL22RA2	transmembrane receptor		2		0.229	1.38e-11	0.0003	IL22,IL22RA2,STAT1,STAT3	A2M,AGT,AHSG,C4A/C4B,CAMP,CD44,CRP,FGA,FGG,FN1,HP,HSPA5,LTF,LYZ,NRP1,PF4,SAA1,SAA2,SERPINA3	19 (4)	3					IL22,STAT3
TNFAIP6	other		2		0.447	1.39e-11	0.0003	IKBKB,STAT1,STAT3,TNFAIP6	A2M,AGT,AHSG,C4A/C4B,CRP,FGA,FGG,FN1,HP,LTF,LYZ,NID1,NRP1,PF4,PPBP,SAA1,SAA2,SERPINA3,SOD3,TLN1	20 (4)	4	CEBPA,IL1,PRDM1	dexamethasone,HNF4A,SB203580			IL6,STAT3
Gm-Csf Receptor	complex		2		0.447	2.43e-11	0.0006	AKT1,CSF3R,Gm-Csf Receptor,Jnk,STAT3,STAT5a/b	A2M,AGT,AHSG,APOC3,CD44,CRP,FGA,FGG,FN1,GP1BA,HP,HSPA5,LTF,MPO,NRP1,PCOLCE,PF4,SAA1,SERPINA3,SERPINF1	20 (6)	5	CEBPA			STAT3
HNF4A	transcription regulator		1		-1	2.83e-11	0.0001	HNF4A	AGT,ALB,APOA2,APOC3,APOM,BLVRB,C4A/C4B,CRP,F7,FGA,HPX,HSPA5,LPA,LTF,MST1,SERPINA3	16 (1)	1	alitretinoin,SMAD3	nitrofurantoin,palmitic acid		ACSL1,cholesterol,CYP,IL10RA,N4BP1	IL6,leukotriene B4,mir-31,PRDM1,STAT,TNFAIP6,ursodeoxycholic acid
docosahexaenoic acid	chemical drug		2		1.915	5.27e-11	0.0055	AKT1,docosahexaenoic acid,EGFR,JUN,MAPK8,MMP9,NFkB (complex),PPARA,PPARD,PPARG,PRKAA2,RXRA,SMPD1,SREBF1,STAT3,TLR2,TLR4	ADIPOQ,AGT,AHSG,ALB,APOD,APOM,CAMP,CD44,CFB,COL18A1,CRP,ECM1,FGA,FGG,GP1BA,HP,LTF,LYZ,MASP2,MPO,NRP1,OAF,PCOLCE,PF4,POP4,PPBP,SAA1,SELENOP,SERPINA3,SERPINF1,SLPI,SOD3,SPARC	33 (17)	17	glycerol	N-cor		ABCA1,CTLA4,n-3 fatty acids,UCP2	CCL3,cholesterol,IL22,IL6,leukotriene B4,MMP2,SMAD6,STAT3
GATA4	transcription regulator		3		0	5.37e-11	0.0064	GATA1,GATA4,IL18,IL1B,NFkB (complex),NFkB (family),NFKB1,NKX2-5,SRF,TBX5	A2M,ADIPOQ,AGT,BLVRB,CAMP,CD44,CFB,COL18A1,CRP,FN1,GP1BA,HP,HSPA5,IGFALS,LTF,LYZ,MPO,NRP1,PF4,SAA1,SAA2,SELENOP,SERPINA3,SLPI,SOD3,SPARC,SRGN,TLN1	28 (10)	7	ANGPT2,KLF4,SRF,STAT3,SUMO1	SB203580		ACE2,NR5A2	PRDM1,S100A4
carbon tetrachloride	chemical toxicant		2		0	7.03e-11	0.0066	AKT1,C3,carbon tetrachloride,CAT,CEBPB,F2,GSR,JUN,NFkB (complex),NFKB1,RELA,STAT3	AGT,AHSG,ALB,APOA2,APOC3,APOM,BLVRB,CAMP,CFB,COL18A1,CRP,F7,FGA,FGG,FN1,GC,HP,HPX,LTF,LYZ,PCOLCE,SAA2,SERPINA3,SERPINC1,SERPINF1,SOD3,SPARC,SRGN	28 (12)	12				C9,cholesterol,IL6,JUND,MMP2,Smad2/3,SMAD3,STAT3	CYP3A,GSR,GSTK1
acetovanillone	chemical drug		2		0	7.86e-11	0.0074	acetovanillone,EGFR,ERK1/2,Jnk,MAPK14,MAPK8,NFkB (complex),P38 MAPK,PTPN1,PTPN11,STAT1,STAT3	A2M,ADIPOQ,AGT,AHSG,APOD,C4A/C4B,CAMP,CD44,CFB,COL18A1,CRP,EFEMP1,FGA,FGG,GP1BA,HP,HSPA5,IGFALS,LYZ,MPO,NRP1,PF4,SAA1,SAA2,SLPI,SOD3	26 (12)	11					MMP2,PTPN11,RYR3,STAT3,UCP2
EPOR	transmembrane receptor		2		-0.408	8.53e-11	0.0036	AKT1,EPOR,JAK1,Mapk,NFkB (complex),PTPN11,STAT3,STAT5A,STAT5B	A1BG,A2M,ADIPOQ,AGT,AHSG,APOC3,CAMP,CD44,CFB,COL18A1,CRP,FGA,FGG,FN1,GP1BA,HP,LYZ,MPO,NRP1,PCOLCE,SAA1,SERPINA3,SERPINF1,SOD3	24 (9)	9	STAT4			PTPN11,STAT3
leridistim	biologic drug		3		0.426	8.56e-11	0.0034	AKT1,CSF3R,GAB2,Il3r,Jnk,leridistim,Pka,Pkc(s),SRC,STAT,STAT3,STAT5a/b	A2M,AGT,AHSG,APOC3,CD44,CRP,FGA,FGG,FN1,GP1BA,HP,HSPA5,LTF,LYZ,MPO,NRP1,PCOLCE,PF4,SAA1,SERPINA3,SERPINF1,SPARC	22 (12)	10				CSF3R,Il3r
CNTFR	transmembrane receptor		2		-0.728	8.72e-11	0.0003	CNTFR,IL6ST,JAK1,Mapk,STAT,STAT3	A2M,AGT,AHSG,ALB,APOC3,CD44,CRP,FGA,FGG,FN1,HP,HPX,LTF,LYZ,NRP1,SAA1,SERPINA3	17 (6)	5				IL6ST,STAT,STAT3	IL1A
phytanic acid	chemical - endogenous mammalian		2		0.365	9.69e-11	0.0119	phytanic acid,PPARA,PPARD,TNF	A2M,ADIPOQ,AGT,ALB,APOC3,APOC4,C4A/C4B,CAMP,CD44,CFB,CRP,FGA,FGG,FN1,GP1BA,HP,HSPA5,MASP2,MPO,MST1,NID1,NRP1,OAF,POP4,RNASE4,SAA1,SELENOP,SERPINA3,SLPI,SPARC	30 (4)	3				Acox
SH2B1	other		2		0.6	1.05e-10	0.0037	Akt,AKT1,FOXO3,HRAS,INSR,IRS1,Mapk,SH2B1,STAT3,STAT5a/b,STAT5B	A1BG,AGT,AHSG,ALB,APOC3,CD44,COL18A1,COMP,CRP,FGA,FGG,FN1,GP1BA,HP,LTF,LYZ,MPO,NID1,NRP1,PCOLCE,PF4,SAA1,SERPINA3,SERPINF1,SPARC	25 (11)	10	STAT4			IRS2,Proinsulin,STAT3
Cebp	complex		2		-1.414	1.36e-10	0.0005	Cebp,CEBPA,CEBPB,CEBPD,CEBPE	A2M,ADIPOQ,AGT,ALB,APOC3,CAMP,CRP,HP,HPR,HPX,LTF,LYZ,MMRN1,MPO,NRP1,SAA1,SAA2,SERPINF1	18 (5)	5					MIA
LTA	cytokine		2		-0.655	1.54e-10	0.0026	CEBPB,hyaluronic acid,LIF,LTA,LTBR,NFkB (complex)	A2M,ADIPOQ,AGT,AHSG,ALB,CAMP,CD44,CFB,COL18A1,CRP,FGG,FN1,HP,HPX,LYZ,MPO,NRP1,SAA1,SAA2,SERPINA3,SOD3	21 (6)	5	Stat3-Stat3	dexamethasone,SERPINE2		Iga,PDPN
midostaurin	chemical drug		2		-0.218	1.7e-10	0.0028	AKT1,ERK,KDR,midostaurin,Pdgfr,PIK3R1,Pkc(s),PRKCA,STAT3,STAT5A,STAT5a/b	A2M,ADIPOQ,AGT,AHSG,APOC3,APOM,CRP,FGA,FGG,FN1,GP1BA,HP,HSPA5,LTF,LYZ,NRP1,PCOLCE,PF4,SAA1,SERPINA3,SERPINF1	21 (11)	10					STAT3
LG100268	chemical reagent		2		1.633	1.8e-10	0.0041	INSR,IRS1,LG100268,NFkB (complex),NR1H2,NR1H3,NR1H4,NR1I2,PPARG,Rxr,RXRA	ALB,APOA2,APOC4,APOD,APOF,APOM,CAMP,CFB,COL18A1,CRP,ECM1,FGG,HP,HSPA5,LTBP1,LTF,LYZ,MPO,PF4,SAA1,SERPINA3,SERPIND1,SERPINF1,SOD3	24 (11)	11				ABCA1,CYP	L-triiodothyronine,NR1I2
miR-96-5p (and other miRNAs w/seed UUGGCAC)	mature microRNA		3		1	1.94e-10	0.0104	Akt,CHUK,DYRK1B,ERK1/2,GABPA,KRAS,Mapk,miR-96-5p (and other miRNAs w/seed UUGGCAC),NFkB (complex),NFKBIA,PPARD,RAC1,RASSF1,STAT3,TP53	ADIPOQ,AGT,AHSG,ALB,APOA2,APOC3,CAMP,CD44,COL18A1,ECM1,EFEMP1,FGA,FGG,FN1,GC,HP,HSPA5,LTBP1,LTF,LYZ,MST1,NID1,OAF,PCOLCE,PGLYRP2,POP4,RNASE4,SAA1,SELENOP,SERPINA3,SERPINC1,SLPI,SOD3,SPARC,THBS4,TLN1	36 (15)	15		PKD1			KRAS,SERPINE2
UCP2	transporter		2		0	1.95e-10	0.0076	AKT1,ERK1/2,FOXO1,IKBKB,INSR,IRS1,P38 MAPK,PTPN1,PTPN6,STAT3,UCP2	ADIPOQ,AGT,AHSG,ALB,APOC3,COMP,CRP,FGA,FGG,GP1BA,HP,HSPA5,IGFALS,LTF,LYZ,MPO,NID1,NRP1,PCOLCE,SAA1,SERPINA3,SERPINF1,SOD3,TLN1	24 (11)	11	docosahexaenoic acid,enalapril,fatty acid,fenofibrate,FST,L-triiodothyronine,palmitic acid,T3-TR-RXR	acetovanillone,dexamethasone,HNF1A,metformin,SB203580		PTPN6	IL6,STAT3,succinic acid
Stat1-Stat3	complex		2		-0.728	2.05e-10	0.0006	STAT1,Stat1-Stat3,STAT3	A2M,AGT,AHSG,C4A/C4B,CD44,CRP,FGA,FGG,FN1,HP,LTF,LYZ,NRP1,PF4,SAA1,SAA2,SERPINA3	17 (3)	3
Stat1/3	group		2		-0.728	2.11e-10	0.0006	STAT1,Stat1/3,STAT3	A2M,AGT,AHSG,C4A/C4B,CD44,CRP,FGA,FGG,FN1,HP,LTF,LYZ,NRP1,PF4,SAA1,SAA2,SERPINA3	17 (3)	2	IL6,IL6ST,TYK2
IFNLR1	transmembrane receptor		2		-0.728	2.16e-10	0.0005	IFNLR1,STAT1,STAT3	A2M,AGT,AHSG,C4A/C4B,CD44,CRP,FGA,FGG,FN1,HP,LTF,LYZ,NRP1,PF4,SAA1,SAA2,SERPINA3	17 (3)	2		PKD1		STAT2,STAT3
IL26	cytokine		2		-0.728	2.16e-10	0.0006	IL26,STAT1,STAT3	A2M,AGT,AHSG,C4A/C4B,CD44,CRP,FGA,FGG,FN1,HP,LTF,LYZ,NRP1,PF4,SAA1,SAA2,SERPINA3	17 (3)	2				IL6,STAT3
Il3r	complex		2		-0.218	2.23e-10	0.0033	AKT1,GAB2,Il3r,Jnk,Pka,Pkc(s),SRC,STAT3,STAT5a/b	A2M,AGT,AHSG,APOC3,CD44,CRP,FGA,FGG,FN1,GP1BA,HP,HSPA5,LTF,LYZ,NRP1,PCOLCE,PF4,SAA1,SERPINA3,SERPINF1,SPARC	21 (9)	8	IL1,leridistim			STAT3
acacetin	chemical - endogenous non-mammalian		2		0.626	2.23e-10	0.0069	acacetin,Akt,MAPK8,NFkB (complex),P38 MAPK,PI3K (complex),STAT1,STAT3	ADIPOQ,AGT,AHSG,APOD,C4A/C4B,CAMP,CD44,CFB,COL18A1,CRP,FGA,FGG,FN1,HP,HSPA5,LTF,LYZ,NRP1,PF4,SAA1,SAA2,SERPINA3,SOD3	23 (8)	7					STAT3
filipin	chemical - endogenous non-mammalian		2		1.147	2.25e-10	0.0024	ERK1/2,filipin,MAP3K7,PTPN11,STAT1,STAT3	A2M,ADIPOQ,AGT,AHSG,C4A/C4B,CFB,CRP,FGA,FGG,GP1BA,HP,HSPA5,LYZ,MPO,NRP1,PF4,SAA2,SERPINA3,SLPI	19 (6)	5					PTPN11,STAT3
SOCS	group		2		1.528	2.86e-10	0.0018	IL6ST,JAK1,SOCS,SOCS1,SOCS3,STAT,STAT1,STAT3,Stat5 dimer,TLR3	A2M,AGT,AHSG,C4A/C4B,CD44,CFB,CRP,FGA,FGG,FN1,HP,HPX,IGFALS,LTF,LYZ,NRP1,PF4,SAA1,SAA2,SERPINA3,SLPI	21 (10)	9	IL6,IL6R,Stat3-Stat3				IL6ST,PRLR
IFNGR1	transmembrane receptor		2		-0.408	2.96e-10	0.0064	IFNGR1,IRF1,JAK1,NFkB (complex),P38 MAPK,PI3K (complex),STAT1,STAT3,STAT5A	A2M,ADIPOQ,AGT,AHSG,C4A/C4B,CAMP,CD44,CFB,COL18A1,CRP,FGA,FGG,FN1,HP,HSPA5,LTF,LYZ,NRP1,PF4,SAA1,SAA2,SERPINA3,SLPI,SOD3	24 (9)	8	alitretinoin,dexamethasone,OSM	Ap2		IL6,STAT2,STAT3	cholesterol
HNF1A	transcription regulator		2	Inhibited	-2.183	2.97e-10	0.0003	C5,CREBBP,HNF1A,LIPC,STAT5a/b	AGT,ALB,APOA2,APOC3,APOM,CD44,CPN1,CRP,FGA,FN1,GC,GP1BA,HSPA5,MST1,PF4,RNASE4,SERPINA3	17 (5)	5	C/EBP,IL22,NR5A2	17-alpha-ethinylestradiol,chenodeoxycholic acid,palmitic acid		ACE2,C9,CREBBP,INS,Muc4,PRLR,PROC,Proinsulin	cholesterol,UCP2
diacerein	chemical drug		2		0.894	3.12e-10	0.0042	Akt,diacerein,IKBKB,IL6ST,JAK1,Jnk,Mapk,STAT3	ADIPOQ,AGT,AHSG,ALB,APOC3,CRP,FGA,FGG,FN1,HP,HPX,HSPA5,LTF,LYZ,NID1,NRP1,SAA1,SERPINA3,SOD3,TLN1	20 (8)	7					IL6,IL6R,IL6ST,STAT3
LMT-28	chemical reagent		2		1	3.15e-10	0.0004	IL6ST,LMT-28,STAT3	A2M,AGT,AHSG,ALB,CD44,CRP,FGA,FGG,FN1,HP,HPX,LTF,LYZ,NRP1,SAA1,SERPINA3	16 (3)	2					IL6ST,STAT3
gemcitabine	chemical drug		2		-0.354	3.32e-10	0.0101	AKT1,ERBB2,ERK1/2,gemcitabine,Mapk,MAPK14,MAPK8,NFkB (complex),SMPD1,TP53	A2M,ADIPOQ,AGT,ALB,APOC3,APOD,C4BPB,CAMP,CFB,COL18A1,CRP,ECM1,EFEMP1,FGG,GC,HP,LTBP1,LYZ,MST1,NID1,PCOLCE,PF4,PGLYRP2,PPBP,SAA1,SERPINC1,SERPINF1,SLPI,SOD3,SPARC,THBS4,TLN1	32 (10)	9				RIPK3
PD 180970	chemical - kinase inhibitor		2		0.728	3.55e-10	0.0012	GAB2,PD 180970,STAT3,STAT5a/b	A2M,AGT,AHSG,CD44,CRP,FGA,FGG,FN1,GP1BA,HP,LTF,LYZ,NRP1,PF4,SAA1,SERPINA3,SPARC	17 (4)	3					STAT3
mir-31	microRNA		2		0.655	3.59e-10	0.0042	CEBPA,mir-31,NFkB (complex),RELA	A2M,ADIPOQ,AGT,ALB,CAMP,CFB,COL18A1,CRP,FGG,FN1,HP,HPR,LTF,MMRN1,MPO,NRP1,SAA1,SAA2,SERPINA3,SERPINF1,SOD3	21 (4)	3		HNF4A			CEBPA
IL9R	transmembrane receptor		2		-0.471	3.67e-10	0.001	IL9R,JAK1,STAT1,STAT3,STAT5A,STAT5a/b	A2M,ADIPOQ,AGT,AHSG,C4A/C4B,CD44,CRP,FGA,FGG,FN1,GP1BA,HP,LTF,LYZ,NRP1,SAA1,SAA2,SERPINA3	18 (6)	5				IL6
zinc protoporphyrin IX	chemical - endogenous mammalian		2		1.5	4.06e-10	0.0009	HMOX1,Ho,STAT3,zinc protoporphyrin IX	A2M,ADIPOQ,AGT,AHSG,CD44,CRP,FGA,FGG,FN1,HP,LTF,LYZ,NRP1,SAA1,SERPINA3,SPARC	16 (4)	3					STAT3
CLCF1	cytokine		2		-0.447	4.13e-10	0.0036	CLCF1,ERK1/2,IL6ST,Jnk,P38 MAPK,STAT,STAT1,STAT3	A2M,ADIPOQ,AGT,AHSG,ALB,C4A/C4B,CD44,CRP,FGA,FGG,HP,HPX,HSPA5,LTF,LYZ,NRP1,PF4,SAA1,SAA2,SERPINA3	20 (8)	7		PKD1		Iga,IL6ST,STAT,STAT3
IFNGR2	transmembrane receptor		2		-0.728	4.47e-10	0.0006	IFNGR2,JAK1,STAT1,STAT3	A2M,AGT,AHSG,C4A/C4B,CD44,CRP,FGA,FGG,FN1,HP,LTF,LYZ,NRP1,PF4,SAA1,SAA2,SERPINA3	17 (4)	3	dexamethasone,IL1A			STAT3
GSTK1	enzyme		3		-0.186	4.94e-10	0.013	AHR,AKT1,GC-GCR dimer,GSTK1,Ikb,IKBKB,IRF3,MAPK8,NCOR-LXR-Oxysterol-RXR-9 cis RA,NFkB (complex),RELA,RELB,RXRA,SMAD3,STAT1,STAT5a/b,TBK1	A2M,ADIPOQ,APOC4,APOD,C4A/C4B,CAMP,CFB,COL18A1,CRP,ECM1,EFEMP1,FGG,FN1,GP1BA,HP,LTBP1,LTF,LYZ,MPO,NRP1,PCOLCE,PF4,SAA1,SAA2,SERPINA3,SERPINF1,SLPI,THBS4,TLN1	29 (17)	16		carbon tetrachloride,vancomycin
ginkgolide B	chemical drug		2		0.728	5.06e-10	0.0012	ginkgolide B,NOS3,P38 MAPK,STAT3	A2M,ADIPOQ,AGT,AHSG,CD44,CRP,FGA,FGG,HP,HSPA5,LTF,LYZ,NRP1,PF4,SAA1,SERPINA3,SOD3	17 (4)	4					IL6,STAT3
SLC39A4	transporter		2		-0.728	5.19e-10	0.0006	Creb,SLC39A4,STAT3	A2M,ADIPOQ,AGT,AHSG,CAMP,CD44,CRP,FGA,FGG,FN1,HP,LTF,LYZ,NRP1,PCOLCE,SAA1,SERPINA3	17 (3)	2				IL6,STAT3
IL20RA	transmembrane receptor		2		-0.471	5.2e-10	0.0019	ERK1/2,IL20RA,STAT1,STAT3	A2M,ADIPOQ,AGT,AHSG,C4A/C4B,CD44,CRP,FGA,FGG,HP,HSPA5,LTF,LYZ,NRP1,PF4,SAA1,SAA2,SERPINA3	18 (4)	3				STAT3
EXEL-8232	chemical - kinase inhibitor		2		0.5	5.21e-10	0.0005	EXEL-8232,STAT3,STAT5a/b	A2M,AGT,AHSG,CD44,CRP,FGA,FGG,FN1,GP1BA,HP,LTF,LYZ,NRP1,PF4,SAA1,SERPINA3	16 (3)	2					STAT3
filgrastim	biologic drug		3		0.218	5.29e-10	0.0019	CSF3R,filgrastim,Jnk,STAT,STAT3	A2M,AGT,AHSG,CD44,CRP,F5,FGA,FGG,FN1,HP,HSPA5,LTF,LYZ,MPO,NRP1,PF4,PF4V1,PPBP,SAA1,SERPINA3,SERPING1	21 (5)	5				ACSL1,CSF3R,F5,IL1R2	CCL3,CLC,RNASE2,S100A4,SMAD3
sincalide	biologic drug		2		-0.5	5.5e-10	0.001	PRKAA2,sincalide,STAT3	A2M,AGT,AHSG,ALB,CD44,CRP,FGA,FGG,HP,HSPA5,LTF,LYZ,NRP1,PCOLCE,SAA1,SERPINA3	16 (3)	2				STAT3
IL10RB	transmembrane receptor		2		-0.728	5.73e-10	0.0009	IL10RB,JAK1,STAT1,STAT3	A2M,AGT,AHSG,C4A/C4B,CD44,CRP,FGA,FGG,FN1,HP,LTF,LYZ,NRP1,PF4,SAA1,SAA2,SERPINA3	17 (4)	3				hemoglobin,STAT3
JAK inhibitor I	chemical - kinase inhibitor		2		-0.209	5.91e-10	0.0075	IRF1,JAK inhibitor I,NFkB (complex),STAT,STAT1,STAT3,STAT5A,STAT5a/b	A2M,ADIPOQ,AGT,AHSG,C4A/C4B,CAMP,CD44,CFB,COL18A1,CRP,FGA,FGG,FN1,GP1BA,HP,LTF,LYZ,NRP1,SAA1,SAA2,SERPINA3,SLPI,SOD3	23 (8)	7				IL22	IL19,STAT,STAT3
CTF1	cytokine		2		0.6	6.33e-10	0.0103	AKT1,CTF1,ERK1/2,IL6ST,JAK1,Mapk,MAPK1,NFkB (complex),P38 MAPK,STAT,STAT1,STAT3	A2M,AGT,AHSG,ALB,APOC3,C4A/C4B,CAMP,CD44,COL18A1,CRP,FGA,FGG,HP,HPX,HSPA5,LTF,LYZ,NRP1,PCOLCE,PF4,SAA1,SAA2,SERPINA3,SERPINF1,SOD3	25 (12)	12		dexamethasone		fatty acid,IL6ST,SRF,STAT,TYK2	cholesterol
acriflavine	chemical toxicant		2		-1.291	7.04e-10	0.0004	acriflavine,STAT3	A2M,ADIPOQ,AGT,AHSG,CD44,CRP,FGA,FGG,FN1,HP,LTF,LYZ,NRP1,SAA1,SERPINA3	15 (2)	2				STAT3
AZ-960	chemical reagent		2		0.5	7.4e-10	0.001	AZ-960,STAT3,STAT5a/b	A2M,AGT,AHSG,CD44,CRP,FGA,FGG,FN1,GP1BA,HP,LTF,LYZ,NRP1,PF4,SAA1,SERPINA3	16 (3)	2					STAT3
5'-methylthioadenosine	chemical - endogenous mammalian		2		1.291	7.48e-10	0.0004	5'-methylthioadenosine,STAT3	A2M,ADIPOQ,AGT,AHSG,CD44,CRP,FGA,FGG,FN1,HP,LTF,LYZ,NRP1,SAA1,SERPINA3	15 (2)	2				SFTPA1	STAT3
KRAS	enzyme		2		-0.845	7.51e-10	0.0194	Akt,CHUK,DYRK1B,ERK1/2,GABPA,KRAS,Mapk,NFkB (complex),NFKBIA,PPARD,RAC1,RASSF1,STAT3,TP53	ADIPOQ,AGT,AHSG,ALB,APOA2,APOC3,CAMP,CD44,COL18A1,ECM1,EFEMP1,FGA,FGG,GC,HP,HSPA5,LTBP1,LTF,LYZ,MST1,NID1,OAF,PCOLCE,PGLYRP2,POP4,RNASE4,SAA1,SELENOP,SERPINA3,SERPINC1,SLPI,SOD3,SPARC,THBS4,TLN1	35 (14)	14	HNRNPA1,IL6,MAZ,OSM	miR-96-5p (and other miRNAs w/seed UUGGCAC),tiron		ABCA1,IL24,MMP2,S100A4,SERPINE2,STAT3	AHR,CYP2J2,FBN1,IRF2,IRF9,ITM2B,PDPN,STAT2,TGFBR
Hat	complex		2		-0.894	7.54e-10	0.0042	Ap1,CEBPA,Hat,NFkB (complex)	A2M,ADIPOQ,AGT,ALB,CAMP,CFB,COL18A1,CRP,FGG,FN1,HP,HPR,LTF,MMRN1,MPO,NRP1,SAA1,SERPINA3,SERPINF1,SOD3	20 (4)	3		dexamethasone		CEBPA
ursodeoxycholic acid	chemical - endogenous mammalian		2		0	7.65e-10	0.0142	Akt,cyclic AMP,ERK1/2,NFkB (complex),NR1H4,NR1I2,PRKCA,TP53,ursodeoxycholic acid	A2M,ADIPOQ,AGT,ALB,APOC3,APOC4,APOF,APOM,CAMP,CD44,CFB,COL18A1,CRP,ECM1,FGG,GC,LPA,LYZ,MST1,NRP1,PGLYRP2,SAA1,SERPINA3,SERPINC1,SERPIND1,SLPI,SOD3,SPARC,THBS4,TLN1	30 (9)	9		HNF4A,NR5A2		cholesterol,CREBZF,CYP4A11,ELF3,NR1I2,tauroursodeoxycholic acid
TRIB2	kinase		2		0.728	7.69e-10	0.0012	AKT1,CASP8,CEBPA,TRIB2	A2M,ADIPOQ,AGT,ALB,APOC3,CAMP,CD44,FN1,HP,HPR,LTF,MMRN1,MPO,NRP1,PCOLCE,SAA1,SERPINF1	17 (4)	3					CEBPA
carbamazepine	chemical drug		2		-1.414	7.96e-10	0.0025	calpain,carbamazepine,NR1I2,P38 MAPK,STAT3	A2M,AGT,AHSG,APOC4,APOF,CD44,CRP,FGA,FGG,HP,HSPA5,LTBP1,LTF,LYZ,NRP1,SAA1,SERPINA3,SERPIND1	18 (5)	4		ABCB4		cholesterol,NR1I2,STAT3
PPIF	enzyme		2		1	8.23e-10	0.0009	ITGB3,PPIF,STAT3	A2M,AGT,AHSG,CD44,CRP,FGA,FGG,FN1,HP,LTF,LYZ,NRP1,PF4,SAA1,SERPINA3,SPARC	16 (3)	3				CXCR3	CCR2,IL6,MMP2,STAT3
sorafenib derivative SC-1	chemical reagent		2		0.775	8.41e-10	0.0007	PTPN6,sorafenib derivative SC-1,STAT3	A2M,AGT,AHSG,CD44,CRP,FGA,FGG,FN1,GP1BA,HP,LTF,LYZ,NRP1,SAA1,SERPINA3	15 (3)	2				PTPN6	STAT3
IL24	cytokine		2		-0.816	8.63e-10	0.0212	ATF2,IGF1,IL24,JUN,NFkB (complex),P38 MAPK,STAT,STAT3	A2M,ADIPOQ,AGT,AHSG,APOC3,APOM,C4A/C4B,CAMP,CFB,COL18A1,CRP,FGA,FGG,FN1,HP,HSPA5,LTF,LYZ,NRP1,PCOLCE,SERPINA3,SLPI,SOD3,SPARC	24 (8)	8	bromodeoxyuridine,IL22,KRAS,NR5A2,stallimycin			STAT,STAT3
cucurbitacin B	chemical - endogenous non-mammalian		2		0.5	9.39e-10	0.0014	cucurbitacin B,STAT3,STAT5a/b	A2M,AGT,AHSG,CD44,CRP,FGA,FGG,FN1,GP1BA,HP,LTF,LYZ,NRP1,PF4,SAA1,SERPINA3	16 (3)	2					STAT3
telaprevir	biologic drug		3		0.943	9.7e-10	0.0034	acetaminophen,CYP3A4,CYP3A5,diclofenac,okadaic acid,STAT3,telaprevir	A2M,AGT,AHSG,ALB,APOA2,CD44,FGA,FGG,FN1,HP,HSPA5,LTF,LYZ,MPO,NRP1,SAA1,SELENOP,SERPINA3	18 (7)	4
CYP3A	group		3		-0.943	1.06e-09	0.0035	acetaminophen,CYP3A,CYP3A4,CYP3A5,diclofenac,okadaic acid,STAT3	A2M,AGT,AHSG,ALB,APOA2,CD44,FGA,FGG,FN1,HP,HSPA5,LTF,LYZ,MPO,NRP1,SAA1,SELENOP,SERPINA3	18 (7)	4	dexamethasone,NR1I2,reserpine,TO-901317	ABCB4,acetaminophen,carbon tetrachloride,chenodeoxycholic acid,cobicistat,diltiazem,econazole		cholesterol
cobicistat	chemical drug		3		0.943	1.08e-09	0.0038	acetaminophen,cobicistat,CYP3A4,CYP3A5,diclofenac,okadaic acid,STAT3	A2M,AGT,AHSG,ALB,APOA2,CD44,FGA,FGG,FN1,HP,HSPA5,LTF,LYZ,MPO,NRP1,SAA1,SELENOP,SERPINA3	18 (7)	4					CYP3A
STAT2	transcription regulator		2		1.213	1.1e-09	0.0022	STAT1,STAT2,STAT3,STAT5a/b	AGT,AHSG,C4A/C4B,CD44,CRP,FGA,FGG,FN1,GP1BA,HP,LTF,LYZ,NRP1,PF4,SAA1,SAA2,SERPINA3	17 (4)	3	CREBBP,IFNGR1,IFNLR1,Ifnz (includes others),PRL,Silybum marianum extract,TYK2	KRAS		IL6
ADCY3	enzyme		3		0	1.2e-09	0.0108	ADCY3,AKT1,ERK1/2,MAPK1,MMP2,PLAU,STAT3,Tgf beta	A2M,ADIPOQ,AGT,AHSG,APOC3,CD44,CFB,COL18A1,CRP,FGA,FN1,HP,LTF,LYZ,NRP1,PCOLCE,PPBP,SAA1,SERPINA3,SERPINF1,SLPI,SPARC	22 (8)	8				MMP2
IFNA4	cytokine		2		0.209	1.29e-09	0.0041	IFNA4,IFNAR1,MAPK1,MAPK14,STAT1,STAT3,STAT5A,STAT5B	A1BG,A2M,ADIPOQ,AGT,AHSG,C4A/C4B,CD44,CFB,CRP,EFEMP1,F7,FGA,FGG,FN1,HP,LTF,LYZ,NRP1,PF4,SAA1,SAA2,SERPINA3,SERPINC1	23 (8)	7	CREBBP,NFATC3	AIP,dexamethasone		STAT3,STAT4
delta-aminolevulinic acid	chemical - endogenous mammalian		2		0.218	1.37e-09	0.0122	AMPK,delta-aminolevulinic acid,ERK1/2,F3,NFkB (complex),P38 MAPK,STAT3	A2M,ADIPOQ,AGT,AHSG,CAMP,CD44,CFB,COL18A1,CRP,EFEMP1,FGA,FGG,HP,HSPA5,LTF,LYZ,NRP1,SAA1,SERPINA3,SERPINC1,SOD3	21 (7)	6					STAT3
MED13	transcription regulator		3		-0.365	1.45e-09	0.0124	Ap1,CDK8,Histone h3,MED13,NOTCH1,RNA polymerase II,STAT1,STAT3,STAT5A,TP53	A2M,ADIPOQ,AGT,AHSG,ALB,C4A/C4B,CAMP,CD44,COL18A1,CRP,ECM1,FGA,FGG,GC,HP,HSPA5,LTBP1,LTF,LYZ,MPO,MST1,PF4,PGLYRP2,SAA1,SAA2,SERPINA3,SERPINC1,SLPI,THBS4,TLN1	30 (10)	7					CYP2A6 (includes others)
Ifnz (includes others)	cytokine		2		-0.243	1.46e-09	0.0022	Ifnz (includes others),JAK1,STAT1,STAT3,STAT5a/b	A2M,AGT,AHSG,C4A/C4B,CD44,CRP,FGA,FGG,FN1,GP1BA,HP,LTF,LYZ,NRP1,SAA1,SAA2,SERPINA3	17 (5)	4				STAT2,STAT3,TYK2
PDCD1	phosphatase		2		0	1.47e-09	0.0079	Akt,NFkB (complex),PDCD1,PI3K (family),PTPN11,PTPN6,STAT1,STAT5a/b	A2M,ADIPOQ,AGT,C4A/C4B,CAMP,CD44,CFB,COL18A1,CRP,FGG,FN1,GP1BA,HSPA5,LTF,MPO,PF4,SAA1,SAA2,SERPINA3,SOD3	20 (8)	7	dexamethasone,IL10RA,IL6,PRDM1,SMAD3,STAT3,STAT4			PTPN11,PTPN6	Iga,IL22,IL3RA
IL3RA	transmembrane receptor		2		-0.728	1.6e-09	0.0038	ERK,GAB2,IL3RA,STAT3,STAT5a/b	A2M,AGT,AHSG,CD44,CRP,FGA,FGG,FN1,GP1BA,HP,LTF,LYZ,NRP1,PF4,SAA1,SERPINA3,SPARC	17 (5)	4	bromodeoxyuridine,stallimycin	CTLA4,PDCD1,PTPN6,RHOH		STAT3
MMP17	peptidase		3		0.426	1.61e-09	0.0126	ADAMTS4,AKT1,ERK1/2,MAPK1,MMP17,MMP2,PLAU,STAT3,Tgf beta,TIMP3	A2M,ADIPOQ,AGT,AHSG,APOC3,CD44,CFB,COL18A1,CRP,FGA,FN1,HP,LTBP1,LTF,LYZ,PCOLCE,PPBP,SAA1,SERPINA3,SERPINF1,SLPI,SPARC	22 (10)	8				MMP2
oxymatrine	chemical drug		2		0.943	1.66e-09	0.0059	oxymatrine,prostaglandin E2,SMAD3,STAT3	A2M,AGT,AHSG,ALB,APOC3,CAMP,CD44,CRP,FGA,FGG,FN1,HSPA5,LTF,LYZ,NRP1,SAA1,SERPINA3,THBS4	18 (4)	3					CREBBP,SMAD3,STAT3
MAZ	transcription regulator		2		-0.775	1.67e-09	0.0007	MAZ,MMP9,STAT3	A2M,AGT,AHSG,CD44,COL18A1,CRP,FGA,FGG,FN1,HP,LTF,LYZ,NRP1,SAA1,SERPINA3	15 (3)	3	IL6			KRAS,STAT3
PRLR	transmembrane receptor		2		-0.539	1.79e-09	0.0204	AKT1,Creb,ERK1/2,GAB2,MAP2K1,PI3K (complex),PLG,PRL,PRLR,STAT1,STAT3,TP53	A2M,AGT,AHSG,ALB,APOH,C4A/C4B,CAMP,CD44,COL18A1,CRP,ECM1,FGA,FGG,GC,HP,IGFALS,LTBP1,LYZ,MST1,PCOLCE,PGLYRP2,RNASE4,SAA1,SAA2,SERPINA3,SERPINC1,SERPINF1,SLPI,SPARC,THBS4,TLN1	31 (12)	11	CEBPA,estrogen,FST,Hbb-b2,HNF1A,PKD1	SOCS		PTPN11,STAT3
TO-901317	chemical reagent		2		0.894	1.83e-09	0.0081	ABCA1,CETP,Nr1h,NR1H3,RB1,RORA,RORC,Rxr,STAT3,TO-901317	A2M,ADIPOQ,AHSG,APOA2,APOC3,APOC4,APOD,APOM,CD44,CRP,FGG,HP,HSPA5,LTF,LYZ,NRP1,SAA1,SERPINA3,SERPINF1,SPARC	20 (10)	10				ABCA1,ACSL1,cholesterol,CYP3A,CYP4A11,glycerol,INS,SMAD3,STAT3	IL6,NR5A2
deoxynivalenol	chemical toxicant		2		-0.378	1.85e-09	0.0131	deoxynivalenol,Jnk,Mapk,STAT1,STAT3,TP53	A2M,AGT,AHSG,ALB,APOC3,C4A/C4B,CD44,COL18A1,CRP,ECM1,FGA,FGG,GC,HP,HSPA5,LTBP1,LTF,LYZ,MST1,PF4,PGLYRP2,SAA1,SAA2,SERPINA3,SERPINC1,SLPI,THBS4,TLN1	28 (6)	6				IL6,STAT3
IL19	cytokine		2		-0.688	1.9e-09	0.0016	ELAVL1,IL19,PRKCA,STAT,STAT1,STAT3	A2M,AGT,AHSG,APOD,APOM,C4A/C4B,CD44,CRP,FGA,FGG,FN1,HP,LTF,LYZ,NRP1,PF4,SAA1,SAA2,SERPINA3	19 (6)	6	IL22	JAK inhibitor I		IL6,STAT,STAT3
carnosol	chemical - endogenous non-mammalian		2		1.279	1.94e-09	0.0135	AKT1,Ap1,carnosol,ERK1/2,IKBKB,Jnk,MAPK1,MAPK14,MAPK8,STAT3	A2M,ADIPOQ,AGT,AHSG,APOC3,APOD,CAMP,CFB,EFEMP1,FGA,FGG,HP,HSPA5,LTF,LYZ,NID1,PCOLCE,SAA1,SERPINA3,SERPINF1,SOD3,TLN1	22 (10)	9					STAT3
candesartan cilexetil	chemical drug		2		1.291	1.97e-09	0.0012	AGTR1,candesartan cilexetil,JAK1,STAT3	A2M,AGT,AHSG,CD44,CRP,FGA,FGG,FN1,HP,LTF,LYZ,NRP1,SAA1,SERPINA3,SOD3	15 (4)	4					STAT3
EFNB1	other		2		-0.688	2.01e-09	0.0084	EFNB1,ERK1/2,ITGB3,Jnk,Mapk,MAPK8,RAC1,STAT3,STAT5a/b	A2M,ADIPOQ,AHSG,APOC3,APOD,CD44,CRP,FGA,FGG,GP1BA,HP,HSPA5,LTF,LYZ,NRP1,PF4,SAA1,SERPINA3,SPARC	19 (9)	8				STAT3
ruxolitinib	chemical drug		2		0.243	2.05e-09	0.003	JAK1,ruxolitinib,STAT1,STAT3,STAT5a/b	A2M,AGT,AHSG,C4A/C4B,CD44,CRP,FGA,FGG,FN1,GP1BA,HP,LTF,LYZ,NRP1,SAA1,SAA2,SERPINA3	17 (5)	4					STAT3,TYK2
SC-58125	chemical drug		2		-0.192	2.06e-09	0.0403	EDN1,PTGS2,SC-58125,TNF	A2M,ADIPOQ,AGT,ALB,APOC4,C4A/C4B,CAMP,CD44,CFB,COMP,CRP,FGG,FN1,GP1BA,HP,HSPA5,LTBP1,MPO,MST1,NID1,NRP1,RNASE4,SAA1,SELENOP,SERPINA3,SLPI,SPARC	27 (4)	3
CTLA4	transmembrane receptor		2		-0.6	2.08e-09	0.0198	Akt,Ap1,CD3,CTLA4,ERK,FOXO3,Jnk,Mapk,NFkB (complex),PTPN11,RELA,STAT1	ADIPOQ,AGT,APOC3,C4A/C4B,CAMP,CD44,CFB,COL18A1,COMP,CRP,FGG,FN1,GP1BA,HPX,HSPA5,LTBP1,LTF,MMRN1,MPO,PF4,SAA1,SERPINA3,SLPI,SOD3,SRGN	25 (12)	11	docosahexaenoic acid,Proinsulin	KCNA3		PTPN11	AHR,IL3RA,PRDM1
SETDB1	enzyme		2		-0.229	2.17e-09	0.0056	AKT1,CEBPA,SETDB1,STAT3	A2M,ADIPOQ,AHSG,ALB,APOC3,CAMP,CD44,CRP,FGA,FGG,FN1,HPR,LTF,LYZ,MMRN1,MPO,NRP1,PCOLCE,SERPINA3	19 (4)	3		cystamine		STAT3	CEBPA
IRF9	transcription regulator		2		-1.5	2.17e-09	0.0021	IRF9,STAT1,STAT3	AGT,AHSG,C4A/C4B,CD44,CRP,FGA,FGG,FN1,HP,LTF,LYZ,NRP1,PF4,SAA1,SAA2,SERPINA3	16 (3)	2	OSM,PRL	dexamethasone,KRAS		STAT3	IL1A
Coup-Tf	group		3		-1.982	2.2e-09	0.0021	Ap1,AR,CEBPA,CEBPB,Coup-Tf,CSF2,GATA1,IGF1,JUN,MAPK9,NFkB (complex),NR2F1,NR2F2,POU5F1,PPARA,Rar,Retinoic acid-RAR-RXR,Rxr,RXRA,SOX9,Tcf 1/3/4,TCF3,TGFB1,TP53,tretinoin	A2M,AHSG,APOC3,APOD,APOH,APOM,BLVRB,C4A/C4B,C4BPB,CAMP,CD44,CFB,CFP,COMP,ECM1,EFEMP1,F5,FGG,FN1,GC,GP1BA,HPR,LTBP1,LTF,LYZ,MASP2,MMRN1,MST1,NRP1,PCOLCE,PF4,PGLYRP2,SAA1,SAA2,SELENOP,SERPINA3,SERPINF1,SERPING1,SOD3,SPARC,SRGN,THBS4,TLN1	43 (25)	22				RARB
CCKBR	G-protein coupled receptor		2		-0.688	2.25e-09	0.011	ADCY,Akt,AKT1,CCKBR,PI3K (family),SRC,STAT3	ADIPOQ,AGT,AHSG,APOC3,CAMP,CD44,CRP,FGA,FGG,FN1,HP,HSPA5,LTF,LYZ,NRP1,PCOLCE,SAA1,SERPINA3,SERPINF1	19 (7)	6				STAT3
malathion	chemical drug		3		1.183	2.29e-09	0.0079	ACHE,AKT1,Ap1,CAT,FOXO1,glutathione peroxidase,GSR,HSF1,hydrogen peroxide,IKBKB,malathion,MAPK1,MAPK8,MMP2,NFkB (complex),NFKBIA,NOS3,NOTCH3,PRKCE,PTPN1,SOD1,STAT1,STAT3,TP53	AGT,AHSG,BLVRB,C4A/C4B,CAMP,CFB,COL18A1,COMP,CRP,ECM1,EFEMP1,FGA,FGG,FN1,GC,HP,IGFALS,LTBP1,LTF,LYZ,MST1,NID1,PCOLCE,PF4,PGLYRP2,SAA1,SAA2,SELENOP,SERPINC1,SERPINF1,SOD3,SPARC,SRGN,THBS4,TLN1	35 (24)	20					GSR
9,10-dimethyl-1,2-benzanthracene	chemical toxicant		2		-0.209	2.35e-09	0.0206	9,10-dimethyl-1,2-benzanthracene,Akt,Jnk,JUN,NFkB (complex),STAT1,STAT3,STAT5a/b	ADIPOQ,AGT,AHSG,APOM,C4A/C4B,CAMP,CD44,CFB,COL18A1,CRP,FGA,FGG,FN1,GP1BA,HP,HSPA5,LTF,LYZ,NRP1,SAA2,SERPINA3,SOD3,SPARC	23 (8)	7				AHR,CYP,STAT3
MO25-STK11-STRAD	complex		3		-1.581	2.57e-09	0.0008	Akt,AKT1,ATF2,CAB39,EGFR,ERBB2,ESR1,FOXO1,HSD11B1,HSF1,IGF1R,Jnk,MO25-STK11-STRAD,NOS3,PPARGC1A,PRKAA,PRKAA1,PRKAA2,PTPN1,PTPN11,RAF1,RELA,SIRT1,SMAD4,SMARCA4,SREBF1,STK11,STRADA,TP53,TSC2	A2M,ALB,APOA2,APOC3,APOD,C4BPB,CAMP,CFP,COL18A1,COMP,CPN1,CRP,ECM1,EFEMP1,FCN2,FGA,FGG,GC,GP1BA,HPX,IGFALS,LTBP1,LTF,LYZ,MPO,MST1,NID1,NRP1,PCOLCE,PGLYRP2,SAA1,SAA2,SELENOP,SERPINC1,SERPINF1,SLPI,SOD3,SPARC,THBS4,TLN1	40 (30)	26
cloprostenol	chemical drug		2		-0.775	2.58e-09	0.0023	cloprostenol,STAT3,STAT5A	A2M,ADIPOQ,AGT,AHSG,CD44,CRP,FGA,FGG,FN1,HP,LTF,LYZ,NRP1,SAA1,SERPINA3	15 (3)	2				STAT3
PKD1	ion channel		2		-1.633	2.7e-09	0.0148	AMPK,Ap1,CTNNB1,EGFR,Jnk,JUN,MAP2K1,MAPK8,PKD1,PRKCA,STAT1,STAT3	A2M,ADIPOQ,AGT,AHSG,APOD,APOM,C4A/C4B,CAMP,CD44,CRP,FGA,FGG,FN1,HP,KLKB1,LTBP1,LTF,LYZ,NRP1,PF4,SAA2,SERPINA3,SLPI,SPARC	24 (12)	12				ABCB4,PRLR,STAT3	CDC42BPA,CLCF1,CREBBP,GREM1,IFNLR1,miR-141-3p (and other miRNAs w/seed AACACUG),miR-96-5p (and other miRNAs w/seed UUGGCAC)
C/EBP	group		2		-0.853	2.78e-09	0.0121	C/EBP,CEBPA,CEBPB,CEBPD,CEBPE,EGFR,ID1,Jnk,Nr1h,SREBF1	ADIPOQ,AGT,APOA2,APOC3,APOC4,APOD,CAMP,FN1,HP,HPR,HPX,HSPA5,LTF,LYZ,MMRN1,MPO,NRP1,SAA1,SAA2,SELENOP,SERPINF1,SLPI	22 (10)	9	alitretinoin,IL1,palmitic acid,prostaglandin J2	dexamethasone		HNF1A	IL6
DNAJB4	other		2		1	2.83e-09	0.0021	DNAJB4,MMP2,STAT1,STAT3	AGT,AHSG,C4A/C4B,CD44,COL18A1,CRP,FGA,FGG,HP,LTF,LYZ,NRP1,PF4,SAA1,SAA2,SERPINA3	16 (4)	3	ANGPT2				MMP2,STAT3
ETV6	transcription regulator		2		1.5	3.19e-09	0.0011	ETV6,STAT3,STAT5a/b	A2M,AGT,AHSG,CD44,CRP,FGA,FGG,FN1,GP1BA,HP,LTF,LYZ,NRP1,PF4,SAA1,SERPINA3	16 (3)	2					DLL4,STAT3
C9	other		3		-1.4	3.2e-09	0.0177	C9,CASP8,CXCL8,F2,F3,IL1B,MAPK14,MAPK8,NFkB (complex),NFKB1,nitric oxide,PLG,SMPD1,STAT1	AGT,APOD,APOH,C4A/C4B,CAMP,CD44,COL18A1,CRP,EFEMP1,F7,FN1,HP,IGFALS,NID1,PF4,PPBP,SAA1,SAA2,SELENOP,SERPINA3,SERPINC1,SOD3,SPARC,SRGN,TLN1	25 (14)	14	carbon tetrachloride,HNF1A	emodin
SET	phosphatase		2		0.73	3.24e-09	0.0115	HMGA1,HNRNPA1,HNRNPK,KDM1A,NPM1,PML,PPP2CA,RELA,SET,STAT5a/b,TP53	ADIPOQ,AGT,ALB,CAMP,CFB,COL18A1,CRP,ECM1,FGG,GC,GP1BA,HSPA5,IGFALS,LTBP1,LTF,LYZ,MST1,NRP1,PF4,PGLYRP2,SAA1,SAA2,SELENOP,SERPINA3,SERPINC1,SLPI,SOD3,SPARC,THBS4,TLN1	30 (11)	10				HNRNPA1,STAT4	PHIP
MTF2	transcription regulator		3		0	3.44e-09	0.0129	KLF4,MTF2,NFkB (complex),RUNX2,SMAD3,TBX3	AGT,ALB,APOC3,CAMP,CD44,CFB,COL18A1,CRP,EFEMP1,FGG,FN1,HP,HSPA5,NRP1,SAA1,SERPINA3,SLPI,SOD3,THBS4,TLN1	20 (6)	4		dexamethasone			KLF4
IDEC-132	chemical drug		3		-0.365	3.56e-09	0.0232	Akt,AKT1,calpain,F3,IDEC-132,IL1A,STAT3,Tgf beta,TOP1,TP53	A2M,ADIPOQ,AGT,AHSG,ALB,APOC3,C4A/C4B,CAMP,COL18A1,CRP,ECM1,EFEMP1,FGA,GC,HP,HSPA5,LTBP1,LTF,LYZ,MST1,PCOLCE,PGLYRP2,PPBP,SAA1,SAA2,SERPINA3,SERPINF1,SLPI,THBS4,TLN1	30 (10)	8
SOCS7	other		2		1.291	3.73e-09	0.0029	SOCS7,STAT3,STAT5A	A2M,ADIPOQ,AGT,AHSG,CD44,CRP,FGA,FGG,FN1,HP,LTF,LYZ,NRP1,SAA1,SERPINA3	15 (3)	2	ANGPT2				STAT3
CCL3	cytokine		2		-0.655	3.82e-09	0.022	ADCY,Akt,CCL3,CCR1,CCR5,Mapk,NFKB1,P38 MAPK,PRKCA,PRKCE,RAC1,STAT,STAT1,STAT3	AHSG,APOC3,APOM,C4A/C4B,CAMP,CD44,CRP,FGA,FGG,FN1,HP,HSPA5,LTF,LYZ,NRP1,PF4,SAA1,SAA2,SERPINA3,SLPI,SPARC	21 (14)	13	CEBPA,IL1A,IL6R,RNASE2	dexamethasone,docosahexaenoic acid,filgrastim,Iga,methotrexate,SB203580,SFTPA1		IL6,RYR3,STAT,STAT3
diltiazem	chemical drug		2		0	3.85e-09	0.0494	diltiazem,NOS3,TNF	A2M,ADIPOQ,AGT,ALB,APOC4,C4A/C4B,CAMP,CD44,CFB,CRP,FGG,FN1,GP1BA,HP,HSPA5,MPO,MST1,NID1,NRP1,RNASE4,SAA1,SELENOP,SERPINA3,SLPI,SOD3,SPARC	26 (3)	2					CYP3A,CYP4A11
NR2F2	ligand-dependent nuclear receptor		2		0.192	3.93e-09	0.0143	CEBPA,NR2F2,POU5F1,TP53	A2M,ADIPOQ,AGT,CAMP,COL18A1,ECM1,EFEMP1,FN1,GC,HP,HPR,HSPA5,LTBP1,LTF,LYZ,MMRN1,MPO,MST1,NRP1,PGLYRP2,SAA1,SERPINA3,SERPINC1,SERPINF1,SLPI,THBS4,TLN1	27 (4)	4		DLL4,IL1A			CEBPA
STAT4	transcription regulator		3		0.885	3.97e-09	0.0017	AKT1,CEBPA,CEBPB,FOXO3,GATA3,IFNG,IL12 (complex),IL17A,IL1A,IL1B,IL4,JUN,MAPK8,PPARD,PRKCA,RORC,SMPD1,STAT3,STAT4,STAT5B,TNF,TP53,TP63,TP73	A1BG,A2M,ADIPOQ,AHSG,APOA2,APOC4,APOD,APOM,BLVRB,C4A/C4B,CD44,CFB,CFP,COMP,CRP,FGA,FGG,FN1,GC,HP,HPR,HPX,HSPA5,IGHG2,IGHG3,IGHG4,LTBP1,LTF,LYZ,MMRN1,NRP1,OAF,PF4,PGLYRP2,POP4,PPBP,SAA1,SELENOP,SERPINA3,SERPINC1,SERPIND1,SERPINF1,SERPING1,SOD3,SPARC,SRGN	46 (24)	23	IFNA4,SET,TYK2	dexamethasone		EPOR,IL10RA,PDCD1,SH2B1,STAT3
chiauranib	chemical drug		3		1.219	4.02e-09	0.013	Akt,AKT1,AURKB,chiauranib,ERK1/2,GAB2,KIT,LRP1,MAP3K7,Mapk,MAPK1,MAPK8,Pdgfr,PTPN11,PTPN6,RASSF1,RHOA,SOCS3,STAT,STAT1,STAT3,TP53,Vegf Receptor	ADIPOQ,AGT,AHSG,ALB,APOC3,APOD,C4A/C4B,CFB,COL18A1,ECM1,EFEMP1,FGA,FGG,FN1,GC,GP1BA,HP,IGFALS,LTBP1,LYZ,MST1,PCOLCE,PF4,PGLYRP2,SAA2,SELENOP,SERPINA3,SERPINC1,SERPING1,SLPI,SPARC,THBS4,TLN1	33 (23)	19
stallimycin	biologic drug		2		-0.577	4.12e-09	0.0182	stallimycin,STAT1,STAT3,TP53	A2M,AGT,AHSG,ALB,C4A/C4B,CD44,COL18A1,CRP,ECM1,FGA,FGG,GC,HP,HSPA5,LTBP1,LTF,LYZ,MST1,PF4,PGLYRP2,SAA1,SAA2,SERPINA3,SERPINC1,SLPI,THBS4,TLN1	27 (4)	3				IL1A,IL24,IL3RA,IL6,STAT3
bromodeoxyuridine	chemical drug		2		-0.577	4.17e-09	0.0187	bromodeoxyuridine,STAT1,STAT3,TP53	A2M,AGT,AHSG,ALB,C4A/C4B,CD44,COL18A1,CRP,ECM1,FGA,FGG,GC,HP,HSPA5,LTBP1,LTF,LYZ,MST1,PF4,PGLYRP2,SAA1,SAA2,SERPINA3,SERPINC1,SLPI,THBS4,TLN1	27 (4)	3				IL1A,IL24,IL3RA,IL6,STAT3
resolvin D1	chemical - endogenous mammalian		2		-0.218	4.27e-09	0.0123	Akt,ciprofloxacin,ERK1/2,HMOX1,MAP3K7,NFkB (complex),resolvin D1,STAT1,STAT3	A2M,ADIPOQ,AGT,AHSG,C4A/C4B,CAMP,COL18A1,CRP,FGA,FGG,HP,HSPA5,LTF,LYZ,NRP1,PF4,SAA2,SERPINA3,SLPI,SOD3,SPARC	21 (9)	9	n-3 fatty acids			miR-146a-5p (and other miRNAs w/seed GAGAACU)	IL22,IL6,STAT3
CSF3R	transmembrane receptor		2		-0.5	4.53e-09	0.0056	CSF3R,Jnk,STAT,STAT3	A2M,AGT,AHSG,CD44,CRP,FGA,FGG,FN1,HP,HSPA5,LTF,LYZ,MPO,NRP1,SAA1,SERPINA3	16 (4)	4	CEBPA,filgrastim,leridistim,NCOR1,PTPN11	HOXA10,IL10RA		STAT,STAT3
IL6R	transmembrane receptor		2		-0.192	4.63e-09	0.0312	CREB1,ERK1/2,IL6R,IL6ST,Jnk,MAPK1,MMP2,NFkB (complex),P38 MAPK,PI3K (complex),PTGS2,RELA,SMAD3,STAT,STAT1,STAT3	A2M,ADIPOQ,AGT,AHSG,ALB,C4A/C4B,CAMP,CD44,COL18A1,CRP,ECM1,FGA,FGG,FN1,HP,HPX,HSPA5,LTBP1,LTF,LYZ,NRP1,PF4,SAA1,SAA2,SERPINA3,SOD3,THBS4	27 (16)	16	CEBPA,dexamethasone	diacerein,OSM		CCL3,GREM1,MMP2,SMAD3,SOCS,STAT,TYK2
imidapril	chemical drug		2		1.5	4.86e-09	0.005	imidapril,JAK1,MAPK8,MAPK9,STAT3	A2M,AGT,AHSG,APOD,CD44,CRP,FGA,FGG,FN1,HP,LTF,LYZ,NRP1,SAA1,SERPINA3,SOD3	16 (5)	5					STAT3
NCOR-LXR-Oxysterol-RXR-9 cis RA	complex		2		-0.243	5.3e-09	0.0044	alitretinoin,N-cor,NCOR-LXR-Oxysterol-RXR-9 cis RA,NFkB (complex),Nr1h,Rxr	ADIPOQ,APOA2,APOC3,APOC4,APOD,APOM,CAMP,CFB,COL18A1,CRP,FGG,FN1,LTF,SAA1,SERPINA3,SERPINF1,SOD3	17 (6)	6				ABCA1
JUND	transcription regulator		3		-1.622	5.4e-09	0.0177	Ap1,AR,CSF2,FOS,GATA1,IGF1,JUN,JUND,MAPK9,PPARα-RXRα,SPI1,Tcf 1/3/4,TCF3,TGFB1,TP53	A2M,AGT,AHSG,APOA2,APOC3,APOH,APOM,BLVRB,C4A/C4B,C4BPB,CAMP,CD44,CFB,COMP,CRP,ECM1,F5,FGA,FGG,FN1,GC,GP1BA,LTBP1,LTF,MPO,MST1,PCOLCE,PF4,PGLYRP2,SAA1,SELENOP,SERPINA3,SERPINC1,SERPINF1,SOD3,SPARC,THBS4,TLN1	38 (15)	15	carbon tetrachloride,D-galactosamine,SB203580,SMAD3	CREBBP,dexamethasone,PTPN6		PRL
IRS2	enzyme		2		1.225	5.52e-09	0.0299	AKT1,ERK1/2,FOXO1,HMGA1,Insulin,IRS2,P38 MAPK,PIK3R1,PTPN1,PTPN11,STAT1,STAT3	AHSG,APOC3,APOM,C4A/C4B,COMP,CRP,FGA,FGG,GP1BA,HP,HSPA5,IGFALS,LTF,LYZ,MPO,NRP1,PCOLCE,PF4,SAA1,SAA2,SERPINA3,SERPINF1,SOD3,SPARC	24 (12)	11	dexamethasone,leukotriene B4,n-3 fatty acids,SH2B1,THPO	mir-33,palmitic acid,PTPN6		PRL,PTPN11	cholesterol,fatty acid,FST,STAT3
CCL15	cytokine		2		-0.894	5.52e-09	0.0162	CCL15,ICAM1,NFkB (complex),P38 MAPK,STAT3	A2M,AGT,AHSG,CAMP,CD44,CFB,COL18A1,CRP,FGA,FGG,FN1,HP,HSPA5,LTF,LYZ,MPO,NRP1,SAA1,SERPINA3,SOD3	20 (5)	4				IL6,STAT3
dexamethasone	chemical drug		1		0.192	5.76e-09	0.0175	dexamethasone	ADIPOQ,AGT,ALB,APOA2,APOD,CAMP,CD44,CFB,CFHR1,CRP,F5,FGA,FGG,FN1,HP,HSPA5,IGFALS,PPBP,SAA1,SAA2,SELENOP,SERPINA3,SERPINF1,SERPING1,SLPI,SPARC,SRGN	27 (1)	1		AHR		ABCB4,Acox,ACSL1,CCR2,CEBPA,CYP2J2,CYP3A,CYP4A11,F5,FAM89B,glycerol,HMOX2,IFNGR1,IFNGR2,IL1R2,IL6R,IL6ST,IRS2,ITGBL1,KLF4,leukotriene B4,MAT1A,MIA,MYOC,NR1I2,PDCD1,phenacetin,PTPN6,SERPINE2,SMAD3,SRF,STAT3	BANF1,C/EBP,CCL3,CFB,CLC,cortodoxone,CREBBP,CTF1,CXCR3,DST,FST,Hat,IFNA4,IL1,IL1A,IL22,IL6,INS,IRF9,JUND,LTA,MMP2,MTF2,n-3 fatty acids,OSM,palmitic acid,PRL,RNASE2,S100A4,SERPINB2,SFTPA1,SRRM1,STAT4,TNFAIP6,UCP2,USF2
STAT3	transcription regulator		1		-1.069	5.76e-09	0.0019	STAT3	A2M,AGT,AHSG,CD44,CRP,FGA,FGG,FN1,HP,LTF,LYZ,NRP1,SAA1,SERPINA3	14 (1)	1	24-hydroxycholesterol,4-phenylbutyric acid,9,10-dimethyl-1,2-benzanthracene,ABCA1,acriflavine,actinomycin,AHR,allopurinol,bromodeoxyuridine,C1QA,carbamazepine,carbon tetrachloride,CCKBR,CCL15,CCL3,CCR2,ceruletide,CLC,CLCF1,cloprostenol,CNTFR,CREBBP,CRLF1,CSF3R,deoxynivalenol,dexamethasone,EFNB1,EPOR,estrogen,Gm-Csf Receptor,IFNA4,IFNGR1,IFNGR2,IFNLR1,Ifnz (includes others),IL10R,IL10RA,IL10RB,IL1…	5'-methylthioadenosine,acacetin,acetovanillone,AZ-960,bexarotene,candesartan cilexetil,carnosol,cucurbitacin B,delta-aminolevulinic acid,diacerein,DNAJB4,docosahexaenoic acid,ETV6,EXEL-8232,fenofibrate,filipin,ginkgolide B,IL1,IL22RA2,imidapril,IRS2,JAK inhibitor I,L-triiodothyronine,LMT-28,metformin,methoxsalen,midostaurin,NR1I2,oxymatrine,PD 180970,PIAS3,PPIF,PS-1145,PTPN11,PTPN6,resolvin D1,ru…		ANGPT2,FST,GATA4,GC-GCR dimer,HOXA10,KLF4,PDCD1,PRDM1,STAT	CXCR3,RAB27A
CEBPA	transcription regulator		1		-0.832	5.84e-09	0.0009	CEBPA	A2M,ADIPOQ,AGT,ALB,CAMP,HP,HPR,LTF,MMRN1,MPO,NRP1,SAA1,SERPINF1	13 (1)	1	D-fructose,dexamethasone,Hat,MTPN,NR1I2,taurine	17-alpha-ethinylestradiol,AHR,CCN5,mir-31,mir-33,NCOR1,NR2F2,OSM,SELENOS,SETDB1,TCF7,TRIB2		ACSL1,CCL3,CEBPE,cholesterol,CREBBP,CSF3R,CYP2A6 (includes others),fatty acid,Gm-Csf Receptor,IL6R,IL6ST,PRLR,SERPINB2,SFTPA1,TNFAIP6,TYK2	GP9,PRDM1
SERPINE2	other		2		-0.5	5.96e-09	0.0023	F2,PLAT,PLAU,PLG,PROC,RELA,SERPINE2	A2M,AGT,APOH,CAMP,CD44,CRP,F5,F7,FN1,HSPA5,MPO,SAA1,SAA2,SERPINC1,SLPI,SRGN	16 (7)	6	CREBBP,dexamethasone,estrogen,KRAS	ERBB4,miR-96-5p (and other miRNAs w/seed UUGGCAC)			IL1A,IL6,LTA,PROC
3,4-dihydrocoumarin	chemical toxicant		3		0.229	6.04e-09	0.0077	3,4-dihydrocoumarin,acetaminophen,benzo(a)pyrene,cyclophosphamide,CYP,Ggt,methimazole,NFkB (complex)	A2M,AGT,ALB,APOA2,C4A/C4B,CAMP,CD44,CFB,COL18A1,FGA,FGG,FN1,HP,HSPA5,NRP1,SAA1,SELENOP,SERPINA3,SOD3	19 (8)	5				CYP
6-methylcoumarin	chemical reagent		3		0.229	6.04e-09	0.0077	6-methylcoumarin,acetaminophen,benzo(a)pyrene,cyclophosphamide,CYP,Ggt,methimazole,NFkB (complex)	A2M,AGT,ALB,APOA2,C4A/C4B,CAMP,CD44,CFB,COL18A1,FGA,FGG,FN1,HP,HSPA5,NRP1,SAA1,SELENOP,SERPINA3,SOD3	19 (8)	5				CYP
KLF4	transcription regulator		2		0.229	8.13e-09	0.0176	KLF4,NFkB (complex),SMAD3	AGT,ALB,APOC3,CAMP,CD44,CFB,COL18A1,CRP,EFEMP1,FGG,FN1,HP,HSPA5,NRP1,SAA1,SERPINA3,SLPI,SOD3,THBS4	19 (3)	3	brefeldin A,dexamethasone,IRF2,STAT3,TGFB1I1	CCN5,mir-130,miR-29b-3p (and other miRNAs w/seed AGCACCA),MTF2,palmitic acid,RARB		GATA4,IL6,PRDM1	CLEC10A,DLL4,IL1,SMAD3
RCVRN	other		3		0.277	8.99e-09	0.0008	ADORA2A,ADRB,ADRB1,ADRB2,CCR5,GRK,GRK1,L-threonine,OPRK1,PTGER1,RCVRN,RHO	ADIPOQ,ALB,CD44,FN1,HSPA5,LTBP1,NID1,NRP1,PCOLCE,SELENOP,SERPING1,SLPI,SPARC	13 (12)	9					GRK,GRK1
Jun-ATF2	complex		3		1.521	1.07e-08	0.0256	AR,ATF2,FOS,GATA1,GC-GCR dimer,JUN,Jun-ATF2,MAPK9,PPARα-RXRα,SPI1,Tcf 1/3/4,TCF3,TGFB1,TP53	A2M,AHSG,APOA2,APOC3,APOH,APOM,BLVRB,C4BPB,CAMP,CD44,CFB,COMP,CRP,ECM1,F5,FGA,FGG,FN1,GC,GP1BA,LTBP1,LTF,MST1,PF4,PGLYRP2,SAA1,SELENOP,SERPINA3,SERPINC1,SERPINF1,SLPI,SOD3,SPARC,THBS4,TLN1	35 (14)	13
N-cor	group		2		0.218	1.1e-08	0.016	Akt,AR,GC-GCR dimer,MYBL2,N-cor,NCOR1,PPARA,PPARD,PPARG,Rar,SOX9	A2M,ADIPOQ,AGT,APOC3,APOF,CD44,COMP,CRP,FGA,FGG,FN1,HP,HSPA5,MASP2,MPO,OAF,PF4,POP4,SERPINA3,SERPINF1,SLPI	21 (11)	11		NCOR1		ABCA1	ACSL1,docosahexaenoic acid,GC-GCR dimer
pralatrexate	chemical drug		3		0.408	1.12e-08	0.0316	AKT1,CASP8,CASP9,ERK1/2,IL1B,MAPK8,NFkB (complex),NFKB1,P38 MAPK,PARP2,pralatrexate,SMPD1,STAT1	ADIPOQ,AGT,APOC3,APOD,C4A/C4B,CAMP,CD44,COL18A1,CRP,HP,HSPA5,IGFALS,PCOLCE,PF4,PPBP,SAA1,SAA2,SELENOP,SERPINA3,SERPINF1,SOD3,SPARC,SRGN,TLN1	24 (13)	11
ent-kaurene	chemical - endogenous non-mammalian		3		0.408	1.13e-08	0.0322	AKT1,CASP8,CASP9,ent-kaurene,ERK1/2,IL1B,MAPK8,NFkB (complex),NFKB1,P38 MAPK,PARP2,SMPD1,STAT1	ADIPOQ,AGT,APOC3,APOD,C4A/C4B,CAMP,CD44,COL18A1,CRP,HP,HSPA5,IGFALS,PCOLCE,PF4,PPBP,SAA1,SAA2,SELENOP,SERPINA3,SERPINF1,SOD3,SPARC,SRGN,TLN1	24 (13)	11
GZMH	peptidase		3		-0.408	1.15e-08	0.0327	AKT1,CASP2,CASP8,CASP9,ERK1/2,GZMH,IL1B,MAPK8,NFkB (complex),NFKB1,P38 MAPK,PARP2,SMPD1,STAT1	ADIPOQ,AGT,APOC3,APOD,C4A/C4B,CAMP,CD44,COL18A1,CRP,HP,HSPA5,IGFALS,PCOLCE,PF4,PPBP,SAA1,SAA2,SELENOP,SERPINA3,SERPINF1,SOD3,SPARC,SRGN,TLN1	24 (14)	11	ERBB3,ERBB4
fluorescein	chemical drug		3		0.408	1.15e-08	0.0328	AKT1,CASP8,CASP9,ERK1/2,fluorescein,IL1B,MAPK8,NFkB (complex),NFKB1,P38 MAPK,PARP2,SMPD1,STAT1	ADIPOQ,AGT,APOC3,APOD,C4A/C4B,CAMP,CD44,COL18A1,CRP,HP,HSPA5,IGFALS,PCOLCE,PF4,PPBP,SAA1,SAA2,SELENOP,SERPINA3,SERPINF1,SOD3,SPARC,SRGN,TLN1	24 (13)	11
DLL4	other		2		-0.471	1.22e-08	0.017	DLL4,IKBKB,KDR,NFkB (complex),Notch,NOTCH1,NOTCH3,STAT5a/b	A2M,AGT,APOD,CAMP,CFB,COL18A1,CRP,FGG,FN1,GP1BA,MPO,NID1,PF4,SAA1,SERPINA3,SOD3,SPARC,TLN1	18 (8)	7		ETV6,KLF4			NR2F2
prostaglandin J2	chemical - endogenous mammalian		2		0.365	1.4e-08	0.0361	Akt,ERK1/2,NFkB (complex),PPARA,PPARD,PPARG,prostaglandin J2,SP1,STAT1,TP53	A2M,AGT,ALB,C4A/C4B,CAMP,CD44,CFB,CRP,ECM1,FGA,GC,HP,HSPA5,LTBP1,LYZ,MASP2,MST1,NRP1,OAF,PF4,PGLYRP2,POP4,SAA1,SAA2,SERPINC1,SLPI,SOD3,SPARC,THBS4,TLN1	30 (10)	9				C/EBP,palmitic acid,PRL	IL6
MRTFB	transcription regulator		3		0.816	1.49e-08	0.0445	AKT1,ERBB4,ERK1/2,JUN,MAP2K1/2,MRTFB,RAF1,TEAD,TEAD4,TP73,YAP1	A2M,ADIPOQ,APOC3,APOM,CAMP,CD44,CRP,ECM1,FN1,HSPA5,LTBP1,LTF,LYZ,NID1,NRP1,PCOLCE,SAA1,SELENOP,SERPINA3,SERPINF1,SERPING1,SLPI,SPARC,TLN1	24 (11)	11				SRF,TEAD	CEBPE
C8	complex		3		-1.225	1.51e-08	0.0328	C8,CASP8,CXCL8,F2,F3,IL1B,MAPK14,MAPK8,NFkB (complex),NFKB1,nitric oxide,PLG,SMPD1,STAT1	AGT,APOD,APOH,C4A/C4B,CAMP,CD44,COL18A1,CRP,EFEMP1,F7,HP,IGFALS,NID1,PF4,PPBP,SAA1,SAA2,SELENOP,SERPINA3,SERPINC1,SOD3,SPARC,SRGN,TLN1	24 (14)	13
C7	other	-0.542	3		-1.225	1.53e-08	0.0329	C7,CASP8,CXCL8,F2,F3,IL1B,MAPK14,MAPK8,NFkB (complex),NFKB1,nitric oxide,PLG,SMPD1,STAT1	AGT,APOD,APOH,C4A/C4B,CAMP,CD44,COL18A1,CRP,EFEMP1,F7,HP,IGFALS,NID1,PF4,PPBP,SAA1,SAA2,SELENOP,SERPINA3,SERPINC1,SOD3,SPARC,SRGN,TLN1	24 (14)	13		methotrexate
cholesterol	chemical - endogenous mammalian		2		0.354	1.63e-08	0.0377	AKT1,CD3,cholesterol,EGFR,ERBB2,ERBB3,ERBB4,F3,IKBKG,LRP1,Mapk,MAPK1,MAPK8,NFE2L2,NFkB (complex),Nr1h,NR5A2,RAC1,RELA,SREBF2	AGT,APOA2,APOC3,APOC4,APOD,APOM,C4BPB,CAMP,CFP,COL18A1,CRP,EFEMP1,FGG,FN1,GP1BA,HPX,HSPA5,LTBP1,LYZ,MMRN1,NID1,NRP1,PCOLCE,SAA1,SAA2,SERPINA3,SERPINC1,SERPIND1,SERPING1,SOD3,SRGN,TLN1	32 (20)	20	ABCB4,AHR,cafestol,carbamazepine,carbon tetrachloride,CEBPA,choline fenofibrate,CISD1,CYP3A,D-fructose,glycerol,HNF4A,LY 518674,N-methyl-3,4-methylenedioxyamphetamine,NR1I2,palmitic acid,PRL,reserpine,TO-901317,ursodeoxycholic acid	17-alpha-ethinylestradiol,alitretinoin,CTF1,docosahexaenoic acid,fenofibrate,fibric acid derivative,HNF1A,IFNGR1,IL1,indeglitazar,INS,IRS2,L-carnitine,L-triiodothyronine,metformin,mir-33,NCEH1,nicotinic acid,PRDX3,probucol,PTGDR,TYK2		CCR2,CYP,estrogen,IL1A,MMP2,n-3 fatty acids,NR5A2	ACSL1,ERBB3,ERBB4
TH17 Cytokine	group		2		-0.832	1.76e-08	0.0023	IL17A,IL21,IL22,IL23A,TH17 Cytokine	CAMP,CRP,FGA,HP,HPX,HSPA5,IGHG2,IGHG3,MPO,NRP1,SAA1,SERPINA3,SERPIND1	13 (5)	4
14,15-epoxyeicosatrienoic acid	chemical - endogenous mammalian		2		1.279	1.83e-08	0.0393	14,15-epoxyeicosatrienoic acid,Akt,AKT1,Jnk,JUN,Mapk,NFkB (complex),PPARA,PPARG	A2M,ADIPOQ,AGT,APOA2,APOC3,APOM,CAMP,CD44,CFB,COL18A1,CRP,FGA,FGG,HP,HSPA5,MASP2,PCOLCE,PF4,SERPINA3,SERPINF1,SOD3,SPARC	22 (9)	9
RUNX1T1	transcription regulator		3		1.48	2.28e-08	0.0412	CEBPB,CREBBP,FOS,GATA1,JUN,NFkB (complex),PPARα-RXRα,RUNX1T1,SPI1,Tcf 1/3/4,TCF3,TFAP2A,TGFB1,TP53	A2M,ADIPOQ,AHSG,ALB,APOA2,APOH,APOM,BLVRB,C4BPB,CAMP,CD44,COMP,CRP,ECM1,EFEMP1,F5,FGA,FGG,FN1,GC,GP1BA,HP,HPX,LTBP1,LTF,MPO,MST1,NRP1,PGLYRP2,SAA1,SAA2,SELENOP,SERPINC1,SERPINF1,SPARC,THBS4,TLN1	37 (14)	13
NFATC3	transcription regulator		3		-1.667	2.28e-08	0.0342	AR,CSF2,FOS,GATA1,GC-GCR dimer,JUN,MAPK9,MEF2D,Nfat (family),NFATC3,PPARα-RXRα,SPI1,Tcf 1/3/4,TCF3,TGFB1,TP53	A2M,AHSG,APOA2,APOH,APOM,BLVRB,C4A/C4B,C4BPB,CAMP,CD44,CFB,COMP,CRP,ECM1,F5,FGA,FGG,FN1,GC,GP1BA,LTBP1,LTF,MPO,MST1,PF4,PGLYRP2,SAA1,SELENOP,SERPINA3,SERPINC1,SERPINF1,SLPI,SOD3,SPARC,THBS4,TLN1	36 (16)	14		Jnk dimer		IFNA4,SFTPA1
MTPN	transcription regulator		2		-0.728	2.31e-08	0.0135	ATF2,MTPN,NFkB (complex),NFKBIA	A2M,AGT,AHSG,APOC3,APOD,CAMP,CFB,COL18A1,CRP,FGG,FN1,HSPA5,NID1,SAA1,SERPINA3,SOD3,SPARC	17 (4)	4				CEBPA,IL6
palmitic acid	chemical - endogenous mammalian		2	Inhibited	-2	2.43e-08	0.0183	AKT1,ATF6,CEBPB,CYBB,FOXO1,FOXO3,IKBKB,MAPK14,MAPK8,NFkB (complex),NFKB1,NFKBIA,palmitic acid,PPARA,PPARD,PTPN1,RELA,SIRT1,TLR2,TP53	ADIPOQ,AGT,AHSG,APOD,APOM,CAMP,COMP,CRP,ECM1,EFEMP1,FGA,FN1,GC,GP1BA,HP,HPX,HSPA5,IGFALS,LTBP1,LYZ,MASP2,MPO,MST1,NID1,OAF,PGLYRP2,POP4,SAA1,SAA2,SERPINA3,SERPINC1,SERPINF1,SLPI,SPARC,THBS4,TLN1	36 (20)	20	prostaglandin J2	dexamethasone		ACSL1,C/EBP,cholesterol,IL6,UCP2	AHR,HNF1A,HNF4A,INS,IRS2,KLF4
Hip1-Ift57	complex		3		0.408	2.45e-08	0.0466	AKT1,CASP8,ERK1/2,HIP1,Hip1-Ift57,HTT,IL1B,MAPK8,NFkB (complex),NFKB1,P38 MAPK,PARP2,SMPD1,STAT1	ADIPOQ,AGT,APOC3,APOD,C4A/C4B,CAMP,CD44,CRP,HP,HSPA5,IGFALS,LTF,PCOLCE,PF4,PPBP,SAA1,SAA2,SELENOP,SERPINA3,SERPINF1,SOD3,SPARC,SRGN,TLN1	24 (14)	12
GREM1	other		2		0.471	2.51e-08	0.0143	BMP2,Creb,GREM1,KDR,NFkB (complex),SMAD3	A2M,ADIPOQ,AGT,ALB,APOC3,CAMP,CFB,COL18A1,CRP,FGG,HP,HSPA5,PCOLCE,SAA1,SERPINA3,SOD3,SPARC,THBS4	18 (6)	5	IL6,IL6R	NEUROG1,PKD1		SMAD3
RIPK3	kinase		2		0	2.51e-08	0.0248	CYBB,IL1B,MAP3K7,MAPKAPK2,RIPK3	CAMP,CD44,CFB,CRP,FGG,FN1,HP,HSPA5,IGFALS,NRP1,SAA1,SAA2,SELENOP,SERPINA3,SLPI,SPARC,SRGN,TLN1	18 (5)	4	gemcitabine	IL10RA		IL1A,IL6
ITCH	enzyme		2		-1.961	2.52e-08	0.0195	ERBB4,ERK1/2,ITCH,Jnk,JUN,JUNB,LATS1,MAPK8,NFkB (complex),Notch,NOTCH1,P38 MAPK,RELA,SMAD3,SMAD7,TP63,TP73,WBP2	ADIPOQ,AGT,ALB,APOD,APOM,CAMP,COL18A1,ECM1,EFEMP1,FGG,HP,HSPA5,LTBP1,LTF,LYZ,MPO,NID1,NRP1,PI16,SAA2,SERPINF1,SERPING1,SOD3,SPARC,THBS4,TLN1	26 (18)	17	N4BP1			SMAD3	ERBB4,IL6
5-nitro-2-(3-phenylpropylamino)benzoic acid	chemical reagent		2		0.728	2.68e-08	0.0084	5-nitro-2-(3-phenylpropylamino)benzoic acid,Akt,OSM,RAC1	ADIPOQ,AGT,ALB,CAMP,CD44,CRP,ECM1,FGA,FN1,HP,HSPA5,KRT9,RNASE4,SAA1,SERPINA3,SERPING1,SLPI	17 (4)	3					OSM
NCOR1	transcription regulator		2		0.557	2.82e-08	0.0214	AR,ESR1,estrogen receptor,MAPK8,mifepristone,NCOR1,NR1I2,PGR,PPARA,PPARD,PPARG,tamoxifen,THRB,VDR	ADIPOQ,APOC3,APOC4,APOD,APOF,COL18A1,CRP,FCN2,FGA,FGG,HP,HPX,LPA,LTBP1,LTF,LYZ,MASP2,MST1,NRP1,OAF,PF4,POP4,SELENOP,SERPINA3,SERPINC1,SERPIND1,SERPINF1,SERPING1,SPARC	29 (14)	14				CSF3R	CEBPA,N-cor,NR1I2,PRDM1
nitrofurantoin	chemical drug		1		0.333	2.92e-08	0.0007	nitrofurantoin	A2M,ALB,APOA2,C4A/C4B,CRP,FGA,HPX,HSPA5,SELENOP	9 (1)	1				GSR,IL6	CYP4A11,HNF4A
captopril	chemical drug		1		-0.378	2.94e-08	0.0002	captopril	A2M,AGT,C4A/C4B,CD44,FGA,SERPING1,THBS4	7 (1)	1				RBM3	IL6,MMP2
D-galactosamine	chemical - endogenous mammalian		2		0.243	2.99e-08	0.0187	CAT,D-galactosamine,GSR,Jnk,MAP2K4,MAPK8,NFkB (complex),TNFRSF1A	A2M,AGT,ALB,APOD,BLVRB,CAMP,CFB,COL18A1,CRP,FGG,FN1,HSPA5,MPO,NRP1,SAA1,SERPINA3,SOD3	17 (8)	8				IL6,JUND	GSR
mycophenolate mofetil	chemical drug		2		1.387	3.23e-08	0.0041	IL1,mycophenolate mofetil,NOS2	ADIPOQ,ALB,APOC3,CD44,CFB,CRP,FN1,HP,LYZ,SAA1,SAA2,SERPINA3,SPARC	13 (3)	3					IL1
MTDH	transcription regulator		2		0.229	3.27e-08	0.0324	Akt,FOXO1,MTDH,NFkB (complex),RXRA,ZBTB16	A2M,ADIPOQ,AGT,ALB,CAMP,CD44,CFB,COL18A1,COMP,CRP,ECM1,FN1,GP1BA,LTF,LYZ,PF4,SAA1,SERPINA3,SOD3	19 (6)	5				MMP2	L-triiodothyronine,RARB
miR-29b-3p (and other miRNAs w/seed AGCACCA)	mature microRNA		2		0.775	3.34e-08	0.0074	miR-29b-3p (and other miRNAs w/seed AGCACCA),NFkB (complex),PIK3R1	AGT,CAMP,CD44,CFB,COL18A1,CRP,FGG,FN1,HSPA5,NID1,SAA1,SERPINA3,SHROOM2,SOD3,SPARC	15 (3)	3		acetaminophen,INS,SB203580			FBN1,KLF4
ARF4	enzyme		3		1.859	3.41e-08	0.0263	AKT1,AR,ARF4,Creb,EGFR,FOS,GATA1,GC-GCR dimer,JUN,MAPK8,MAPK9,PLA2G6,PLD2,RAC1,SPI1,Tcf 1/3/4,TCF3,TGFB1,TP53	A2M,AHSG,APOD,APOH,APOM,BLVRB,C4BPB,CAMP,CD44,CFB,COMP,CRP,ECM1,F5,FGA,FGG,FN1,GC,GP1BA,LTBP1,LTF,MST1,PCOLCE,PF4,PGLYRP2,SAA1,SELENOP,SERPINA3,SERPINC1,SERPINF1,SLPI,SOD3,SPARC,THBS4,TLN1	35 (19)	16
BANF1	other		3		-1.667	3.65e-08	0.0245	AR,BANF1,CASP3,DICER1,FOS,GATA1,GC-GCR dimer,IL18,JUN,MAPK9,PPARα-RXRα,SPI1,Tcf 1/3/4,TCF3,TGFB1,TP53	A2M,AHSG,APOA2,APOD,APOH,APOM,BLVRB,C4BPB,CAMP,CD44,CFB,COMP,CRP,ECM1,F5,FGA,FGG,FN1,GC,GP1BA,LTBP1,LTF,MPO,MST1,PF4,PGLYRP2,SAA1,SELENOP,SERPINA3,SERPINC1,SERPINF1,SLPI,SOD3,SPARC,THBS4,TLN1	36 (16)	14		dexamethasone
2-methoxy-5-(2',3',4'-trimethoxyphenyl)-2,4,6-cycloheptatrien-1-one	chemical reagent		3		1.667	3.68e-08	0.0246	2-methoxy-5-(2',3',4'-trimethoxyphenyl)-2,4,6-cycloheptatrien-1-one,AR,CASP3,DICER1,FOS,GATA1,GC-GCR dimer,IL18,JUN,MAPK9,PPARα-RXRα,SPI1,Tcf 1/3/4,TCF3,TGFB1,TP53	A2M,AHSG,APOA2,APOD,APOH,APOM,BLVRB,C4BPB,CAMP,CD44,CFB,COMP,CRP,ECM1,F5,FGA,FGG,FN1,GC,GP1BA,LTBP1,LTF,MPO,MST1,PF4,PGLYRP2,SAA1,SELENOP,SERPINA3,SERPINC1,SERPINF1,SLPI,SOD3,SPARC,THBS4,TLN1	36 (16)	14
GW 4064	chemical toxicant		2		0.775	3.79e-08	0.0089	Akt,AKT1,ESRRA,ESRRG,GW 4064,LIPC,NR1H4	A2M,ADIPOQ,APOA2,APOC3,APOF,APOM,CD44,FGA,FGG,FN1,HSPA5,LTF,NRP1,PCOLCE,SERPINF1	15 (7)	7				ABCB4,NR1I2,SLC27A5
RHOH	enzyme		2		-0.728	3.98e-08	0.0153	ITK,MAPK14,NFkB (complex),RHOH,STAT1,STAT5a/b	A2M,AGT,C4A/C4B,CAMP,CD44,CFB,COL18A1,CRP,EFEMP1,FGG,GP1BA,NRP1,PF4,SAA1,SAA2,SERPINA3,SOD3	17 (6)	5					IL3RA
TGFBR	group		2		-1.606	4.12e-08	0.0444	ERK1/2,Jnk,MAP3K7,MAPK14,SMAD3,SPI1,Tgf beta,TGFBR,TGFBR1	A2M,ADIPOQ,ALB,APOC3,CD44,CFB,CRP,EFEMP1,FGG,HP,HSPA5,LTBP1,LTF,LYZ,PPBP,SAA1,SLPI,SPARC,THBS4	19 (9)	9	IL1	KRAS		Smad2/3,SMAD3
AIP	transcription regulator		2		-1.291	4.12e-08	0.0057	AHR,AIP,PPARA	A2M,ADIPOQ,ALB,APOA2,APOC3,CRP,EFEMP1,FGA,FGG,HP,HSPA5,LTBP1,MASP2,NID1,SAA1	15 (3)	2				AHR	IFNA4
N4BP1	other		2		-0.229	4.24e-08	0.0187	JUN,N4BP1,NFkB (complex),RELA,TP73	A2M,AGT,APOM,CD44,CFB,COL18A1,CRP,ECM1,FGG,LTBP1,LYZ,NRP1,SAA1,SAA2,SERPINA3,SERPINF1,SERPING1,SOD3,SPARC	19 (5)	4	HNF4A,PRL			ITCH
TOLLIP	other		2		-0.229	4.44e-08	0.0371	CCL5,ERK1/2,IL1,NFkB (complex),NFKBIA,TOLLIP	A2M,ADIPOQ,AGT,ALB,APOC3,CAMP,CD44,CFB,COL18A1,CRP,FGG,HP,LYZ,NID1,SAA1,SAA2,SERPINA3,SOD3,SPARC	19 (6)	5					IL1
L-796449	chemical reagent		2		0.894	4.57e-08	0.0407	IKBKB,L-796449,NFkB (complex),PPARA,PPARD,PPARG	ADIPOQ,AGT,APOC3,CAMP,CD44,CFB,COL18A1,CRP,FGA,FGG,HP,MASP2,NID1,OAF,PF4,POP4,SAA1,SERPINA3,SOD3,TLN1	20 (6)	6				Acox
SMAD6	transcription regulator		2		-0.277	4.79e-08	0.0048	MAPK14,PROC,RUNX2,SMAD2,SMAD3,SMAD6	AGT,ALB,APOC3,CRP,EFEMP1,F5,FN1,HP,HSPA5,MPO,NRP1,THBS4,TLN1	13 (6)	5		docosahexaenoic acid			IL6,PROC,SMAD3
SCIN	other		2		-1.291	5.29e-08	0.0097	FOS,JUN,MAPK8,MAPK9,SCIN	A2M,AGT,APOD,APOM,CAMP,CD44,COL18A1,CRP,FGA,FN1,HSPA5,NRP1,SAA1,SOD3,SPARC	15 (5)	4	IL10RA
anethole	chemical - endogenous non-mammalian		2		-0.243	5.54e-08	0.0254	Adaptor protein 1,anethole,Mapk,MAPK8,NFkB (complex),NFKBIA	A2M,AGT,APOC3,APOD,CAMP,CD44,CFB,COL18A1,CRP,FGG,FN1,HSPA5,NID1,NRP1,SAA1,SERPINA3,SOD3	17 (6)	5
CYP2J2	enzyme		2		0	5.58e-08	0.0185	Akt,CYP2J2,Ikb,IRS1,Mapk,NFkB (complex),PRKAA2	A2M,AGT,ALB,APOC3,CAMP,CD44,CFB,COL18A1,CRP,FGG,HSPA5,MPO,PCOLCE,SAA1,SERPINA3,SOD3	16 (7)	7	dexamethasone	KRAS,SB203580		14,15-DHET	IL6
Tgf beta receptor	complex		2		-1.941	5.58e-08	0.0069	MAP3K7,RAS,SMAD2,SMAD3,SRC (family),Tgf beta receptor,TGFBR1,TGFBR2	ALB,APOC3,CD44,CFB,CRP,FN1,HP,HSPA5,LTBP1,NRP1,SAA1,SLPI,THBS4	13 (8)	7				Smad2/3,SMAD3
Casp1-Casp5	complex		2		0	5.71e-08	0.0421	Casp1-Casp5,IL18,IL1B	ADIPOQ,CAMP,CD44,CFB,CRP,FGG,FN1,HP,IGFALS,MPO,NRP1,SAA1,SAA2,SELENOP,SERPINA3,SPARC,SRGN,TLN1	18 (3)	2
methapyrilene	chemical drug		1		0.378	5.94e-08	0.0003	methapyrilene	A2M,ALB,APOA2,CRP,FGA,HSPA5,SELENOP	7 (1)	1					CYP4A11
OSM	cytokine		1		-0.535	6.46e-08	0.0017	OSM	A2M,ALB,CAMP,ECM1,FGA,FN1,HP,HSPA5,KRT9,RNASE4,SAA1,SERPINA3,SERPING1,SLPI	14 (1)	1	RNASE2	5-nitro-2-(3-phenylpropylamino)benzoic acid,dexamethasone		ABCA1,AHR,ANGPT2,DSC2,IFNGR1,IL1R2,IL6,IL6ST,IRF9,KRAS,MMP2,PDPN,PTPN11,STAT,STAT3,TYK2	CEBPA,CRLF1,ERBB3,IL6R,PRDM1
immethridine	chemical reagent		1		1.342	6.82e-08	0.0001	immethridine	C4A/C4B,CD44,FGA,HP,SERPINA3	5 (1)	1					IL6
angustibalin	chemical - endogenous non-mammalian		2		0.5	6.97e-08	0.0155	angustibalin,CEBPB,NFkB (complex)	ADIPOQ,AGT,ALB,CAMP,CFB,COL18A1,CRP,FGG,FN1,HP,HPX,NRP1,SAA1,SAA2,SERPINA3,SOD3	16 (3)	2
SSH1	phosphatase		3		-0.775	7.17e-08	0.0089	ANXA1,CFL1,Cofilin,LIMK1,NFkB (complex),PLD1,SRF,SSH1	A2M,AGT,CAMP,CD44,CFB,COL18A1,CRP,FGG,FN1,LTF,SAA1,SERPINA3,SLPI,SOD3,TLN1	15 (8)	4					LIMK1
RUNX1T1	transcription regulator		2		0.535	7.22e-08	0.0087	CEBPB,JUN,RUNX1T1	A2M,ADIPOQ,ALB,APOM,CAMP,CD44,CRP,FN1,HP,HPX,NRP1,SAA1,SAA2,SPARC	14 (3)	2
Limk	group		3		0.775	7.32e-08	0.009	ANXA1,CFL1,Cofilin,Limk,LIMK1,NFkB (complex),PLD1,SRF	A2M,AGT,CAMP,CD44,CFB,COL18A1,CRP,FGG,FN1,LTF,SAA1,SERPINA3,SLPI,SOD3,TLN1	15 (8)	4	CDC42BPA
VIPR1	G-protein coupled receptor		2		0	7.63e-08	0.0212	GNAS,JAK1,NFkB (complex),STAT1,VIPR1	A2M,AGT,C4A/C4B,CAMP,CFB,COL18A1,CRP,FGG,FN1,NRP1,PF4,SAA1,SAA2,SERPINA3,SOD3,SPARC	16 (5)	4
T3-TR-RXR	complex		2		-1.941	8.31e-08	0.0021	L-triiodothyronine,Rxr,T3-TR-RXR	A2M,ADIPOQ,AGT,AHSG,ALB,APOC3,APOM,C4A/C4B,FGA,HP,LYZ,NID1,SERPINF1	13 (3)	3				UCP2
IL1R2	transmembrane receptor		2		0.302	8.93e-08	0.0037	IL1,IL1R2	ALB,APOC3,CFB,CRP,FN1,HP,LYZ,MPO,SAA1,SAA2,SPARC	11 (2)	2	dexamethasone,filgrastim,GC-GCR dimer,OSM				IL6
RARB	ligand-dependent nuclear receptor		2		0.471	9.12e-08	0.0278	Adaptor protein 1,Ap1,CEBPB,ERK1/2,FOS,JUN,RARB	A2M,AGT,ALB,APOM,CAMP,CD44,COL18A1,CRP,FGA,HP,HPX,HSPA5,LTF,LYZ,NRP1,SAA1,SAA2,SPARC	18 (7)	7	ALDH1A2,alitretinoin,bexarotene,Coup-Tf,INS	chenodeoxycholic acid,MTDH		HOXA10	IL6,KLF4
RNASE2	enzyme		2		-0.5	9.65e-08	0.0288	ERK1/2,Mapk,NFkB (complex),RNASE2,TLR2	ADIPOQ,AGT,APOC3,CAMP,CD44,CFB,COL18A1,CRP,FGG,GP1BA,HSPA5,MPO,PPBP,SAA1,SERPINA3,SOD3	16 (5)	5	L-triiodothyronine	CEBPE,dexamethasone,filgrastim		CCL3,IL6,OSM
PSMD4	other		2		0.816	9.81e-08	0.0473	Ikb,Mapk,NFKB1,PSMD4,RELA,TP53	A2M,ALB,APOC3,CAMP,CD44,CFB,COL18A1,CRP,ECM1,FN1,GC,HSPA5,LTBP1,LYZ,MST1,NRP1,PGLYRP2,SAA1,SAA2,SERPINA3,SERPINC1,SLPI,THBS4,TLN1	24 (6)	6		ifosfamide,trigonelline
SFTPA1	transporter		2		-0.243	1.05e-07	0.0369	ERK1/2,NFkB (complex),SFTPA1,STAT1	A2M,ADIPOQ,AGT,C4A/C4B,CAMP,CD44,CFB,COL18A1,CRP,ECM1,FGG,HSPA5,PF4,SAA1,SAA2,SERPINA3,SOD3	17 (4)	4	5'-methylthioadenosine,CEBPA,NFATC3,PTPN11	dexamethasone,methotrexate,miR-199a-3p (and other miRNAs w/seed CAGUAGU)			CCL3,CRLF1,IL6
Coup-Tf	group		2		0.832	1.19e-07	0.0124	Ap1,Coup-Tf,JUN,NR2F2,RXRA	A2M,APOC3,APOM,CAMP,CD44,ECM1,FGG,FN1,LTF,LYZ,NRP1,SAA1,SPARC	13 (5)	4				RARB
SERPINA5	other		2		-0.905	1.22e-07	0.0012	F2,PLAT,PLAU,PROC,SERPINA5	ADIPOQ,AGT,CD44,F5,F7,FN1,HSPA5,MPO,SERPINC1,SLPI,SRGN	11 (5)	4					PROC
SLC6A1	transporter		2		-0.728	1.59e-07	0.0426	NFkB (complex),NFKBIA,PRKCQ,SLC6A1,STAT1	A2M,AGT,C4A/C4B,CAMP,CD44,CFB,COL18A1,CRP,FGG,FN1,HSPA5,NID1,PF4,SAA1,SAA2,SERPINA3,SOD3	17 (5)	4					IL6
Ahr-Arnt	complex		2		0.277	1.68e-07	0.0069	AHR,Ahr-Arnt,NCOA2	A2M,ADIPOQ,ALB,APOM,CRP,EFEMP1,FN1,HP,HSPA5,LTBP1,LYZ,NID1,SAA1	13 (3)	2
AHR	ligand-dependent nuclear receptor		1		1.265	1.73e-07	0.001	AHR	A2M,ALB,CRP,EFEMP1,FN1,HP,HSPA5,LTBP1,NID1,SAA1	10 (1)	1	9,10-dimethyl-1,2-benzanthracene,AIP,IL1,OSM	CTLA4,KRAS,metformin,palmitic acid,SUMO1		cholesterol,IL22,leukotriene B4,MMP2,SERPINB2,STAT3,tyrosine kinase	CEBPA,COLQ,dexamethasone,ITGBL1,PRL,retinol
Iga	complex		2		-0.243	1.98e-07	0.03	APP,Iga,NFkB (complex),STAT1	A2M,AGT,ALB,C4A/C4B,CAMP,CFB,COL18A1,CRP,FGG,FN1,NRP1,PF4,SAA1,SAA2,SERPINA3,SERPINF1,SOD3	17 (4)	3	CLCF1,IL6ST,LTA,SMAD3	n-3 fatty acids,PDCD1			CCL3
Stat3-Stat3	complex		1		-0.447	2.05e-07	0.0002	Stat3-Stat3	A2M,CRP,FGA,FGG,SERPINA3	5 (1)	1		PIAS3		IL22,LTA,SOCS
Jnk dimer	complex		2		-0.626	2.26e-07	0.0469	ATF2,HNRNPK,Jnk dimer,JUN,TP53	A2M,AGT,ALB,APOC3,APOM,CAMP,CD44,COL18A1,ECM1,GC,HSPA5,LTBP1,LYZ,MST1,NRP1,PGLYRP2,SAA1,SERPINA3,SERPINC1,SLPI,SPARC,THBS4,TLN1	23 (5)	4					NFATC3
fibric acid derivative	chemical drug		2		0.5	2.27e-07	0.041	fibric acid derivative,LPL,NFkB (complex),PPARA	ADIPOQ,AGT,APOA2,APOC3,APOM,CAMP,CFB,COL18A1,CRP,FGA,FGG,FN1,MASP2,SAA1,SERPINA3,SOD3	16 (4)	4				Acox	cholesterol,IL6
puromycin aminonucleoside	chemical reagent		1		-0.378	2.28e-07	0.0002	puromycin aminonucleoside	A2M,ALB,C4A/C4B,CD44,FGA,HSPA5,SOD3	7 (1)	1				ELF3,RBM3	PRDX3
dicumarol	chemical drug		2		0.5	2.39e-07	0.0472	ATF2,dicumarol,JUN,MAPK8,NFkB (complex)	A2M,AGT,APOC3,APOD,APOM,CAMP,CD44,CFB,COL18A1,CRP,FGG,FN1,NRP1,SERPINA3,SOD3,SPARC	16 (5)	4
L-triiodothyronine	chemical - endogenous mammalian		1	Inhibited	-2.309	2.44e-07	0.0028	L-triiodothyronine	A2M,ADIPOQ,AGT,AHSG,ALB,APOC3,APOM,C4A/C4B,FGA,HP,LYZ,NID1	12 (1)	1		IL1A,LG100268,MTDH		ACSL1,fatty acid,NKX2-5,NR5A2,PRDX3,PRL,RNASE2,UCP2	ABCA1,cholesterol,CYP4A11,Proinsulin,SMAD3,STAT3
Lilrb2	transmembrane receptor		2		0	2.47e-07	0.0404	Lilrb2,NFkB (complex),STAT1,TLR4	A2M,AGT,C4A/C4B,CAMP,CD44,CFB,COL18A1,CRP,FGG,FN1,HSPA5,PF4,SAA1,SAA2,SERPINA3,SOD3	16 (4)	3
FST	other		1		0.816	2.96e-07	0.0004	FST	ADIPOQ,APOA2,FN1,HP,LTF,SAA1	6 (1)	1	HOXA10,STAT3	dexamethasone,IRS2		ACSL1,PRLR,UCP2	IL6,INS,MMP2,Proinsulin,Smad2/3
INF2	other		2		-0.535	3.05e-07	0.0161	INF2,NFkB (complex),SRF	A2M,AGT,CAMP,CFB,COL18A1,CRP,FGG,FN1,LTF,SAA1,SERPINA3,SLPI,SOD3,TLN1	14 (3)	2					SRF
phenytoin	chemical drug		2		-1.069	3.11e-07	0.0216	NFkB (complex),NR1I2,phenytoin	AGT,APOC4,APOF,CAMP,CFB,COL18A1,CRP,FGG,FN1,LTBP1,SAA1,SERPINA3,SERPIND1,SOD3	14 (3)	3		ABCB4		IL1,NR1I2
probucol	chemical drug		2		0.277	3.18e-07	0.0171	ABCA1,NFkB (complex),probucol	ADIPOQ,AGT,APOA2,APOM,CAMP,CFB,COL18A1,CRP,FGG,FN1,SAA1,SERPINA3,SOD3	13 (3)	2					ABCA1,cholesterol
gentamicin C	chemical drug		2		0	3.65e-07	0.0017	CAT,gentamicin C,SMPD1	A2M,AGT,C4A/C4B,CD44,FGA,FN1,PF4,PPBP	8 (3)	3				ELF3,RBM3
Silybum marianum extract	chemical - endogenous non-mammalian		2		0.535	3.98e-07	0.0258	NFkB (complex),Silybum marianum extract,STAT1	A2M,AGT,C4A/C4B,CAMP,CFB,COL18A1,CRP,FGG,FN1,PF4,SAA1,SAA2,SERPINA3,SOD3	14 (3)	2				STAT2
vinpocetine	chemical drug		2		0	4.06e-07	0.0365	IKBKB,NFkB (complex),Pde4,vinpocetine	AGT,CAMP,CD44,CFB,COL18A1,CRP,FGG,FN1,NID1,PPBP,SAA1,SERPINA3,SOD3,TLN1	14 (4)	3
SRF	transcription regulator		2		0	4.21e-07	0.0157	FOS,SMAD3,SRF	A2M,AGT,ALB,APOC3,CAMP,CD44,COL18A1,CRP,FGA,HP,LTF,SLPI,THBS4,TLN1	14 (3)	3	CTF1,dexamethasone,LIMK1,MRTFB	INF2,SB203580		FERMT2,GATA4,TGFB1I1	CEBPE,SMAD3
SB203580	chemical - kinase inhibitor		1		0.577	4.54e-07	0.0104	SB203580	ADIPOQ,AGT,C4A/C4B,CAMP,CRP,EFEMP1,FN1,HSPA5,SERPING1,SLPI,SOD3,SPARC	12 (1)	1				JUND,RBM3,RHO	CCL3,CYP2J2,GATA4,hemoglobin,IL1,IL1A,IL6,miR-29b-3p (and other miRNAs w/seed AGCACCA),MMP2,Smad2/3,SMAD3,SRF,STAT3,TNFAIP6,UCP2
GRK	group		2		-0.302	4.86e-07	0.0048	ADORA2A,ADRB,ADRB2,CCR5,GRK,OPRK1,PTGER1,RHO	ADIPOQ,CD44,FN1,LTBP1,NID1,NRP1,PCOLCE,SELENOP,SERPING1,SLPI,SPARC	11 (8)	7		RCVRN			RHO
GSR	enzyme		2		0	5.25e-07	0.0411	GSR,IKBKB,NFkB (complex)	AGT,BLVRB,CAMP,CD44,CFB,COL18A1,CRP,FGG,FN1,NID1,SAA1,SERPINA3,SOD3,TLN1	14 (3)	3	fenofibrate,L-carnitine,methotrexate,nitrofurantoin	acetaminophen,cadmium,carbon tetrachloride,D-galactosamine,malathion,methylene blue
HOXA10	transcription regulator		2		1.265	5.67e-07	0.0028	CREBBP,HOXA10	ADIPOQ,AGT,CD44,FN1,LTF,LYZ,MPO,MST1,RNASE4,SERPINA3	10 (2)	2	PTPN6,RARB,STAT3			ALDH1A2,FST	CREBBP,CSF3R,PDPN
A2ML1	other		3		1.069	5.96e-07	0.0368	A2ML1,C3,C5,chymotrypsin,ELANE,elastase,G6PD,MMP2,MMP9,NFkB (complex)	ADIPOQ,AGT,CAMP,CD44,CFB,COL18A1,CRP,FGG,HSPA5,MPO,SAA1,SERPINA3,SLPI,SOD3	14 (10)	7
methylene blue	chemical drug		2		0	6.88e-07	0.0377	AMPK,GSR,methylene blue,NFkB (complex),NOS1,Nr1h	ADIPOQ,APOC4,APOD,BLVRB,CAMP,CFB,COL18A1,CRP,FGG,FN1,MPO,SAA1,SERPINA3,SOD3	14 (6)	6					GSR,PRL
CSF3R	transmembrane receptor		1		1.732	6.91e-07	0.0001	CSF3R	LTF,LYZ,MPO	3 (1)	1	CEBPA,filgrastim,leridistim,NCOR1,PTPN11	HOXA10,IL10RA		STAT,STAT3
nicotinic acid	chemical - endogenous mammalian		2		-0.535	7.25e-07	0.0417	CAT,ERK1/2,HMOX1,NFkB (complex),nicotinic acid	ADIPOQ,AGT,CAMP,CD44,CFB,COL18A1,CRP,FGG,FN1,HSPA5,LPA,SAA1,SERPINA3,SPARC	14 (5)	5				ABCA1	24-hydroxycholesterol,cholesterol,fatty acid,IL6
estrogen	chemical drug		1		-1	7.34e-07	0.0038	estrogen	AGT,ALB,APOA2,COL18A1,F7,FN1,LPA,LTF,SERPINA3	9 (1)	1	cholesterol,SMAD3	17-alpha-ethinylestradiol		IL1,IL1A,PRLR,SERPINE2,STAT3	Ap2,ERBB3,IL6,MMP2
miR-141-3p (and other miRNAs w/seed AACACUG)	mature microRNA		2		0.577	8.11e-07	0.0211	JUN,miR-141-3p (and other miRNAs w/seed AACACUG),SMAD3	A2M,ALB,APOC3,APOM,CAMP,CD44,CRP,HP,HSPA5,SAA1,SPARC,THBS4	12 (3)	2		PKD1			MMP2,SMAD3
Smad2/3	group		2		-1.604	8.49e-07	0.04	ETS1,PPARA,SMAD2,Smad2/3,SMAD3	ADIPOQ,ALB,APOA2,APOC3,CD44,CRP,FGA,FGG,FN1,HP,HSPA5,MASP2,PF4,THBS4	14 (5)	4	carbon tetrachloride,Tgf beta receptor,TGFBR	FST,SB203580		mir-130
IL1	group		1		0	8.52e-07	0.0128	IL1	ALB,APOC3,CFB,CRP,FN1,HP,LYZ,SAA1,SAA2,SPARC	10 (1)	1	estrogen,IL1A,methotrexate,phenytoin	dexamethasone,fenofibrate,inosine,KLF4,mycophenolate mofetil,n-3 fatty acids,SB203580,TOLLIP		AHR,C/EBP,CFB,ELF3,IL22,Il3r,IL6,MMP2,NR1I2,SERPINB2,TGFBR,TNFAIP6	cholesterol,CYP,STAT3
PTGDR	G-protein coupled receptor		2		-0.535	8.63e-07	0.0479	ADCY,NFkB (complex),PTGDR,STAT1	A2M,AGT,C4A/C4B,CAMP,CFB,COL18A1,CRP,FGG,FN1,PF4,SAA1,SAA2,SERPINA3,SOD3	14 (4)	3					cholesterol
ACSL1	enzyme		2		0	9.42e-07	0.0359	ACSL1,Akt,fatty acid,IRS1,MAPK8,MAPK9,PRKCQ	A2M,AHSG,APOA2,APOC3,APOD,CD44,CRP,FN1,HSPA5,MPO,NRP1,SOD3	12 (7)	6	CEBPA,choline fenofibrate,dexamethasone,fenofibrate,filgrastim,FST,HNF4A,L-triiodothyronine,palmitic acid,SMARCB1,TO-901317	cholesterol,IL10RA,N-cor		fatty acid
CRT-0066101	chemical - kinase inhibitor		2		-0.832	9.77e-07	0.0315	CRT-0066101,NFkB (complex),PRKAA2,PRKD1	ADIPOQ,AGT,ALB,CAMP,CFB,COL18A1,CRP,FGG,HSPA5,PCOLCE,SAA1,SERPINA3,SOD3	13 (4)	3					IL6
vardenafil	chemical drug		3		-0.632	9.81e-07	0.0095	acetaminophen,CYP3A5,Mapk,PDE5A,Pkg,RHOA,vardenafil	A2M,AGT,ALB,APOA2,APOC3,CRP,FN1,HSPA5,SELENOP,TLN1	10 (7)	4
Proinsulin	group		2		0.577	1e-06	0.0218	INS,Ins1,INSR,IRS1,Proinsulin	ADIPOQ,AGT,ALB,APOC3,APOM,COL18A1,CRP,F7,HP,HSPA5,MPO,SPARC	12 (5)	5	HNF1A,SH2B1	FST,L-triiodothyronine		CTLA4
IL18BP	other		2		0.277	1.13e-06	0.0397	IL18,IL18BP,NFkB (complex)	ADIPOQ,AGT,CAMP,CD44,CFB,COL18A1,CRP,FGG,FN1,MPO,SAA1,SERPINA3,SOD3	13 (3)	2		IL10RA			IL6
methotrexate	chemical drug		1		-0.707	1.14e-06	0.0017	methotrexate	ALB,C7,CFB,CRP,FGA,MASP2,SELENOP,SERPING1	8 (1)	1				CFB,GSR,IL1	C7,CCL3,IL22,IL6,INS,MAT1A,SFTPA1
GRK1	kinase		2		0.333	1.21e-06	0.0034	ADRB,ADRB1,ADRB2,GRK1,L-threonine,RHO	ADIPOQ,ALB,CD44,HSPA5,LTBP1,NID1,PCOLCE,SELENOP,SERPING1	9 (6)	5		RCVRN
TRIM32	transcription regulator		2		-0.832	1.34e-06	0.0413	NFkB (complex),NFKB1,PIAS4,TRIM32	A2M,AGT,ALB,CAMP,CD44,CFB,COL18A1,CRP,FGG,FN1,SAA1,SERPINA3,SOD3	13 (4)	3
Tcf 1/3/4	group		1		-1.732	1.38e-06	0.0001	Tcf 1/3/4	AHSG,ALB,APOH	3 (1)	1
VIPAS39	other		1		-1.732	1.38e-06	0.0002	VIPAS39	PF4,PPBP,SPARC	3 (1)	1
CYP	group		2		0.577	1.46e-06	0.0134	acetaminophen,benzo(a)pyrene,clopidogrel,cyclophosphamide,CYP,methimazole	A2M,ALB,APOA2,C4A/C4B,CD44,CRP,FGA,HP,HSPA5,NRP1,SELENOP,SOD3	12 (6)	5	3,4-dihydrocoumarin,6-methylcoumarin,9,10-dimethyl-1,2-benzanthracene,bexarotene,cholesterol,emodin,HNF4A,LG100268,NR1I2,p-dimethylaminoazobenzene	alitretinoin,IL1,methoxsalen
SELENOS	other		2		0.577	1.55e-06	0.0321	NFkB (complex),SELENOS	ADIPOQ,AGT,CAMP,CFB,COL18A1,CRP,FGG,FN1,HSPA5,SAA1,SERPINA3,SOD3	12 (2)	2					CEBPA,IL6
N-methyl-3,4-methylenedioxyamphetamine	chemical drug		2		0.277	1.72e-06	0.0494	ERK1/2,N-methyl-3,4-methylenedioxyamphetamine,NFkB (complex)	ADIPOQ,AGT,CAMP,CD44,CFB,COL18A1,CRP,FGG,FN1,HSPA5,SAA1,SERPINA3,SOD3	13 (3)	2				cholesterol,fatty acid
fenofibrate	chemical drug		1		1.414	1.74e-06	0.0065	fenofibrate	ADIPOQ,APOC3,CRP,FGA,FGG,HP,HSPA5,MPO	8 (1)	1				ABCB4,Acox,ACSL1,ALDH1A2,CYP4A11,EIF3E,GSR,UCP2	cholesterol,fatty acid,glycerol,IL1,IL6,IL6ST,MMP2,SMAD3,STAT3
ifosfamide	chemical drug		3		-0.333	1.94e-06	0.0057	4-methylnitrosoamino-1-(3-pyridinyl)-1-butanone,clopidogrel,cyclophosphamide,CYP2B6,ifosfamide,Mitochondrial complex 1,NDUFA13,NOS3,Thioredoxin reductase,TXNRD1	A2M,ADIPOQ,BLVRB,C4A/C4B,CD44,CRP,FGA,HP,SOD3	9 (10)	6					PSMD4
SLC27A5	transporter		2		1.134	1.95e-06	0.0027	chenodeoxycholic acid,deoxycholate,lithocholic acid,SLC27A5	AGT,APOF,APOM,CAMP,FGA,FGG,HSPA5	7 (4)	3	GW 4064			chenodeoxycholic acid
SMARCB1	transcription regulator		1		0.378	2.25e-06	0.0016	SMARCB1	A2M,APOC4,C4A/C4B,CD44,CRP,HP,SPARC	7 (1)	1				ACSL1,CYP4A11,DSC2,IL1A
Ncoa-Nr1i2-Rxra	complex		2		-1.667	2.69e-06	0.0077	Ncoa-Nr1i2-Rxra,NR1I2,RXRA	APOC3,APOC4,APOF,ECM1,FGG,LTBP1,LTF,LYZ,SERPIND1	9 (3)	2
FBN1	other		2		1.414	3e-06	0.0088	FBN1,SMAD3	ALB,APOC3,CRP,FN1,HP,HSPA5,LTBP1,THBS4	8 (2)	2	CCR2,ERBB3,IL10RA,thioacetamide	KRAS,miR-29b-3p (and other miRNAs w/seed AGCACCA)			SMAD3
methoxsalen	chemical drug		2		-1.897	3.07e-06	0.0099	acetaminophen,methoxsalen,NR1I2	A2M,ALB,APOA2,APOC4,APOF,CRP,HSPA5,LTBP1,SELENOP,SERPIND1	10 (3)	2				NR1I2	acetaminophen,CYP,CYP2A6 (includes others),STAT3
cafestol	chemical - endogenous non-mammalian		2		0.333	3.19e-06	0.0055	cafestol,LIPC,LPL,NR1H4,NR1I2	ADIPOQ,APOA2,APOC3,APOC4,APOF,APOM,HSPA5,LTBP1,SERPIND1	9 (5)	4				ABCA1,cholesterol,CYP2A6 (includes others),NR1I2
succinic acid	chemical - endogenous mammalian		2		0	3.33e-06	0.001	EGLN,succinic acid	A1BG,A2M,AGT,CD44,CFB,RNASE4,SAA1,SERPING1	8 (2)	2		metformin,UCP2			CFB
moexipril	chemical drug		3		0.577	3.33e-06	0.0292	ACE,ACE2,AGT,ANGPT2,moexipril	ADIPOQ,C4A/C4B,CFB,CRP,EFEMP1,FGA,FN1,HP,HSPA5,SERPINA3,SERPING1,SOD3	12 (5)	3					ACE2
ETS-ELK1	complex		3		-0.832	3.36e-06	0.041	ELF1,ELF3,ELF4,ELK1,ETS,ETS-ELK1,ETS1,ETS2,FOS,SRF	A2M,AGT,CD44,COL18A1,FGA,FN1,HSPA5,LTF,LYZ,PF4,SLPI,SOD3,TLN1	13 (10)	7
triamterene	chemical drug		3		0.707	3.69e-06	0.0068	CFTR,NOS3,SCNN1A,SCNN1B,SCNN1G,triamterene	A2M,ADIPOQ,C4A/C4B,CD44,FGA,HSPA5,SAA1,SOD3	8 (6)	4				ELF3,RBM3
Adaptor protein 2	complex		3		0	3.86e-06	0.0472	Adaptor protein 2,Akt,ITGB3,PIP5K1C,RHOA,RUNX2,Smad,SMAD3,SMAD4,SMAD7	A2M,ADIPOQ,AGT,ALB,APOC3,CD44,CRP,EFEMP1,HP,SPARC,THBS4,TLN1	12 (10)	7	bexarotene
RHO	G-protein coupled receptor		1		0.447	3.92e-06	0.0001	RHO	CD44,NID1,PCOLCE,SELENOP,SERPING1	5 (1)	1	SB203580	GRK			C1QA
cystamine	chemical drug		2		0.905	4.11e-06	0.0197	CASP8,cystamine,HTT,PRKCE,TGM2	CD44,CFP,COL18A1,CRP,FN1,HSPA5,LTBP1,LTF,SERPINA3,SERPINF1,SLPI	11 (5)	5					SETDB1
metformin	chemical drug		1		1.134	4.93e-06	0.0057	metformin	ADIPOQ,AHSG,CRP,FN1,HSPA5,SELENOP,SERPINF1	7 (1)	1				ABCA1	AHR,androgen,cholesterol,IL6,INS,SMAD3,STAT3,succinic acid,UCP2
succinic acid	chemical - endogenous mammalian		1		0	6.13e-06	0.0005	succinic acid	AGT,CD44,CFB,SERPING1	4 (1)	1		metformin,UCP2			CFB
Serpin	group		2		-1.508	6.22e-06	0.0477	AGT,ELANE,Serpin	ADIPOQ,C4A/C4B,CD44,CRP,EFEMP1,FGA,FN1,HP,SERPINA3,SLPI,SOD3	11 (3)	2				IL6
ERBB3	kinase		1		0.816	6.62e-06	0.0037	ERBB3	FN1,NID1,SERPINA3,SLPI,SPARC,TLN1	6 (1)	1	Ap2,IL6,TYK2,tyrosine kinase	androgen,cholesterol,estrogen,INS,OSM		FBN1,GZMH	Hbb-b2
SERPIND1	other	-0.573	2		0.577	7.22e-06	0.0327	F2,NOS3,PRKAA2,SERPIND1,STK11	A2M,ADIPOQ,ALB,CD44,F7,FGG,FN1,HSPA5,PCOLCE,SERPINC1,SOD3,SRGN	12 (5)	4	NR1I2				IL6
IL1A	cytokine		1		0.707	7.23e-06	0.0148	IL1A	APOD,C4A/C4B,CAMP,CD44,SAA1,SAA2,SERPINA3,SPARC	8 (1)	1	acetaminophen,bromodeoxyuridine,chenodeoxycholic acid,cholesterol,D-fructose,estrogen,IL22,RIPK3,SMARCB1,stallimycin	CNTFR,dexamethasone,IL10RA,IRF9,PRDM1,SB203580,SERPINE2		CCL3,IFNGR2,IL1,IL6,MMP2	FAM89B,L-triiodothyronine,NR2F2,SMAD3,STAT
PRDM1	transcription regulator		1		-1.414	8.15e-06	0.002	PRDM1	APOM,CD44,CRP,ECM1,F5,FGA,FGG,SERPINA3	8 (1)	1	dextran,KLF4,STAT3	CEBPA,CTLA4,GATA4,HNF4A,NCOR1,OSM,TCF7		F5,PDCD1,TNFAIP6	IL1A,IL6,PTPN6,SMAD3
CYP2A6 (includes others)	enzyme		2		1	8.27e-06	0.0261	4-methylnitrosoamino-1-(3-pyridinyl)-1-butanone,acetaminophen,CYP2A6 (includes others),nicotine	A2M,ALB,APOA2,CRP,FN1,HP,HSPA5,SELENOP,SERPINF1	9 (4)	3	cafestol,CEBPA,NR1I2	econazole,MED13,methoxsalen		acetaminophen
HNF1A	transcription regulator		1	Inhibited	-2.121	9.18e-06	0.001	HNF1A	ALB,APOC3,APOM,CPN1,FGA,GC,HSPA5,RNASE4	8 (1)	1	C/EBP,IL22,NR5A2	17-alpha-ethinylestradiol,chenodeoxycholic acid,palmitic acid		ACE2,C9,CREBBP,INS,Muc4,PRLR,PROC,Proinsulin	cholesterol,UCP2
ADCY3	enzyme		2		0	1.04e-05	0.0016	ADCY3,MMP2	CD44,COL18A1,FN1,NRP1	4 (2)	2				MMP2
KCNA3	ion channel		2		0.302	1.12e-05	0.036	Creb,FOS,KCNA3,STAT5a/b	ADIPOQ,AGT,CAMP,CD44,COL18A1,FGA,FN1,GP1BA,HSPA5,PCOLCE,PF4	11 (4)	3	INS			IL6	CTLA4
Laminin1	complex		2		0.333	1.24e-05	0.0395	LAMC1,Laminin1,PLG,SMAD3	ADIPOQ,ALB,APOC3,APOH,CRP,FN1,HP,HSPA5,THBS4	9 (4)	3					SMAD3
diazepam	chemical drug		2		1.667	1.33e-05	0.0348	diazepam,LCAT,PRL	A2M,ECM1,FN1,HSPA5,IGFALS,PCOLCE,RNASE4,SERPINA3,SPARC	9 (3)	2					PRL
triamterene	chemical drug		2		0.447	1.43e-05	0.003	SCNN1A,triamterene	A2M,C4A/C4B,CD44,FGA,HSPA5	5 (2)	2				ELF3,RBM3
IL22	cytokine		1		0	1.44e-05	0.0051	IL22	CAMP,FGA,HP,HSPA5,SAA1,SERPINA3	6 (1)	1	AHR,CCR2,IL1,JAK inhibitor I,Stat3-Stat3	dexamethasone,docosahexaenoic acid,IL22RA2,methotrexate,PDCD1,resolvin D1		HNF1A,IL19,IL1A,IL24,TYK2
LY6E	other		2		-0.707	1.7e-05	0.035	LY6E,PTPN6,SMAD3	ALB,APOC3,CD44,CRP,GP1BA,HP,HSPA5,THBS4	8 (3)	2	PRL			PTPN6,SMAD3	IL6
PRL	cytokine		1		-1.414	1.84e-05	0.0192	PRL	A2M,ECM1,FN1,IGFALS,PCOLCE,RNASE4,SERPINA3,SPARC	8 (1)	1	CREBBP,IRS2,JUND,L-triiodothyronine,prostaglandin J2,taurine	AHR,dexamethasone,diazepam,enalapril,methylene blue		cholesterol,ERBB4,IRF9,LY6E,N4BP1,PTPN11,STAT,STAT2,STAT3,tyrosine kinase	IL6,PDPN
IL6R	transmembrane receptor		1		-0.447	1.85e-05	0.006	IL6R	A2M,FN1,HP,SAA1,SERPINA3	5 (1)	1	CEBPA,dexamethasone	diacerein,OSM		CCL3,GREM1,MMP2,SMAD3,SOCS,STAT,TYK2
SMAD3	transcription regulator		1		-1.134	2.38e-05	0.0238	SMAD3	ALB,APOC3,CRP,FN1,HP,HSPA5,THBS4	7 (1)	1	alitretinoin,carbon tetrachloride,CCR2,dexamethasone,GREM1,IL6R,ITCH,LY6E,Tgf beta receptor,TGFB1I1,TGFBR,TO-901317	allopurinol,androgen,CCN5,FBN1,fenofibrate,filgrastim,IL1A,KLF4,L-triiodothyronine,Laminin1,metformin,miR-141-3p (and other miRNAs w/seed AACACUG),oxymatrine,PRDM1,SB203580,SMAD6,SRF		estrogen,HNF4A,Iga,JUND,PDCD1,STAT3,tauroursodeoxycholic acid
COL9A1	other		1		-0.577	2.45e-05	0.0004	COL9A1	COMP,FN1,THBS4	3 (1)	1
PIAS3	transcription regulator		1		0.577	2.45e-05	0.0025	PIAS3	FGG,HP,SERPINA3	3 (1)	1		miR-18a-5p (and other miRNAs w/seed AAGGUGC)			STAT,STAT3,Stat3-Stat3
vanoxerine	chemical drug		2		-1.414	2.76e-05	0.0214	FOS,vanoxerine	AGT,CAMP,CD44,COL18A1,FGA,FN1,HSPA5,SOD3	8 (2)	2
chenodeoxycholic acid	chemical - endogenous mammalian		1		1.342	2.81e-05	0.0049	chenodeoxycholic acid	AGT,APOF,APOM,FGA,FGG	5 (1)	1	SLC27A5			ABCA1,ABCB4,IL1A,NR1I2,NR5A2	CYP3A,HNF1A,IL6,RARB
retinaldehyde	chemical - endogenous mammalian		2		-1.732	3.05e-05	0.0015	ABCA4,retinaldehyde	CD44,CFB,CFP	3 (2)	2					IL6
CREBZF	transcription regulator		2		1	3.3e-05	0.0218	CREBZF,ESRRG,GC-GCR dimer,NR1H3,XBP1	AGT,APOC4,APOD,CRP,FN1,HSPA5,NRP1,SLPI,SPARC	9 (5)	5	ursodeoxycholic acid				GC-GCR dimer
vancomycin	biologic drug		1		-0.447	3.32e-05	0.0051	vancomycin	A2M,C4A/C4B,CD44,FGA,SOD3	5 (1)	1				ELF3,RBM3	GSTK1
F5	other	0.845	3		-1.414	3.78e-05	0.0424	F3,F5,F8,F9,IgG,Mapk	AFM,APOC3,EFEMP1,FN1,HSPA5,MMRN1,SERPINC1,SERPINF1	8 (6)	4	dexamethasone,filgrastim,LMAN1,PRDM1	antithrombin alfa,PROC
IL6ST	transmembrane receptor		1		0	3.99e-05	0.0044	IL6ST	ALB,HP,HPX,LTF	4 (1)	1	CEBPA,CLC,CLCF1,CNTFR,CRLF1,CTF1,dexamethasone,IRF2,MMP2,OSM,TYK2	diacerein,fenofibrate,LMT-28,SOCS		Iga,Stat1/3,STAT3
ACE2	peptidase		2		1.134	4.07e-05	0.0233	ACE2,ANGPT2,MMP2	AGT,CD44,CFB,FN1,HSPA5,SERPING1,SOD3	7 (3)	3	enalapril,GATA4,HNF1A,PROC,trigonelline	moexipril		MMP2	ANGPT2,IL6
IL10RA	transmembrane receptor		1		-1.414	4.14e-05	0.0106	IL10RA	CFB,ECM1,EFEMP1,FN1,PCOLCE,PF4,SPARC,THBS4	8 (1)	1	Hbb-b2,HNF4A,STAT4			FBN1,NR5A2,PDCD1,SCIN,SERPINB6,STAT3,TYK2	ACSL1,CFB,CSF3R,IL18BP,IL1A,IL6,RIPK3
alitretinoin	chemical drug		1		-0.816	4.17e-05	0.0177	alitretinoin	APOA2,APOC3,APOD,APOM,FN1,LTF	6 (1)	1				ABCA1,C/EBP,CEBPE,HNF4A,IFNGR1,RARB,SMAD3	cholesterol,CYP,IL6,NR5A2
CFB	peptidase	-1.117	2		1.342	4.33e-05	0.0098	C3,CFB	ADIPOQ,C4A/C4B,CRP,FN1,HSPA5	5 (2)	2	ABCA4,ANGPT2,C20-D3-vitamin A,IL1,inosine,IRF2,ITM2B,methotrexate	dexamethasone,IL10RA,succinic acid
GLIS2	transcription regulator		2		0	4.48e-05	0.0168	GLIS2,INS	ADIPOQ,AGT,CRP,F7,HSPA5,SPARC	6 (2)	2				INS
hemoglobin	complex		2		-0.816	4.65e-05	0.0139	Hbb-b1,Hbb-b2,hemoglobin,Ho,NOS3	ADIPOQ,CD44,FN1,MASP2,SOD3,SPARC	6 (5)	4	dextran,Hbb-b2,IL10RB,THPO	CLEC10A,SB203580		IL6
FAM89B	other		3		0.378	4.68e-05	0.018	ANXA1,Cofilin,FAM89B,LIMK1,PLD1,SRF	A2M,CAMP,CD44,COL18A1,LTF,SLPI,TLN1	7 (6)	3	dexamethasone	IL1A		LIMK1
C20-D3-vitamin A	chemical drug		1		-1.414	5.11e-05	0.0007	C20-D3-vitamin A	CFB,CFP	2 (1)	1				CFB
chlordecone	chemical toxicant		1		-1.414	5.11e-05	0.0014	chlordecone	HSPA5,LTF	2 (1)	1
methacholine	chemical drug		1		-1.414	5.11e-05	0.0012	methacholine	FN1,SLPI	2 (1)	1
MAT1A	enzyme		2		-1	5.13e-05	0.0061	CYP4A11,MAT1A	AGT,ALB,FN1,SAA1	4 (2)	2	dexamethasone	ethionine,methotrexate		CYP4A11
allopurinol	chemical drug		1		0.447	5.57e-05	0.0108	allopurinol	A2M,C4A/C4B,CD44,FGA,MPO	5 (1)	1				ELF3,RBM3,STAT3	SMAD3
miR-96-5p (and other miRNAs w/seed UUGGCAC)	mature microRNA		2		1.414	5.68e-05	0.0296	KRAS,miR-96-5p (and other miRNAs w/seed UUGGCAC)	CD44,EFEMP1,FN1,HSPA5,PCOLCE,RNASE4,SERPINA3,SPARC	8 (2)	2		PKD1			KRAS,SERPINE2
CCN5	growth factor		1	Activated	2	6.01e-05	0.0113	CCN5	ADIPOQ,CD44,FN1,SPARC	4 (1)	1		ERBB4			CEBPA,KLF4,SMAD3
NEUROG1	transcription regulator		2		1.633	6.15e-05	0.0168	NEUROG1,RHOA,STAT	A2M,AGT,CRP,FN1,SERPINA3,SERPINF1	6 (3)	3	CREBBP			S100A4	GREM1,IL6,STAT
inosine	chemical - endogenous mammalian		1		1	6.5e-05	0.0044	inosine	A2M,C4A/C4B,CFB,SERPING1	4 (1)	1				C1QA,CFB	IL1
NKX2-5	transcription regulator		2		0.333	6.94e-05	0.0365	GATA1,NKX2-5,SRF	A2M,BLVRB,CAMP,GP1BA,LTF,LYZ,PF4,SLPI,TLN1	9 (3)	2	L-triiodothyronine	ALDH1A2		NR5A2
11,12-epoxyeicosatrienoic acid	chemical - endogenous mammalian		1		-0.577	7.53e-05	0.005	11,12-epoxyeicosatrienoic acid	ADIPOQ,APOA2,CD44	3 (1)	1				CYP4A11
enalapril	biologic drug		1		0	7.54e-05	0.0091	enalapril	A2M,AGT,C4A/C4B,FGA	4 (1)	1				ACE2,UCP2	ANGPT2,PRL
acetaminophen	chemical drug		1		0.816	7.76e-05	0.0212	acetaminophen	A2M,ALB,APOA2,CRP,HSPA5,SELENOP	6 (1)	1	CYP2A6 (includes others),phenacetin	methoxsalen		ABCB4,Acox,CCR2,CXCR3,IL1A,IL6	CYP3A,CYP4A11,GSR,mir-130,miR-29b-3p (and other miRNAs w/seed AGCACCA)
CCR2	G-protein coupled receptor		1		0.447	8.09e-05	0.0171	CCR2	ADIPOQ,FN1,PCOLCE,SLPI,SPARC	5 (1)	1	acetaminophen,cholesterol,dexamethasone,Hbb-b2	17-alpha-ethinylestradiol,PPIF		C1QA,FBN1,IL22,MMP2,SMAD3,STAT3	Mcpt1
ITM2B	other		2		-0.447	8.46e-05	0.0207	C3,CFB,ITM2B,MAC	ADIPOQ,C4A/C4B,CRP,FN1,HSPA5	5 (4)	3		KRAS		CFB
mir-33	microRNA		2		1	8.7e-05	0.0069	ABCA1,mir-33	ADIPOQ,AGT,APOA2,APOM	4 (2)	2					ABCA1,CEBPA,cholesterol,IRS2
GW 4064	chemical toxicant		1		1	9.33e-05	0.0074	GW 4064	APOF,APOM,FGA,FGG	4 (1)	1				ABCB4,NR1I2,SLC27A5
hexachlorobenzene	chemical toxicant		1		0	9.33e-05	0.0075	hexachlorobenzene	A2M,C4A/C4B,CD44,FGA	4 (1)	1				ELF3,MMP2
ANGPT2	growth factor		1		-0.816	0.0001	0.0279	ANGPT2	CFB,COL18A1,FN1,HSPA5,SERPING1,SOD3	6 (1)	1	OSM,STAT3	ACE2,bevacizumab,enalapril,PROC		CFB,DNAJB4,GATA4,IL6,MMP2,PDIA6,SOCS7	ABCA1
fibric acid derivative	chemical drug		1		0.577	0.000101	0.0021	fibric acid derivative	APOA2,APOC3,APOM	3 (1)	1				Acox	cholesterol,IL6
antithrombin alfa	biologic drug		2		-0.378	0.000114	0.0434	antithrombin alfa,F2,F5	ADIPOQ,CD44,F7,FN1,MMRN1,SERPINC1,SRGN	7 (3)	2					F5
GC-GCR dimer	complex		2		-0.577	0.000116	0.0056	GC-GCR dimer,Glucocorticoid-GCR	A2M,AGT,SLPI	3 (2)	2	STAT3,SUMO1	Aldosterone-MR,CREBZF,N-cor		IL1R2
COLQ	other		1		0	0.000122	0.0025	COLQ	ECM1,FN1,LTBP1,NID1	4 (1)	1		AHR			MMP2
p-dimethylaminoazobenzene	chemical toxicant		2	Inhibited	-2	0.000138	0.0178	CAT,Ho,p-dimethylaminoazobenzene	AGT,ALB,FN1,SPARC	4 (3)	3				CYP
ABCB4	transporter		2		1	0.000147	0.0136	ABCB4,MMP2	CD44,COL18A1,FN1,SPARC	4 (2)	2	acetaminophen,chenodeoxycholic acid,dexamethasone,fenofibrate,GW 4064,PKD1	reserpine,troleandomycin		cholesterol	carbamazepine,CYP3A,ELF3,phenytoin
gentamicin C	chemical drug		1		0	0.000147	0.0105	gentamicin C	A2M,C4A/C4B,CD44,FGA	4 (1)	1				ELF3,RBM3
choline fenofibrate	chemical drug		1		0.577	0.00015	0.0061	choline fenofibrate	ADIPOQ,APOA2,APOC3	3 (1)	1				Acox,ACSL1,cholesterol
CDC42BPA	kinase		3		0.378	0.000154	0.05	ANXA1,CDC42BPA,Cofilin,LIMK1,PLD1,SRF	A2M,CAMP,CD44,COL18A1,LTF,SLPI,TLN1	7 (6)	3		PKD1		Limk,LIMK1
KLF4	transcription regulator		1		-0.378	0.000154	0.0465	KLF4	ALB,CD44,EFEMP1,FN1,NRP1,SLPI,SOD3	7 (1)	1	brefeldin A,dexamethasone,IRF2,STAT3,TGFB1I1	CCN5,mir-130,miR-29b-3p (and other miRNAs w/seed AGCACCA),MTF2,palmitic acid,RARB		GATA4,IL6,PRDM1	CLEC10A,DLL4,IL1,SMAD3
lomustine	chemical drug		1		0	0.000156	0.0102	lomustine	A2M,C4A/C4B,CD44,FGA	4 (1)	1				ELF3,RBM3
triamterene	chemical drug		1		0	0.000165	0.0112	triamterene	A2M,C4A/C4B,CD44,FGA	4 (1)	1				ELF3,RBM3
cadmium	chemical toxicant		1		1	0.000186	0.01	cadmium	ALB,HSPA5,SERPINF1,SPP2	4 (1)	1					GSR
fenamic acid	chemical reagent		1		0	0.000197	0.0125	fenamic acid	A2M,C4A/C4B,CD44,FGA	4 (1)	1				ELF3,RBM3
C1QA	other	0.404	1		-0.577	0.000211	0.0093	C1QA	C4A/C4B,CD44,SERPINA3	3 (1)	1	CCR2,Hbb-b2,inosine	RHO		IL6,STAT3
CFB	peptidase	-1.117	1		0.577	0.000235	0.0114	CFB	ADIPOQ,C4A/C4B,HSPA5	3 (1)	1	ABCA4,ANGPT2,C20-D3-vitamin A,IL1,inosine,IRF2,ITM2B,methotrexate	dexamethasone,IL10RA,succinic acid
taurine	chemical - endogenous mammalian		1		0.577	0.000235	0.0084	taurine	ADIPOQ,AGT,MPO	3 (1)	1				CEBPA,PRL	IL6,MMP2
Muc4	other		1		-1.414	0.000254	0.0036	Muc4	LYZ,SLPI	2 (1)	1	HNF1A
RNF17	other		1		-1.414	0.000254	0.0022	RNF17	MPO,SERPINA3	2 (1)	1
lestaurtinib	chemical drug		1		-1.414	0.000254	0.0041	lestaurtinib	LYZ,MPO	2 (1)	1				CEBPE,PTPN6
RTN1	other		2		1	0.000257	0.0212	BCL2L1,Pdi,RTN1	CD44,ECM1,FN1,HSPA5	4 (3)	2
STAT	group		1		-0.577	0.00026	0.012	STAT	A2M,CRP,SERPINA3	3 (1)	1	CCL3,CLCF1,CNTFR,CRLF1,CSF3R,CTF1,ERBB4,IL19,IL24,IL6,IL6R,OSM,PRL,STAT3,tyrosine kinase	CGP77675,HNF4A,IL1A,JAK inhibitor I,NEUROG1,PIAS3
SERPINB6	other		2		0.447	0.000261	0.0377	PLAU,PLG,SERPINB6	ADIPOQ,APOH,FN1,HSPA5,SLPI	5 (3)	2	IL10RA
LIMK1	kinase		2		0	0.000265	0.0355	ANXA1,LIMK1,SRF	A2M,CAMP,COL18A1,LTF,SLPI,TLN1	6 (3)	2	CDC42BPA,FAM89B	SSH1		SRF
MRTFB	transcription regulator		2		-0.816	0.000265	0.0265	MRTFB,TEAD,YAP1	CAMP,CD44,FN1,LTF,SELENOP,SLPI	6 (3)	3				SRF,TEAD	CEBPE
CREBBP	transcription regulator		1		-0.447	0.00027	0.0417	CREBBP	AGT,CD44,MPO,MST1,SERPINA3	5 (1)	1	CEBPA,HNF1A	dexamethasone,HOXA10,oxymatrine,PKD1		ELF3,IFNA4,IL6,MIA,NEUROG1,PRL,SERPINE2,STAT2,STAT3	CXCR3,JUND
MYOC	other		1		-0.577	0.000287	0.0113	MYOC	CD44,FN1,HSPA5	3 (1)	1	dexamethasone
INS	other		1		-0.447	0.000288	0.0365	INS	ADIPOQ,AGT,CRP,F7,HSPA5	5 (1)	1	GLIS2,HNF1A,TO-901317	dexamethasone,FST,metformin,methotrexate,palmitic acid		IL6,KCNA3,RARB	cholesterol,ERBB3,fatty acid,glycerol,miR-29b-3p (and other miRNAs w/seed AGCACCA)
ALDH1A2	enzyme		1		0.577	0.000316	0.011	ALDH1A2	CD44,PCOLCE,SPARC	3 (1)	1	bexarotene,fenofibrate,HOXA10			RARB	NKX2-5
MMP2	peptidase		1		0.577	0.000316	0.0092	MMP2	CD44,COL18A1,FN1	3 (1)	1	ACE2,ADCY3,AHR,ANGPT2,Ap2,carbon tetrachloride,CCR2,CEBPE,cholesterol,D-fructose,hexachlorobenzene,IL1,IL1A,IL6,IL6R,KRAS,MMP17,MTDH,OSM,PROC,S100A4,thioacetamide	4-phenylbutyric acid,acetovanillone,captopril,COLQ,dexamethasone,DNAJB4,docosahexaenoic acid,emodin,estrogen,FENDRR,fenofibrate,FST,miR-141-3p (and other miRNAs w/seed AACACUG),PPIF,PTPN6,SB203580,taurine,U73122		IL6ST,TYK2
L-carnitine	chemical - endogenous mammalian		2		1.342	0.000318	0.0387	G6PD,GSR,L-carnitine,SMPD1	ADIPOQ,ALB,BLVRB,PF4,PPBP	5 (4)	4				GSR	cholesterol,IL6
NAGLU	enzyme		2		-0.447	0.000329	0.0338	NAGLU,PRKAA1	ALB,FN1,HSPA5,LYZ,PCOLCE	5 (2)	2
SERPINB2	other		2		0.447	0.000339	0.0418	PLAT,PLAU,PLG,SERPINB2	ADIPOQ,APOH,FN1,HSPA5,SLPI	5 (4)	3	AHR,CEBPA,CEBPE,IL1	dexamethasone
CYP4A11	enzyme		1		-1.414	0.000354	0.0068	CYP4A11	AGT,FN1	2 (1)	1	11,12-epoxyeicosatrienoic acid,14,15-DHET,dexamethasone,fenofibrate,MAT1A,SMARCB1,TO-901317,ursodeoxycholic acid	acetaminophen,diltiazem,L-triiodothyronine,methapyrilene,nitrofurantoin,NR1I2
MIA	other		1		-1.414	0.000354	0.0071	MIA	FN1,SPARC	2 (1)	1	CREBBP,dexamethasone	Cebp
TEAD	group		1		-1.414	0.000354	0.0068	TEAD	CD44,FN1	2 (1)	1	MRTFB
MTPN	transcription regulator		1	Inhibited	-2	0.000364	0.027	MTPN	AHSG,APOD,FN1,SPARC	4 (1)	1				CEBPA,IL6
fatty acid	chemical - endogenous mammalian		1		0	0.000382	0.0276	fatty acid	AHSG,APOA2,APOC3,HSPA5	4 (1)	1	ACSL1,CEBPA,CTF1,D-fructose,L-triiodothyronine,N-methyl-3,4-methylenedioxyamphetamine	fenofibrate,indeglitazar,INS,IRS2,NCEH1,nicotinic acid,TYK2		ABCA1,IL6,UCP2
NCOR1	transcription regulator		1		-0.577	0.000413	0.0089	NCOR1	ADIPOQ,APOF,SERPINF1	3 (1)	1				CSF3R	CEBPA,N-cor,NR1I2,PRDM1
ERBB4	kinase		1	Activated	2	0.000418	0.0282	ERBB4	NID1,SERPINA3,SLPI,TLN1	4 (1)	1	bexarotene,PRL	cholesterol,ITCH		GZMH,STAT	CCN5,Hbb-b2,SERPINE2
4-phenylbutyric acid	chemical - endogenous mammalian		1	Activated	2	0.000438	0.0143	4-phenylbutyric acid	AHSG,CAMP,HSPA5,SELENOP	4 (1)	1				ABCA1,carboplatin,STAT3	IL6,MMP2
3,7,12-trihydroxycoprostane	chemical - endogenous mammalian		2		-1.342	0.000476	0.0368	3,7,12-trihydroxycoprostane,GPBAR1,NR1I2	APOC4,APOF,CAMP,LTBP1,SERPIND1	5 (3)	2				NR1I2
Aldosterone-MR	complex		2		0	0.000478	0.0339	Aldosterone-MR,GC-GCR dimer,PRKCE	AGT,CRP,HSPA5,SLPI	4 (3)	2					GC-GCR dimer
enalaprilat	chemical - endogenous mammalian		2	Activated	2	0.000478	0.0307	ACE,BDKRB2,enalaprilat,PRKCE	AGT,CD44,CRP,HSPA5	4 (4)	3
S100A4	other		1		-0.577	0.000487	0.0285	S100A4	FN1,PF4,SAA1	3 (1)	1	KRAS,NEUROG1	dexamethasone,filgrastim,GATA4		MMP2
Hbb-b2	other		1		-1.732	0.000528	0.0177	Hbb-b2	CD44,FN1,MASP2	3 (1)	1		ERBB3,ERBB4		C1QA,CCR2,CXCR3,hemoglobin,IL10RA,PRLR
MEX3A	other		1		-1.732	0.000528	0.0137	MEX3A	CD44,LYZ,NRP1	3 (1)	1					ABCA1
ABCA1	transporter		1		-0.577	0.00057	0.0184	ABCA1	ADIPOQ,APOA2,APOM	3 (1)	1	24-hydroxycholesterol,4-phenylbutyric acid,alitretinoin,bexarotene,cafestol,chenodeoxycholic acid,docosahexaenoic acid,fatty acid,KRAS,LG100268,metformin,N-cor,NCOR-LXR-Oxysterol-RXR-9 cis RA,nicotinic acid,NR1I2,OSM,TO-901317,USF2	ANGPT2,glycerol,L-triiodothyronine,MEX3A,mir-33,probucol		STAT3
USF2	transcription regulator		1		-0.577	0.00057	0.0202	USF2	AGT,APOA2,APOC3	3 (1)	1		dexamethasone		ABCA1
ethionine	chemical toxicant		1		-0.577	0.00057	0.0157	ethionine	C4A/C4B,CD44,FGA	3 (1)	1					MAT1A
8,9-epoxyeicosatrienoic acid	chemical - endogenous mammalian		1		-1.414	0.000604	0.013	8,9-epoxyeicosatrienoic acid	ADIPOQ,CD44	2 (1)	1
ATF5	transcription regulator		1		-1.414	0.000604	0.0082	ATF5	SAA1,SAA2	2 (1)	1	H2AB3 (includes others)
dextran	chemical drug		1		0	0.000604	0.0047	dextran	AFM,SERPINC1	2 (1)	1				hemoglobin,PRDM1
CEBPE	transcription regulator		1		-0.577	0.000614	0.0197	CEBPE	CAMP,LTF,LYZ	3 (1)	1	alitretinoin,CEBPA,lestaurtinib	mir-130,MRTFB,SRF		IL6,MMP2,SERPINB2	RNASE2
D-fructose	chemical - endogenous mammalian		1		-1.732	0.000614	0.0229	D-fructose	ADIPOQ,FN1,HP	3 (1)	1				CEBPA,cholesterol,fatty acid,IL1A,IL6,MMP2
EIF3E	other		1		-0.577	0.000614	0.0083	EIF3E	COL18A1,LPA,SAA1	3 (1)	1	fenofibrate
SRF	transcription regulator		1		0.447	0.000632	0.0363	SRF	A2M,CAMP,LTF,SLPI,TLN1	5 (1)	1	CTF1,dexamethasone,LIMK1,MRTFB	INF2,SB203580		FERMT2,GATA4,TGFB1I1	CEBPE,SMAD3
NR5A2	ligand-dependent nuclear receptor		1		0	0.000641	0.0336	NR5A2	APOM,CFP,HP,SAA1	4 (1)	1	chenodeoxycholic acid,cholesterol,GATA4,IL10RA,L-triiodothyronine,NKX2-5	alitretinoin,TO-901317		HNF1A,IL24	IL6,tauroursodeoxycholic acid,ursodeoxycholic acid
n-3 fatty acids	chemical drug		1		-0.577	0.000661	0.0221	n-3 fatty acids	ADIPOQ,HSPA5,LPA	3 (1)	1	cholesterol,docosahexaenoic acid	dexamethasone		IL6,IRS2,resolvin D1	Iga,IL1
phenacetin	chemical drug		1		-0.577	0.000709	0.0203	phenacetin	A2M,CD44,FGA	3 (1)	1	dexamethasone			acetaminophen,ELF3
thioacetamide	chemical toxicant		1	Inhibited	-2	0.000721	0.0442	thioacetamide	C4A/C4B,CD44,FGA,SPARC	4 (1)	1				ELF3,FBN1,IL6,MMP2,RBM3
androgen	chemical drug		1		0	0.000749	0.0369	androgen	APOD,C4A/C4B,CD44,CRP	4 (1)	1		metformin			ERBB3,SMAD3
miR-146a-5p (and other miRNAs w/seed GAGAACU)	mature microRNA		1		1	0.000749	0.0208	miR-146a-5p (and other miRNAs w/seed GAGAACU)	CAMP,CRP,LTF,PGLYRP2	4 (1)	1	resolvin D1				IL6
4-hydroxyestradiol-17beta	chemical - endogenous mammalian		1		-1.414	0.000753	0.0107	4-hydroxyestradiol-17beta	HSPA5,LTF	2 (1)	1
ABCA4	transporter		1		-1.414	0.000753	0.0101	ABCA4	CFB,CFP	2 (1)	1				CFB
tiron	chemical reagent		1		1.414	0.000753	0.008	tiron	AGT,HSPA5	2 (1)	1					IL6,KRAS
U73122	chemical reagent		1		1.732	0.00076	0.0265	U73122	AGT,FN1,HSPA5	3 (1)	1					MMP2,STAT3
emodin	chemical drug		1		0.577	0.00076	0.0231	emodin	ADIPOQ,FN1,HSPA5	3 (1)	1				CYP	C9,IL6,MMP2
HOXA10	transcription regulator		1		1.342	0.000762	0.0485	HOXA10	ADIPOQ,FN1,LTF,LYZ,RNASE4	5 (1)	1	PTPN6,RARB,STAT3			ALDH1A2,FST	CREBBP,CSF3R,PDPN
N,N'-diphenyl-4-phenylenediamine	chemical toxicant		2		-1	0.000778	0.0473	CAT,F3,N,N'-diphenyl-4-phenylenediamine	AGT,EFEMP1,FN1,SERPINC1	4 (3)	2
ZNF106	other		1		0.577	0.000814	0.0111	ZNF106	C4A/C4B,LYZ,SERPINA3	3 (1)	1
tauroursodeoxycholic acid	chemical - endogenous mammalian		1		0	0.000917	0.0122	tauroursodeoxycholic acid	ADIPOQ,HSPA5	2 (1)	1	SMAD3,ursodeoxycholic acid	NR5A2		NR1I2	IL6
trientine	chemical drug		1		1.414	0.000917	0.0156	trientine	FN1,SOD3	2 (1)	1
PTPN6	phosphatase		1		0.577	0.000927	0.0313	PTPN6	CD44,FN1,GP1BA	3 (1)	1	dexamethasone,lestaurtinib,LY6E,PDCD1,sorafenib derivative SC-1,UCP2	PRDM1		HOXA10,IL6	IL3RA,IRS2,JUND,MMP2,STAT3
PROC	peptidase	0.088	1		0.577	0.000987	0.0339	PROC	AGT,F5,MPO	3 (1)	1	HNF1A	SERPINA5,SERPINE2,SMAD6		ACE2,MMP2	ANGPT2,F5,IL6
IRF2	transcription regulator		1		0	0.00104	0.039	IRF2	CFB,FGA,FGG,SRGN	4 (1)	1		KRAS		CFB,CLEC10A,IL6,IL6ST,KLF4	DST
THPO	cytokine		1		-1.732	0.00105	0.0326	THPO	CD44,GP1BA,PF4	3 (1)	1	IL6			GP9,hemoglobin,IRS2,PTPN11,STAT3,TYK2
2-bromoethylamine	chemical reagent		1		0.577	0.00111	0.0312	2-bromoethylamine	A2M,C4A/C4B,CD44	3 (1)	1				ELF3,RBM3
brefeldin A	chemical - endogenous non-mammalian		1		0.577	0.00118	0.0222	brefeldin A	CD44,GP1BA,HSPA5	3 (1)	1				KLF4
H2AB3 (includes others)	other		1		0.577	0.00125	0.0083	H2AB3 (includes others)	SAA1,SAA2,SUN3	3 (1)	1				ATF5
BPIFA1	other		1		0	0.00129	0.0114	BPIFA1	CAMP,LTF	2 (1)	1					IL6
CLEC10A	other		1		1.414	0.00129	0.0137	CLEC10A	CRP,MPO	2 (1)	1	IRF2	KLF4			hemoglobin
HNRNPA1	enzyme		1		-1.414	0.00129	0.0133	HNRNPA1	CD44,FGG	2 (1)	1	SET			KRAS
UBA2	enzyme		2	Activated	2	0.00136	0.0444	PTTG1,SUMO1,UBA2,Ubiquitin	ALB,CD44,HP,HSPA5	4 (4)	4				SUMO1
carboplatin	chemical drug		1		-1.732	0.0014	0.0366	carboplatin	A2M,CD44,FGA	3 (1)	1	4-phenylbutyric acid			ELF3,RBM3
ACE2	peptidase		1		1.414	0.00151	0.0197	ACE2	AGT,FN1	2 (1)	1	enalapril,GATA4,HNF1A,PROC,trigonelline	moexipril		MMP2	ANGPT2,IL6
Ap2	group		1		0	0.00151	0.0195	Ap2	ALB,SAA1	2 (1)	1		estrogen		ERBB3,MMP2	IFNGR1
glycerol	chemical - endogenous mammalian		1		-1.414	0.00151	0.0195	glycerol	ADIPOQ,AGT	2 (1)	1	dexamethasone,TO-901317	fenofibrate,INS		cholesterol,docosahexaenoic acid	ABCA1
PTPN11	phosphatase		1		-1.732	0.00173	0.0448	PTPN11	GP1BA,LTF,MPO	3 (1)	1	CTLA4,EPOR,IRS2,OSM,PDCD1,PRL,PRLR,THPO	acetovanillone,filipin		CSF3R,SFTPA1	STAT3
14,15-epoxyeicosatrienoic acid	chemical - endogenous mammalian		1		-1.414	0.00173	0.0267	14,15-epoxyeicosatrienoic acid	ADIPOQ,CD44	2 (1)	1
24-hydroxycholesterol	chemical - endogenous mammalian		1		-1.414	0.00173	0.0222	24-hydroxycholesterol	AGT,HSPA5	2 (1)	1		nicotinic acid		ABCA1,STAT3
SELENOS	other		1		1.414	0.00173	0.0221	SELENOS	ADIPOQ,HSPA5	2 (1)	1					CEBPA,IL6
MRTFB	transcription regulator		1		0	0.00179	0.0376	MRTFB	CAMP,LTF,SELENOP,SLPI	4 (1)	1				SRF,TEAD	CEBPE
GC-GCR dimer	complex		1		-1.414	0.00197	0.0297	GC-GCR dimer	AGT,SLPI	2 (1)	1	STAT3,SUMO1	Aldosterone-MR,CREBZF,N-cor		IL1R2
phenylbutazone	chemical drug		1		0.577	0.002	0.0492	phenylbutazone	A2M,C4A/C4B,CD44	3 (1)	1				RBM3
bevacizumab	biologic drug		1		0	0.00223	0.0391	bevacizumab	FN1,NRP1	2 (1)	1					ANGPT2
Hmgn3	other		1		0	0.0025	0.0278	Hmgn3	AHSG,APOA2	2 (1)	1
PS-1145	chemical - kinase inhibitor		1		0	0.00279	0.0305	PS-1145	HSPA5,SERPINA3	2 (1)	1					IL6,STAT3
SUMO1	enzyme		1		1.414	0.00279	0.0316	SUMO1	ALB,HP	2 (1)	1	UBA2			GATA4,GC-GCR dimer	AHR,IL6
mir-130	microRNA		1		0	0.00279	0.0286	mir-130	CAMP,LTF	2 (1)	1	Smad2/3	acetaminophen			CEBPE,KLF4
MAT1A	enzyme		1		0	0.00309	0.0412	MAT1A	ALB,SAA1	2 (1)	1	dexamethasone	ethionine,methotrexate		CYP4A11
TGFB1I1	transcription regulator		1		-1.414	0.00309	0.0353	TGFB1I1	FN1,LTBP1	2 (1)	1	SRF			KLF4,SMAD3
retinol	chemical drug		1		1.414	0.00341	0.0422	retinol	SAA1,SAA2	2 (1)	1		AHR			IL6
CXCR3	G-protein coupled receptor		1		1.414	0.00374	0.0491	CXCR3	FN1,MPO	2 (1)	1	acetaminophen,Hbb-b2,PPIF	17-alpha-ethinylestradiol,CREBBP,dexamethasone,IL6,STAT3
leukotriene B4	chemical - endogenous mammalian		1		0	0.00374	0.0403	leukotriene B4	CAMP,MPO	2 (1)	1	AHR,dexamethasone	docosahexaenoic acid,HNF4A		IL6,IRS2
miR-199a-3p (and other miRNAs w/seed CAGUAGU)	mature microRNA		1		1.414	0.00374	0.0397	miR-199a-3p (and other miRNAs w/seed CAGUAGU)	CD44,FN1	2 (1)	1					SFTPA1
ceruletide	biologic drug		1		-1.414	0.00408	0.0396	ceruletide	HSPA5,MPO	2 (1)	1				STAT3
miR-18a-5p (and other miRNAs w/seed AAGGUGC)	mature microRNA		1		0	0.00408	0.0361	miR-18a-5p (and other miRNAs w/seed AAGGUGC)	FGG,HP	2 (1)	1	IL6			STAT3	PIAS3
mir-33	microRNA		1		1.414	0.00408	0.0409	mir-33	ADIPOQ,AGT	2 (1)	1					ABCA1,CEBPA,cholesterol,IRS2
2-aminoisobutyric acid	chemical - endogenous mammalian		1		-1	0.00416	0.02	2-aminoisobutyric acid	ALB	1 (1)	1
ADCY3	enzyme		1		-1	0.00416	0.02	ADCY3	NRP1	1 (1)	1				MMP2
CDKL2	kinase		1		1	0.00416	0.0209	CDKL2	CD44	1 (1)	1
Cyp2j9	enzyme		1		-1	0.00416	0.0143	Cyp2j9	ADIPOQ	1 (1)	1
DSC2	other		1		1	0.00416	0.0209	DSC2	CD44	1 (1)	1	17-alpha-ethinylestradiol,OSM,SMARCB1
FENDRR	other		1		1	0.00416	0.0367	FENDRR	FN1	1 (1)	1					MMP2
FKHR	group		1		1	0.00416	0.0185	FKHR	A2M	1 (1)	1
GP9	other		1		-1	0.00416	0.0138	GP9	GP1BA	1 (1)	1	THPO	CEBPA
HMOX2	enzyme		1		-1	0.00416	0.0143	HMOX2	ADIPOQ	1 (1)	1	dexamethasone
LMAN1	other		1		1	0.00416	0.0092	LMAN1	F5	1 (1)	1				F5
MYCT1	other		1		-1	0.00416	0.0138	MYCT1	GP1BA	1 (1)	1
PDPN	other		1		-1	0.00416	0.0209	PDPN	CD44	1 (1)	1	LTA,OSM	HOXA10,KRAS,PRL
PPP2R5E	phosphatase		1		1	0.00416	0.0367	PPP2R5E	FN1	1 (1)	1		KLHL42
RAB27A	enzyme		1		-1	0.00416	0.0209	RAB27A	CD44	1 (1)	1		IL6,STAT3
RANBP2	enzyme		1		-1	0.00416	0.0367	RANBP2	FN1	1 (1)	1
SRRM1	other		1		-1	0.00416	0.0209	SRRM1	CD44	1 (1)	1		dexamethasone
STXBP3	transporter		1		1	0.00416	0.0211	STXBP3	HSPA5	1 (1)	1
TLR4-IN-C34	chemical reagent		1		1	0.00416	0.0211	TLR4-IN-C34	HSPA5	1 (1)	1
UBA2	enzyme		1		1	0.00416	0.02	UBA2	ALB	1 (1)	1				SUMO1
alpha-cyano-4-hydroxycinnamate	chemical reagent		1		1	0.00416	0.0112	alpha-cyano-4-hydroxycinnamate	AGT	1 (1)	1
bovine testicular hyaluronidase	biologic drug		1		1	0.00416	0.0209	bovine testicular hyaluronidase	CD44	1 (1)	1
camphene	chemical - endogenous non-mammalian		1		-1	0.00416	0.0143	camphene	ADIPOQ	1 (1)	1
chymostatin	chemical - protease inhibitor		1		1	0.00416	0.0112	chymostatin	AGT	1 (1)	1
cortodoxone	chemical - endogenous mammalian		1		1	0.00416	0.0367	cortodoxone	FN1	1 (1)	1		dexamethasone
duvoglustat	chemical drug		1		-1	0.00416	0.0143	duvoglustat	ADIPOQ	1 (1)	1
indeglitazar	chemical drug		1		-1	0.00416	0.0143	indeglitazar	ADIPOQ	1 (1)	1					cholesterol,fatty acid
olesoxime	chemical drug		1		1	0.00416	0.0174	olesoxime	MPO	1 (1)	1
piperonal	chemical toxicant		1		-1	0.00416	0.0143	piperonal	ADIPOQ	1 (1)	1
remikiren	chemical drug		1		1	0.00416	0.0112	remikiren	AGT	1 (1)	1
sodium 2-((6Z,15Z)-20-hydroxyicosa-6,15-dienamido)acetate	chemical reagent		1		1	0.00416	0.0112	sodium 2-((6Z,15Z)-20-hydroxyicosa-6,15-dienamido)acetate	AGT	1 (1)	1
synthetic peptide	chemical reagent		1		-1	0.00416	0.0139	synthetic peptide	SPARC	1 (1)	1
vanoxerine	chemical drug		1		-1	0.00416	0.0149	vanoxerine	SOD3	1 (1)	1
ELF3	transcription regulator		1		-1.414	0.00482	0.0406	ELF3	FN1,LYZ	2 (1)	1	2-bromoethylamine,allopurinol,carboplatin,CREBBP,fenamic acid,gentamicin C,hexachlorobenzene,IL1,lomustine,phenacetin,puromycin aminonucleoside,thioacetamide,triamterene,ursodeoxycholic acid,vancomycin	ABCB4		IL6
miR-335-3p (miRNAs w/seed UUUUCAU)	mature microRNA		1		1.414	0.00602	0.0391	miR-335-3p (miRNAs w/seed UUUUCAU)	NID1,SPARC	2 (1)	1
(S)-2-((6Z,15Z)-20- hydroxyicosa-6,15-dienamido)succinate	chemical reagent		1		1	0.0083	0.0245	(S)-2-((6Z,15Z)-20- hydroxyicosa-6,15-dienamido)succinate	AGT	1 (1)	1
CGP77675	chemical - kinase inhibitor		1		-1	0.0083	0.0367	CGP77675	FN1	1 (1)	1					STAT
DST	other		1		1	0.0083	0.0408	DST	HSPA5	1 (1)	1		dexamethasone,IRF2
ECD	transcription regulator		1		-1	0.0083	0.032	ECD	HSPA5	1 (1)	1
F5	other	0.845	1		1	0.0083	0.0145	F5	MMRN1	1 (1)	1	dexamethasone,filgrastim,LMAN1,PRDM1	antithrombin alfa,PROC
FAM120B	other		1		-1	0.0083	0.028	FAM120B	ADIPOQ	1 (1)	1
FERMT2	other		1		-1	0.0083	0.0488	FERMT2	FN1	1 (1)	1	SRF
Hnrpfl	other		1		1	0.0083	0.0199	Hnrpfl	AGT	1 (1)	1
L-isoleucine	chemical - endogenous mammalian		1		-1	0.0083	0.0227	L-isoleucine	ALB	1 (1)	1
L-leucine	chemical - endogenous mammalian		1		-1	0.0083	0.0416	L-leucine	ALB	1 (1)	1
MBNL3	other		1		1	0.0083	0.0306	MBNL3	CD44	1 (1)	1
Mia2	other		1		1	0.0083	0.0408	Mia2	HSPA5	1 (1)	1
NAGLU	enzyme		1		1	0.0083	0.0411	NAGLU	LYZ	1 (1)	1
NCEH1	enzyme		1		1	0.0083	0.0408	NCEH1	HSPA5	1 (1)	1					cholesterol,fatty acid
PACS2	other		1		1	0.0083	0.0353	PACS2	HSPA5	1 (1)	1
PDIA6	enzyme		1		1	0.0083	0.0427	PDIA6	HSPA5	1 (1)	1	ANGPT2
PRDX3	enzyme		1		-1	0.0083	0.0313	PRDX3	ADIPOQ	1 (1)	1	L-triiodothyronine	puromycin aminonucleoside			cholesterol
RBM17	other		1		-1	0.0083	0.0499	RBM17	FN1	1 (1)	1
RBM3	other		1		-1	0.0083	0.0405	RBM3	CD44	1 (1)	1	2-bromoethylamine,allopurinol,captopril,carboplatin,fenamic acid,gentamicin C,lomustine,phenylbutazone,puromycin aminonucleoside,SB203580,thioacetamide,triamterene,vancomycin
RYR3	ion channel		1		1	0.0083	0.0335	RYR3	ADIPOQ	1 (1)	1	CCL3	acetovanillone
SGF29	other		1		-1	0.0083	0.0408	SGF29	HSPA5	1 (1)	1
SRI	transporter		1		1	0.0083	0.0381	SRI	HSPA5	1 (1)	1
TLN2	other		1		1	0.0083	0.0213	TLN2	TLN1	1 (1)	1
abciximab	biologic drug		1		1	0.0083	0.0206	abciximab	CRP	1 (1)	1
cobimetinib	chemical drug		1		1	0.0083	0.0318	cobimetinib	CD44	1 (1)	1
cyclophosphamide/doxorubicin	chemical drug		1		-1	0.0083	0.036	cyclophosphamide/doxorubicin	CRP	1 (1)	1
econazole	chemical drug		1		-1	0.0083	0.0309	econazole	HSPA5	1 (1)	1					CYP2A6 (includes others),CYP3A
gentamicin C1	chemical drug		1		-1	0.0083	0.042	gentamicin C1	CD44	1 (1)	1
imidapril	chemical drug		1		1	0.0083	0.0301	imidapril	AGT	1 (1)	1					STAT3
lapatinib/trastuzumab	biologic drug		1		-1	0.0083	0.036	lapatinib/trastuzumab	CRP	1 (1)	1
nitrosonifedipine	chemical reagent		1		1	0.0083	0.0432	nitrosonifedipine	AGT	1 (1)	1
p-dimethylaminoazobenzene	chemical toxicant		1		-1	0.0083	0.0332	p-dimethylaminoazobenzene	ALB	1 (1)	1				CYP
phenyl butyrate	chemical reagent		1		1	0.0083	0.0301	phenyl butyrate	CAMP	1 (1)	1
thiamin pyrophosphate	chemical - endogenous mammalian		1		1	0.0083	0.0373	thiamin pyrophosphate	MPO	1 (1)	1
tyrosine kinase	group		1		-1	0.0083	0.0324	tyrosine kinase	CD44	1 (1)	1	AHR,PRL			ERBB3,STAT
14,15-DHET	chemical - endogenous mammalian		1		1	0.0124	0.0449	14,15-DHET	APOA2	1 (1)	1	CYP2J2			CYP4A11
C1GALT1	enzyme		1		-1	0.0124	0.0331	C1GALT1	GP1BA	1 (1)	1
CHTOP	other		1		-1	0.0124	0.049	CHTOP	LTF	1 (1)	1
CISD1	other		1		-1	0.0124	0.0422	CISD1	ADIPOQ	1 (1)	1				cholesterol
Cebp	complex		1		-1	0.0124	0.0262	Cebp	ALB	1 (1)	1					MIA
Corticosteroid-GCR	complex		1		-1	0.0124	0.0295	Corticosteroid-GCR	AGT	1 (1)	1
D,L-propargylglycine	chemical reagent		1		-1	0.0124	0.0457	D,L-propargylglycine	AGT	1 (1)	1
GKT137831	chemical drug		1		1	0.0124	0.0429	GKT137831	CD44	1 (1)	1
ITGBL1	other		1		-1	0.0124	0.0461	ITGBL1	CD44	1 (1)	1	dexamethasone	AHR
KLHL42	other		1		-1	0.0124	0.0436	KLHL42	FN1	1 (1)	1					PPP2R5E
LY 518674	chemical drug		1		1	0.0124	0.0429	LY 518674	APOA2	1 (1)	1				cholesterol
PBX2	transcription regulator		1		-1	0.0124	0.0333	PBX2	PF4	1 (1)	1
PHIP	other		1		-1	0.0124	0.0268	PHIP	TLN1	1 (1)	1		SET
RPP38	enzyme		1		1	0.0124	0.01	RPP38	POP4	1 (1)	1
Stat1-Stat3	complex		1		1	0.0124	0.0481	Stat1-Stat3	A2M	1 (1)	1
actinomycin	chemical - endogenous non-mammalian		1		1	0.0124	0.044	actinomycin	SAA1	1 (1)	1				STAT3
gliquidone	chemical drug		1		-1	0.0124	0.0474	gliquidone	ADIPOQ	1 (1)	1
glycosylated somatostatin derivative smsDX	chemical reagent		1		-1	0.0124	0.0253	glycosylated somatostatin derivative smsDX	HSPA5	1 (1)	1
trimetazidine	chemical drug		1		1	0.0124	0.0466	trimetazidine	MPO	1 (1)	1
KCNK9	ion channel		1		0	0.0126	0.0385	KCNK9	A2M,HP	2 (1)	1
Mcpt1	peptidase		1		-1	0.0165	0.037	Mcpt1	AGT	1 (1)	1		CCR2
crocin	chemical drug		1		1	0.0165	0.034	crocin	HSPA5	1 (1)	1
farnesyl transferase	complex		1		-1	0.0165	0.0368	farnesyl transferase	MPO	1 (1)	1				IL6
methylamine	chemical - endogenous mammalian		1		-1	0.0165	0.0492	methylamine	FN1	1 (1)	1					IL6
CXXC4	other		1		1	0.0247	0.0379	CXXC4	SPARC	1 (1)	1
trigonelline	chemical - endogenous mammalian		1		1	0.0247	0.05	trigonelline	AGT	1 (1)	1				ACE2	PSMD4

## Sheet: Disease and Functions dPos
Diseases and Biological Functions Double Positive RA patients for RF and ACPA versus controls
Categories	Diseases or Functions Annotation	p-Value	Predicted Activation State	Activation z-score	Molecules	# Molecules
Humoral Immune Response, Inflammatory Response	Complement activation	3.01e-33		-1.954	IGLV3-19,CFB,IGLV7-43,IGLV3-25,IGHV1OR15-1,IGLV3-21,CFHR1,KLKB1,C7,CRP,FCN2,IGKV1-39,C4A/C4B,IGKV1D-12,IGKV3-20,IGHG2,IGKV4-1,MASP2,IGLV1-47,CFP,IGHG3,IGHG4,CPN1,COLEC11	24
Cellular Compromise, Inflammatory Response	Degranulation of blood platelets	7.35e-29			SPP2,PF4,TLN1,SRGN,APOH,FGA,SERPINA3,F5,PPBP,SPARC,FGG,A2M,FN1,ECM1,HRG,MMRN1,AHSG,GP1BA,A1BG,SELENOP,SERPING1,ALB	22
Cellular Movement, Immune Cell Trafficking	Leukocyte migration	5.75e-28	Decreased	-2.634	GC,PF4,CFB,IGLV7-43,IGHV1OR15-1,SERPINF1,IGLV3-21,CAMP,CRP,SERPINC1,ADIPOQ,LPA,PF4V1,SAA1,IGKV1-39,C4A/C4B,FN1,HP,IGHA2,IGLV1-47,ALB,MST1,IGLV3-19,IGLV3-25,TLN1,F7,CFHR1,MPO,SLPI,SERPINA3,PPBP,CD44,SPARC,THBS4,AGT,LYZ,SOD3,LTF,IGKV1D-12,HRG,IGKV3-20,IGKV4-1,HSPA5,MASP2,GP1BA,SERPING1,PGLYRP2	47
Humoral Immune Response, Inflammatory Response	Classical complement pathway	5.7e-24			IGLV3-19,CFB,IGLV7-43,IGLV3-25,IGHV1OR15-1,IGLV3-21,CRP,IGKV1-39,IGKV1D-12,IGKV3-20,IGHG2,IGKV4-1,IGLV1-47,CFP,IGHG3,IGHG4,CPN1	17
Cellular Movement	Migration of cells	8.77e-23	Decreased	-3.269	IGHV1OR15-1,SERPINF1,IGLV3-21,SHROOM2,CRP,LPA,PF4V1,SAA1,IGKV1-39,C4A/C4B,HP,ECM1,IGHA2,IGLV1-47,MST1,TLN1,CFHR1,F7,SERPINA3,FGA,PPBP,THBS4,LYZ,SOD3,LTF,IGKV1D-12,HRG,IGKV3-20,NRP1,MASP2,AHSG,GP1BA,PGLYRP2,SERPIND1,GC,EFEMP1,PF4,CFB,IGLV7-43,SRGN,APOH,CAMP,SERPINC1,ADIPOQ,A2M,FN1,ALB,IGLV3-19,IGLV3-25,COMP,MPO,SLPI,CD44,COL18A1,SPARC,AGT,IGKV4-1,HSPA5,SERPING1	59
Cellular Compromise, Inflammatory Response	Degranulation of cells	2.08e-21		-0.626	PF4,SRGN,APOH,CAMP,ADIPOQ,FGG,A2M,C4A/C4B,FN1,HP,ECM1,SELENOP,A1BG,ALB,SPP2,TLN1,MPO,SLPI,SERPINA3,FGA,F5,PPBP,CD44,SPARC,LYZ,LTF,HRG,CFP,MMRN1,GP1BA,AHSG,SERPING1	32
Cellular Movement	Cell movement	3.91e-21	Decreased	-3.42	IGHV1OR15-1,SERPINF1,IGLV3-21,SHROOM2,CRP,LPA,PF4V1,SAA1,IGKV1-39,C4A/C4B,HP,ECM1,IGHA2,IGLV1-47,MST1,TLN1,CFHR1,F7,SERPINA3,FGA,PPBP,THBS4,LYZ,SOD3,LTF,IGKV1D-12,HRG,IGKV3-20,NRP1,MASP2,AHSG,GP1BA,PGLYRP2,SERPIND1,GC,EFEMP1,PF4,CFB,IGLV7-43,SRGN,KLKB1,APOH,CAMP,SERPINC1,ADIPOQ,A2M,FN1,ALB,IGLV3-19,IGLV3-25,COMP,MPO,SLPI,CD44,COL18A1,SPARC,AGT,IGKV4-1,HSPA5,SERPING1	60
Cellular Movement, Hematological System Development and Function, Immune Cell Trafficking, Inflammatory Response	Cell movement of phagocytes	2.32e-18	Decreased	-2.014	PF4,CFB,SERPINF1,CAMP,CRP,SERPINC1,ADIPOQ,LPA,PF4V1,SAA1,C4A/C4B,FN1,HP,ALB,MST1,TLN1,CFHR1,F7,MPO,SLPI,SERPINA3,PPBP,CD44,THBS4,AGT,SOD3,HRG,MASP2,HSPA5,SERPING1	30
Cellular Movement	Cell movement of myeloid cells	1.52e-17		-1.64	PF4,CFB,SERPINF1,CAMP,CRP,SERPINC1,ADIPOQ,LPA,SAA1,C4A/C4B,FN1,HP,ALB,MST1,TLN1,CFHR1,F7,MPO,SLPI,SERPINA3,PPBP,CD44,THBS4,AGT,SOD3,LTF,MASP2,HSPA5,SERPING1	29
Cell-To-Cell Signaling and Interaction	Binding of blood cells	1.8e-17	Decreased	-2.292	PF4,KLKB1,APOH,CAMP,CRP,ADIPOQ,FGG,LPA,A2M,SAA1,C4A/C4B,FN1,TLN1,CFHR1,MPO,FGA,F5,PPBP,CD44,AGT,LTF,NRP1,CFP,GP1BA,SERPING1	25
Cellular Function and Maintenance	Receptor-mediated endocytosis	5.29e-17			IGLV3-19,IGLV3-25,IGLV7-43,IGHV1OR15-1,IGLV3-21,APOC3,SPARC,SAA1,IGKV1-39,HP,IGKV1D-12,IGKV4-1,IGKV3-20,IGHA2,IGLV1-47,HPX,HPR,COLEC11,ALB	19
Cellular Movement, Hematological System Development and Function, Immune Cell Trafficking	Cell movement of leukocytes	5.47e-17	Decreased	-2.138	PF4,CFB,SERPINF1,CAMP,CRP,SERPINC1,ADIPOQ,LPA,PF4V1,SAA1,C4A/C4B,FN1,HP,ALB,MST1,TLN1,F7,CFHR1,MPO,SLPI,SERPINA3,PPBP,CD44,SPARC,THBS4,AGT,SOD3,LTF,HRG,HSPA5,MASP2,SERPING1,PGLYRP2	33
Hematological System Development and Function	Hemostasis	7.29e-17		-1.984	PF4,C4BPB,COMP,SERPINF1,F7,KLKB1,APOH,FGA,F5,CRP,SERPINC1,FGG,LPA,A2M,SAA1,C4A/C4B,FN1,HP,HRG,GP1BA,SERPING1,SERPIND1	22
Cell-To-Cell Signaling and Interaction	Adhesion of blood cells	1.43e-16	Decreased	-2.683	PF4,TLN1,CFHR1,MPO,KLKB1,APOH,FGA,CAMP,PPBP,CRP,CD44,ADIPOQ,FGG,A2M,AGT,SAA1,C4A/C4B,LTF,FN1,NRP1,CFP,GP1BA,SERPING1	23
Inflammatory Response	Inflammatory response	4.76e-16	Decreased	-2.673	GC,PF4,SERPINF1,KLKB1,APOH,CAMP,CRP,ADIPOQ,FGG,LPA,PF4V1,SAA1,FN1,HP,ECM1,MST1,F7,MPO,SLPI,SERPINA3,PPBP,CD44,COL18A1,THBS4,AGT,LYZ,SOD3,LTF,AHSG,SERPING1,PGLYRP2,LTBP1	32
Organismal Injury and Abnormalities	Blood clot	1.87e-15		1.3	PF4,CFB,CFHR1,F7,KLKB1,APOH,FGA,F5,CRP,SERPINC1,ADIPOQ,FGG,LPA,HRG,GP1BA,SERPIND1,CFHR3,ALB	18
Metabolic Disease, Organismal Injury and Abnormalities	Amyloidosis	3.24e-15			GC,CFB,APOC3,CRP,SERPINC1,LPA,A2M,SAA1,C4A/C4B,HP,IGHA2,APOC4,SELENOP,ALB,APOD,MPO,C7,SERPINA3,FGA,SPARC,AGT,LYZ,AFM,HRG,HSPA5,APOA2,HPX	27
Protein Synthesis	Metabolism of cellular protein	5.19e-15			SPP2,IGFALS,FGA,F5,SERPINC1,FGG,LYZ,SAA1,C4A/C4B,LTF,FN1,APOA2,AHSG,SERPIND1,ALB,LTBP1	16
Cardiovascular Disease, Hematological Disease, Organismal Injury and Abnormalities	Thrombus	1.34e-14		0.943	PF4,CFB,CFHR1,KLKB1,APOH,FGA,F5,CRP,SERPINC1,ADIPOQ,FGG,LPA,HRG,GP1BA,SERPIND1,CFHR3,ALB	17
Hematological System Development and Function	Coagulation	1.39e-14		-1.653	PF4,C4BPB,COMP,SERPINF1,F7,KLKB1,APOH,FGA,F5,CRP,SERPINC1,FGG,A2M,C4A/C4B,HP,HRG,GP1BA,SERPING1,SERPIND1	19
Cellular Movement, Hematological System Development and Function, Immune Cell Trafficking, Inflammatory Response	Cell movement of neutrophils	1.44e-14		-1.573	PF4,CFB,TLN1,CFHR1,F7,MPO,SLPI,CAMP,PPBP,CRP,CD44,SERPINC1,ADIPOQ,THBS4,AGT,SAA1,C4A/C4B,FN1,MASP2,ALB	20
Cellular Function and Maintenance	Endocytosis	2.12e-14		-0.635	PF4,IGLV7-43,IGHV1OR15-1,IGLV3-21,CAMP,APOC3,CRP,SAA1,IGKV1-39,HP,IGHA2,IGLV1-47,COLEC11,ALB,IGLV3-19,IGLV3-25,TLN1,CD44,SPARC,IGKV1D-12,IGKV3-20,IGKV4-1,HSPA5,APOA2,HPX,HPR	26
Cell-To-Cell Signaling and Interaction, Hematological System Development and Function	Interaction of leukocytes	3.79e-14	Decreased	-2.584	PF4,TLN1,CFHR1,MPO,KLKB1,APOH,FGA,CAMP,PPBP,CRP,CD44,ADIPOQ,FGG,A2M,AGT,SAA1,LTF,FN1,NRP1,CFP,SERPING1	21
Cell-To-Cell Signaling and Interaction, Hematological System Development and Function	Activation of myeloid cells	3.96e-14		-1.98	GC,PF4,SERPINF1,MPO,SLPI,KLKB1,APOH,F5,CAMP,CRP,CD44,ADIPOQ,FGG,AGT,SAA1,C4A/C4B,LTF,FN1,SERPING1,LTBP1	20
Cardiovascular Disease	Occlusion of blood vessel	5.49e-14		0.015	PF4,F7,MPO,SERPINA3,FGA,F5,APOC3,CRP,CD44,SERPINC1,ADIPOQ,COL18A1,APOM,FGG,LPA,AGT,SAA1,FN1,HP,HRG,APOA2,AHSG,SERPIND1,ALB	24
Cellular Movement, Hematological System Development and Function, Immune Cell Trafficking	Cell movement of granulocytes	6.01e-14		-1.316	PF4,CFB,TLN1,CFHR1,F7,MPO,SLPI,CAMP,PPBP,CRP,CD44,SERPINC1,ADIPOQ,THBS4,AGT,SAA1,C4A/C4B,LTF,FN1,MASP2,ALB	21
Cell-To-Cell Signaling and Interaction, Hematological System Development and Function, Immune Cell Trafficking	Adhesion of immune cells	6.29e-14	Decreased	-2.796	PF4,TLN1,CFHR1,MPO,KLKB1,APOH,FGA,CAMP,PPBP,CRP,CD44,ADIPOQ,FGG,A2M,AGT,LTF,FN1,NRP1,CFP,SERPING1	20
Cardiovascular Disease, Organismal Injury and Abnormalities	Vaso-occlusion	7.06e-14		0.015	PF4,F7,MPO,SERPINA3,FGA,F5,APOC3,CRP,CD44,SERPINC1,ADIPOQ,COL18A1,APOM,FGG,LPA,AGT,SAA1,FN1,HP,HRG,APOA2,AHSG,SERPIND1,ALB	24
Cell-To-Cell Signaling and Interaction	Aggregation of cells	9.7e-14		-1.058	GC,PF4,COMP,SERPINF1,MPO,KLKB1,FGA,CRP,CD44,SERPINC1,ADIPOQ,FGG,LYZ,LTF,FN1,NRP1,GP1BA,SERPIND1,ALB	19
Hematological System Development and Function, Organismal Functions	Coagulation of blood	1.09e-13		-1.2	PF4,C4BPB,COMP,SERPINF1,F7,KLKB1,APOH,FGA,F5,CRP,SERPINC1,FGG,A2M,C4A/C4B,HRG,GP1BA,SERPING1,SERPIND1	18
Neurological Disease, Organismal Injury and Abnormalities, Psychological Disorders	Tauopathy	1.82e-13			GC,CFB,APOC3,CRP,SERPINC1,LPA,A2M,C4A/C4B,HP,IGHA2,APOC4,SELENOP,ALB,APOD,MPO,C7,SERPINA3,SPARC,AGT,LYZ,AFM,HRG,HSPA5,APOA2,HPX	25
Cell-To-Cell Signaling and Interaction, Hematological System Development and Function, Immune Cell Trafficking, Inflammatory Response	Activation of phagocytes	2.04e-13		-1.518	GC,PF4,SERPINF1,MPO,SLPI,KLKB1,APOH,F5,CAMP,CRP,CD44,ADIPOQ,FGG,AGT,SAA1,C4A/C4B,LTF,FN1,SERPING1,LTBP1	20
Metabolic Disease, Neurological Disease, Organismal Injury and Abnormalities, Psychological Disorders	Alzheimer disease	3.57e-13			GC,CFB,APOD,MPO,C7,SERPINA3,APOC3,CRP,SERPINC1,SPARC,LPA,A2M,AGT,C4A/C4B,HP,AFM,HRG,HSPA5,APOA2,IGHA2,HPX,APOC4,SELENOP,ALB	24
Cell-To-Cell Signaling and Interaction, Hematological System Development and Function	Aggregation of blood cells	4.09e-13		-0.998	GC,PF4,COMP,SERPINF1,MPO,KLKB1,FGA,CRP,CD44,SERPINC1,ADIPOQ,FGG,NRP1,GP1BA,SERPIND1,ALB	16
Cardiovascular Disease, Organismal Injury and Abnormalities	Arteriosclerosis	1.78e-12		-0.222	PF4,F7,MPO,F5,APOC3,CRP,CD44,SERPINC1,ADIPOQ,COL18A1,APOM,SPARC,FGG,LPA,AGT,SAA1,FN1,HP,APOA2,AHSG,SERPIND1	21
Cardiovascular Disease, Organismal Injury and Abnormalities	Occlusion of artery	2.61e-12		0.015	PF4,F7,MPO,SERPINA3,F5,APOC3,CRP,CD44,SERPINC1,ADIPOQ,COL18A1,APOM,FGG,LPA,AGT,SAA1,FN1,HP,HRG,APOA2,AHSG,SERPIND1	22
Cell-To-Cell Signaling and Interaction	Activation of cells	5.2e-12		-1.753	GC,PF4,SERPINF1,KLKB1,APOH,CAMP,CRP,ADIPOQ,FGG,SAA1,C4A/C4B,FN1,ALB,MST1,TLN1,F7,MPO,SLPI,FGA,F5,CD44,THBS4,AGT,LTF,HRG,GP1BA,SERPING1,PGLYRP2,SERPIND1,LTBP1	30
Cellular Movement	Cellular infiltration	5.84e-12		-0.975	PF4,CFB,F7,MPO,PPBP,CD44,SERPINC1,ADIPOQ,SPARC,AGT,SAA1,SOD3,C4A/C4B,LTF,FN1,HRG,MASP2,HSPA5,NRP1,SERPING1,ALB	21
Organismal Injury and Abnormalities, Respiratory Disease	Damage of lung	7.84e-12		-1.488	GC,PF4,CFB,SLPI,APOH,CRP,CD44,SERPINC1,SAA1,SOD3,FN1,HSPA5,AHSG,SERPING1,ALB	15
Cardiovascular System Development and Function, Cell-To-Cell Signaling and Interaction	Binding of endothelial cells	8.42e-12		-1.397	PF4,F7,F5,PPBP,CD44,COL18A1,THBS4,SPARC,LPA,FN1,NRP1,HSPA5,GP1BA,SERPING1	14
Inflammatory Response	Inflammation of absolute anatomical region	9.11e-12		0.614	GC,PF4,CFB,KLKB1,APOH,CAMP,CRP,ADIPOQ,APOM,FCN2,C4A/C4B,FN1,HP,ECM1,IGHG4,ALB,MST1,MPO,SLPI,SERPINA3,FGA,F5,CD44,SPARC,AGT,LYZ,LTF,HSPA5,APOA2,HPX,GP1BA,PGLYRP2,LTBP1	33
Organismal Injury and Abnormalities, Renal and Urological Disease	Damage of kidney	9.37e-12		-1.335	GC,CFB,TLN1,CD44,AGT,LYZ,C4A/C4B,FN1,CFP,AHSG,HPX,COLEC11,ALB,MST1	14
Cell-To-Cell Signaling and Interaction	Binding of tumor cell lines	1.15e-11		-1.225	EFEMP1,TLN1,SRGN,SERPINF1,F7,APOH,FGA,CAMP,CD44,LPA,AGT,NID1,SAA1,LTF,FN1,HSPA5,NRP1,GP1BA,SERPING1	19
Cardiovascular Disease, Organismal Injury and Abnormalities	Atherosclerosis	1.25e-11		-0.222	PF4,F7,MPO,F5,APOC3,CRP,CD44,SERPINC1,ADIPOQ,COL18A1,APOM,FGG,LPA,AGT,SAA1,FN1,HP,APOA2,AHSG,SERPIND1	20
Inflammatory Response	Inflammation of body cavity	1.39e-11		-0.85	GC,PF4,CFB,APOH,CAMP,CRP,ADIPOQ,FCN2,C4A/C4B,FN1,HP,IGHG4,ALB,MST1,MPO,SLPI,SERPINA3,FGA,F5,CD44,SPARC,AGT,LYZ,LTF,HSPA5,APOA2,GP1BA,HPX,PGLYRP2,LTBP1	30
Connective Tissue Disorders, Inflammatory Disease, Organismal Injury and Abnormalities, Skeletal and Muscular Disorders	Rheumatic Disease	1.54e-11	Decreased	-2.015	PF4,CFB,APOH,CAMP,CRP,SERPINC1,ADIPOQ,APOM,FCN2,FGG,SAA1,C4A/C4B,FN1,HP,A1BG,ALB,COMP,CFHR1,MPO,FGA,CD44,LYZ,SOD3,LTF,HSPA5,NRP1,MASP2,CFP,GP1BA,AHSG,SERPING1,PGLYRP2,LTBP1	33
Cardiovascular Disease, Organismal Injury and Abnormalities	Atherosclerotic lesion	1.91e-11		0.152	F7,MPO,F5,CRP,CD44,COL18A1,ADIPOQ,FGG,LPA,AGT,FN1,APOA2,SERPIND1	13
Organismal Injury and Abnormalities, Tissue Morphology	Morphology of lesion	2.39e-11			EFEMP1,PF4,APOD,MPO,KLKB1,F5,CAMP,CRP,CD44,ADIPOQ,COL18A1,THBS4,FGG,LPA,AGT,MASP2,NRP1,GP1BA,SERPING1	19
Cardiovascular System Development and Function, Cellular Development, Cellular Function and Maintenance, Cellular Growth and Proliferation, Organismal Development, Tissue Development	Proliferation of endothelial cells	3.06e-11		0.215	PF4,SERPINF1,APOH,SERPINA3,CAMP,CD44,SERPINC1,ADIPOQ,COL18A1,THBS4,SPARC,AGT,SAA1,FN1,ECM1,NRP1,HSPA5	17
Cell-To-Cell Signaling and Interaction	Binding of myeloid cells	3.29e-11		-1.543	PF4,TLN1,CFHR1,MPO,APOH,FGA,CAMP,PPBP,CRP,CD44,ADIPOQ,LTF,FN1,CFP	14
Cardiovascular System Development and Function	Development of vasculature	3.57e-11		-0.326	PF4,CFB,SRGN,SERPINF1,SHROOM2,KLKB1,APOH,CAMP,SERPINC1,ADIPOQ,PF4V1,NID1,SAA1,FN1,HP,ECM1,COMP,F7,SLPI,SERPINA3,FGA,CD44,COL18A1,SPARC,THBS4,AGT,HRG,HSPA5,NRP1,SERPIND1,LTBP1	31
Cell-To-Cell Signaling and Interaction, Hematological System Development and Function	Activation of blood cells	3.62e-11		-1.268	GC,PF4,SERPINF1,KLKB1,APOH,CAMP,CRP,ADIPOQ,FGG,SAA1,C4A/C4B,FN1,TLN1,F7,MPO,SLPI,F5,CD44,AGT,LTF,HRG,GP1BA,SERPING1,PGLYRP2,LTBP1	25
Organismal Injury and Abnormalities, Tissue Morphology	Size of lesion	4.05e-11			EFEMP1,PF4,APOD,MPO,KLKB1,F5,CAMP,CRP,CD44,ADIPOQ,COL18A1,FGG,LPA,AGT,MASP2,NRP1,GP1BA,SERPING1	18
Cellular Movement, Hematological System Development and Function, Immune Cell Trafficking	Cellular infiltration by leukocytes	4.43e-11		-1.176	PF4,CFB,F7,MPO,PPBP,CD44,SERPINC1,ADIPOQ,SPARC,AGT,SAA1,SOD3,C4A/C4B,LTF,FN1,HRG,MASP2,HSPA5,SERPING1	19
Organismal Injury and Abnormalities	Fibrin clot	5.95e-11			HRG,F7,KLKB1,APOH,FGA,GP1BA,FGG	7
Cell-To-Cell Signaling and Interaction, Hematological System Development and Function, Inflammatory Response	Aggregation of blood platelets	7.47e-11		-0.294	GC,COMP,SERPINF1,MPO,KLKB1,FGA,CRP,SERPINC1,ADIPOQ,FGG,GP1BA,SERPIND1,ALB	13
Connective Tissue Disorders, Inflammatory Disease, Inflammatory Response, Organismal Injury and Abnormalities, Skeletal and Muscular Disorders	Inflammation of joint	9.58e-11	Decreased	-2.015	PF4,CFB,CRP,SERPINC1,ADIPOQ,APOM,FCN2,FGG,SAA1,C4A/C4B,FN1,HP,A1BG,ALB,COMP,MPO,FGA,CD44,LYZ,SOD3,LTF,HSPA5,NRP1,MASP2,CFP,GP1BA,AHSG,PGLYRP2	28
Infectious Diseases	Dengue hemorrhagic fever	1.23e-10			PF4,F7,FGA,F5,PPBP,SERPINC1,ALB	7
Cell Death and Survival	Opsonization	1.32e-10			C4A/C4B,FN1,APOH,CRP,ADIPOQ,FCN2	6
Cell-To-Cell Signaling and Interaction, Hematological System Development and Function, Immune Cell Trafficking, Inflammatory Response	Activation of leukocytes	1.69e-10		-0.735	GC,PF4,TLN1,SERPINF1,F7,MPO,SLPI,KLKB1,APOH,F5,CAMP,CRP,CD44,ADIPOQ,FGG,AGT,SAA1,C4A/C4B,LTF,FN1,SERPING1,PGLYRP2,LTBP1	23
Cardiovascular Disease, Organismal Injury and Abnormalities	Infarction	1.74e-10		0.028	APOD,F7,KLKB1,F5,CRP,CD44,SERPINC1,ADIPOQ,FGG,LPA,AGT,C4A/C4B,FN1,MASP2,NRP1,GP1BA,SERPING1	17
Inflammatory Disease	Chronic inflammatory disorder	1.94e-10			GC,CFB,CAMP,CRP,SERPINC1,ADIPOQ,APOM,SAA1,C4A/C4B,FN1,HP,IGHG4,A1BG,ALB,COMP,MPO,SLPI,SERPINA3,FGA,F5,CD44,AGT,LYZ,LTF,HSPA5,NRP1,MASP2,APOA2,GP1BA,AHSG	30
Cell-To-Cell Signaling and Interaction, Hematological System Development and Function, Immune Cell Trafficking, Inflammatory Response	Activation of macrophages	2.01e-10	Decreased	-2.243	GC,SERPINF1,MPO,APOH,CAMP,CRP,CD44,ADIPOQ,FGG,AGT,LTF,FN1,SERPING1,LTBP1	14
Cardiovascular System Development and Function, Organismal Development	Angiogenesis	3.25e-10		-0.171	PF4,CFB,SRGN,SERPINF1,SHROOM2,KLKB1,APOH,CAMP,SERPINC1,ADIPOQ,PF4V1,SAA1,FN1,HP,ECM1,COMP,SLPI,SERPINA3,CD44,COL18A1,SPARC,THBS4,AGT,HRG,HSPA5,NRP1,SERPIND1,LTBP1	28
Cardiovascular System Development and Function, Cellular Movement	Cell movement of endothelial cells	4.49e-10		-1.158	PF4,SERPINF1,APOH,CAMP,CRP,CD44,ADIPOQ,COL18A1,THBS4,SPARC,AGT,SAA1,FN1,HRG,NRP1,HSPA5,GP1BA	17
Hematological System Development and Function	Fibrinolysis	5.25e-10			HRG,KLKB1,APOH,FGA,GP1BA,FGG	6
Organismal Injury and Abnormalities	Bleeding	5.6e-10		-0.12	F7,MPO,SLPI,KLKB1,FGA,F5,CRP,SERPINC1,ADIPOQ,COL18A1,FGG,AGT,C4A/C4B,FN1,HRG,NRP1,PGLYRP2,ALB	18
Cardiovascular Disease, Cellular Compromise, Organismal Injury and Abnormalities	Damage of endothelial cells	7.07e-10		0	HP,SERPINF1,HPX,CRP,ADIPOQ,COL18A1	6
Cellular Movement, Hematological System Development and Function, Immune Cell Trafficking, Inflammatory Response	Cellular infiltration by phagocytes	7.21e-10		-1.285	PF4,CFB,F7,PPBP,CD44,SERPINC1,ADIPOQ,AGT,SAA1,SOD3,C4A/C4B,HRG,MASP2,HSPA5,SERPING1	15
Cell-To-Cell Signaling and Interaction, Hematological System Development and Function, Immune Cell Trafficking, Inflammatory Response	Activation of antigen presenting cells	1.4e-09		-1.488	GC,SERPINF1,MPO,SLPI,APOH,CAMP,CRP,CD44,ADIPOQ,FGG,AGT,LTF,FN1,SERPING1,LTBP1	15
Inflammatory Response, Organismal Injury and Abnormalities	Inflammation of organ	1.81e-09		0.772	GC,PF4,CFB,KLKB1,APOH,CAMP,CRP,ADIPOQ,FCN2,C4A/C4B,FN1,HP,ECM1,IGHG4,ALB,MST1,MPO,SLPI,SERPINA3,FGA,F5,CD44,SPARC,AGT,LYZ,LTF,HSPA5,APOA2,HPX,GP1BA,PGLYRP2,LTBP1	32
Cellular Movement	Homing of cells	1.83e-09	Decreased	-2.101	PF4,SERPINF1,F7,SLPI,SERPINA3,CAMP,PPBP,CD44,THBS4,SPARC,LPA,A2M,AGT,PF4V1,SAA1,C4A/C4B,FN1,HP,NRP1,MST1	20
Cardiovascular Disease	Reperfusion injury	2.28e-09		-1.82	CFB,TLN1,MASP2,CFP,SERPINC1,ADIPOQ,CD44,SERPING1,COLEC11	9
Cell-To-Cell Signaling and Interaction, Hematological System Development and Function, Inflammatory Response	Binding of professional phagocytic cells	2.46e-09	Decreased	-2.762	A2M,PF4,FN1,TLN1,CFHR1,APOH,FGA,CAMP,PPBP,CRP,CD44,ADIPOQ	12
Cardiovascular System Development and Function, Organismal Development	Vasculogenesis	2.55e-09		-0.626	PF4,CFB,COMP,SERPINF1,SHROOM2,APOH,SERPINA3,CAMP,SERPINC1,CD44,ADIPOQ,COL18A1,SPARC,THBS4,AGT,PF4V1,SAA1,FN1,ECM1,HRG,HSPA5,NRP1,SERPIND1,LTBP1	24
Cellular Movement, Hematological System Development and Function, Immune Cell Trafficking, Inflammatory Response	Migration of phagocytes	2.88e-09		-0.956	TLN1,SERPINF1,CFHR1,MPO,SLPI,CAMP,CD44,SERPINC1,ADIPOQ,AGT,SAA1,FN1,ALB,MST1	14
Cardiovascular Disease	Vascular lesion	2.88e-09		-0.214	F7,MPO,F5,CRP,CD44,ADIPOQ,COL18A1,SPARC,FGG,LPA,AGT,FN1,APOA2,SERPIND1	14
Gastrointestinal Disease, Inflammatory Disease, Inflammatory Response, Organismal Injury and Abnormalities	Enteritis	3.09e-09		-0.02	CFB,MPO,SLPI,APOH,SERPINA3,FGA,CAMP,CRP,CD44,ADIPOQ,LYZ,LTF,FN1,HP,PGLYRP2,IGHG4,ALB,MST1	18
Cellular Movement, Hematological System Development and Function, Immune Cell Trafficking	Cell movement of antigen presenting cells	3.13e-09		-1.13	PF4,F7,MPO,CAMP,CD44,ADIPOQ,AGT,PF4V1,SAA1,SOD3,FN1,HRG,MASP2,HSPA5,SERPING1,MST1	16
Tissue Development	Development of epithelial tissue	3.15e-09		-0.135	PF4,SERPINF1,APOH,SERPINA3,CAMP,CD44,SERPINC1,ADIPOQ,COL18A1,THBS4,SPARC,AGT,NID1,SAA1,FN1,ECM1,HSPA5,NRP1,MST1	19
Gastrointestinal Disease, Inflammatory Disease, Inflammatory Response, Organismal Injury and Abnormalities	Colitis	3.47e-09		-0.57	CFB,MPO,SLPI,SERPINA3,FGA,CAMP,CRP,CD44,ADIPOQ,LYZ,LTF,FN1,HP,PGLYRP2,IGHG4,ALB,MST1	17
Cardiovascular Disease, Organismal Injury and Abnormalities	Atherogenesis	4.42e-09		0	AGT,MPO,APOA2,F5,CRP,CD44,SERPIND1,FGG	8
Cellular Movement	Chemotaxis	4.61e-09	Decreased	-2.264	PF4,SERPINF1,F7,SLPI,SERPINA3,CAMP,PPBP,CD44,THBS4,LPA,A2M,AGT,PF4V1,SAA1,C4A/C4B,FN1,HP,NRP1,MST1	19
Cell-To-Cell Signaling and Interaction, Hematological System Development and Function, Immune Cell Trafficking	Binding of granulocytes	4.84e-09		-1.177	LTF,PF4,FN1,TLN1,CFHR1,MPO,CFP,FGA,PPBP,CD44	10
Neurological Disease, Organismal Injury and Abnormalities	Progressive encephalopathy	4.99e-09			GC,CFB,APOC3,CRP,SERPINC1,A2M,LPA,C4A/C4B,HP,IGHA2,APOC4,SELENOP,ALB,APOD,MPO,C7,SERPINA3,SPARC,AGT,LTF,AFM,HRG,HSPA5,APOA2,HPX	25
Neurological Disease	Progressive neurological disorder	6.04e-09			GC,CFB,APOC3,CRP,SERPINC1,A2M,LPA,C4A/C4B,HP,IGHA2,APOC4,SELENOP,ALB,APOD,MPO,C7,SERPINA3,CD44,SPARC,AGT,LTF,AFM,HRG,HSPA5,APOA2,HPX,SERPING1	27
Cardiovascular Disease, Organismal Injury and Abnormalities	Reperfusion injury of organ	6.16e-09		-1.293	CFB,TLN1,CFP,ADIPOQ,CD44,SERPING1,COLEC11	7
Cell-To-Cell Signaling and Interaction, Cellular Movement	Recruitment of cells	8.73e-09		-1.951	GC,MPO,SLPI,KLKB1,CAMP,CD44,ADIPOQ,AGT,LYZ,SOD3,C4A/C4B,LTF,FN1,GP1BA,PGLYRP2	15
Cardiovascular System Development and Function, Cellular Movement	Migration of endothelial cells	8.97e-09		-1.613	PF4,SERPINF1,APOH,CRP,CD44,ADIPOQ,COL18A1,THBS4,SPARC,AGT,SAA1,FN1,HRG,NRP1,HSPA5	15
Lipid Metabolism, Molecular Transport, Small Molecule Biochemistry	Efflux of cholesterol	1.17e-08		-0.059	SAA1,MPO,APOA2,APOF,APOC4,APOC3,ADIPOQ,APOM,ALB	9
Cardiovascular System Development and Function, Cell-To-Cell Signaling and Interaction	Adhesion of endothelial cells	1.35e-08		-1.796	PF4,FN1,F7,GP1BA,PPBP,CD44,COL18A1,SERPING1,THBS4,SPARC	10
Cellular Movement, Hematological System Development and Function, Immune Cell Trafficking	Migration of granulocytes	1.66e-08		0.227	SAA1,LTF,FN1,TLN1,CFHR1,SLPI,CAMP,CD44,SERPINC1,ALB	10
Developmental Disorder, Hereditary Disorder, Immunological Disease, Organismal Injury and Abnormalities	Complement component deficiency	1.91e-08			CFB,C4A/C4B,MASP2,C7,SERPING1	5
Organismal Injury and Abnormalities, Renal and Urological Disease	Injury of kidney	1.92e-08		-1.946	AGT,LYZ,CFB,TLN1,CFP,AHSG,CD44,COLEC11,ALB,MST1	10
Immunological Disease	Systemic autoimmune syndrome	2e-08			CFB,CAMP,CRP,SERPINC1,ADIPOQ,APOM,LPA,SAA1,C4A/C4B,FN1,HP,ECM1,A1BG,ALB,COMP,CFHR1,MPO,F5,CD44,AGT,LYZ,SOD3,LTF,NRP1,GP1BA,AHSG,HPR,SERPING1,LTBP1	29
Cellular Movement	Cellular infiltration by myeloid cells	2.23e-08		-1.101	PF4,CFB,F7,PPBP,CD44,SERPINC1,ADIPOQ,AGT,SAA1,SOD3,C4A/C4B,MASP2,HSPA5,SERPING1	14
Cellular Movement, Hematological System Development and Function, Immune Cell Trafficking	Cell movement of mononuclear leukocytes	2.53e-08		-1.859	PF4,TLN1,SERPINF1,MPO,SERPINA3,CAMP,CD44,SPARC,LPA,AGT,PF4V1,SAA1,FN1,HP,HRG,PGLYRP2,MST1	17
Infectious Diseases	Sepsis	2.68e-08		1.432	A2M,AGT,C4A/C4B,LTF,MPO,CFP,F5,CRP,SERPING1,SERPINC1,ALB	11
Lipid Metabolism, Molecular Transport, Small Molecule Biochemistry	Transport of steroid	2.69e-08		-0.164	GC,SAA1,MPO,APOA2,APOF,APOC4,APOC3,ADIPOQ,APOM,ALB	10
Cellular Movement, Hematological System Development and Function, Immune Cell Trafficking, Inflammatory Response	Migration of neutrophils	2.75e-08		-0.186	SAA1,FN1,TLN1,CFHR1,SLPI,CAMP,CD44,SERPINC1,ALB	9
Cell-To-Cell Signaling and Interaction	Adhesion of myeloid cells	3.24e-08	Decreased	-2.291	LTF,PF4,FN1,TLN1,CFHR1,APOH,FGA,PPBP,CRP,CD44	10
Endocrine System Disorders, Gastrointestinal Disease, Metabolic Disease, Organismal Injury and Abnormalities	Diabetes mellitus	4.26e-08			CFB,SERPINF1,APOC3,CRP,SERPINC1,ADIPOQ,APOM,A2M,LPA,C4A/C4B,FN1,HP,ECM1,ALB,APOD,F7,C7,SERPINA3,CD44,COL18A1,AGT,LYZ,HSPA5,MASP2,AHSG,SERPING1,SERPIND1,LTBP1	28
Tissue Development	Formation of epithelial tissue	4.65e-08		-0.849	NID1,PF4,FN1,SERPINF1,SLPI,COL18A1,CD44,FGG	8
Cellular Movement, Hematological System Development and Function, Immune Cell Trafficking, Inflammatory Response	Cell movement of macrophages	5.01e-08		-0.746	PF4,F7,CAMP,CD44,ADIPOQ,AGT,SAA1,SOD3,FN1,MASP2,HSPA5,SERPING1,MST1	13
Lipid Metabolism, Molecular Transport, Small Molecule Biochemistry	Concentration of lipid	5.12e-08		-0.363	GC,CFB,APOD,F7,MPO,KLKB1,CAMP,PPBP,APOC3,CRP,ADIPOQ,COL18A1,APOM,AGT,LPA,SAA1,HP,HSPA5,APOA2,AHSG,APOC4,ALB	22
Organismal Injury and Abnormalities, Respiratory Disease	Lung injury	5.14e-08		-1.363	GC,SAA1,PF4,SOD3,CFB,FN1,HSPA5,APOH,AHSG,SERPINC1,ALB	11
Cell Death and Survival	Killing of cells	5.33e-08		-0.277	LYZ,LTF,HRG,SERPINF1,CFHR1,MPO,HSPA5,SLPI,CAMP,THBS4,ALB	11
Free Radical Scavenging	Metabolism of reactive oxygen species	7.44e-08		-1.069	CFB,SERPINF1,F7,MPO,SERPINA3,CAMP,CRP,CD44,ADIPOQ,COL18A1,AGT,LTF,FN1,HP,SELENOP,ALB,LTBP1	17
Cellular Compromise	Respiratory burst	7.72e-08		-0.547	LTF,PF4,FN1,MPO,IGHA2,IGHG3,LTBP1	7
Tissue Development	Organization of extracellular matrix	7.91e-08			A2M,AGT,NID1,FN1,COMP,KLKB1,FGA,CD44,COL18A1,SPARC,FGG	11
Hematological Disease, Hereditary Disorder, Organismal Injury and Abnormalities	Hereditary thrombophilia	8.17e-08			HRG,F5,SERPINC1,SERPIND1	4
Cell-To-Cell Signaling and Interaction	Attachment of hepatoma cell lines	9.03e-08			CD44,SPARC,FCN2	3
Cardiovascular Disease, Organismal Injury and Abnormalities, Tissue Morphology	Size of infarct	9.19e-08			AGT,APOD,MASP2,KLKB1,GP1BA,CRP,CD44,SERPING1,ADIPOQ,FGG	10
Cell-To-Cell Signaling and Interaction	Adhesion of tumor cell lines	1.01e-07		-0.842	EFEMP1,TLN1,SRGN,F7,APOH,FGA,CD44,SAA1,NID1,LTF,FN1,NRP1,GP1BA	13
Cell Death and Survival	Killing of bacteria	1.08e-07		-1.258	LYZ,LTF,HRG,MPO,SLPI,CAMP,ALB	7
Cardiovascular System Development and Function, Organismal Development, Tissue Morphology	Quantity of blood vessel	1.18e-07		-1.352	AGT,CFB,COL18A1,SERPING1,THBS4,SERPIND1,SPARC	7
Cell-To-Cell Signaling and Interaction, Cellular Movement, Hematological System Development and Function, Immune Cell Trafficking	Recruitment of leukocytes	1.28e-07		-1.601	GC,MPO,SLPI,CAMP,CD44,ADIPOQ,AGT,LYZ,C4A/C4B,LTF,FN1,GP1BA,PGLYRP2	13
Protein Synthesis	Metabolism of protein	1.36e-07		0.22	C4BPB,IGFALS,KLKB1,SERPINC1,ADIPOQ,APOM,FGG,SAA1,C4A/C4B,FN1,ALB,SPP2,F7,FGA,F5,AGT,LYZ,LTF,AFM,HSPA5,APOA2,AHSG,CPN1,SERPIND1,PCOLCE,LTBP1	26
Cellular Movement, Hematological System Development and Function, Immune Cell Trafficking, Inflammatory Response	Infiltration by neutrophils	1.54e-07		-1.281	AGT,PF4,C4A/C4B,CFB,F7,MASP2,PPBP,CD44,SERPINC1,ADIPOQ	10
Cell-To-Cell Signaling and Interaction, Hematological System Development and Function, Immune Cell Trafficking, Inflammatory Response	Adhesion of phagocytes	1.6e-07	Decreased	-2.945	PF4,FN1,TLN1,CFHR1,APOH,FGA,PPBP,CRP,CD44	9
Free Radical Scavenging	Synthesis of reactive oxygen species	1.61e-07		-0.785	CFB,SERPINF1,F7,MPO,SERPINA3,CAMP,CRP,CD44,ADIPOQ,COL18A1,AGT,LTF,FN1,HP,ALB,LTBP1	16
Cardiovascular System Development and Function, Cellular Development, Cellular Function and Maintenance, Cellular Growth and Proliferation, Organismal Development, Tissue Development	Cell proliferation of vascular endothelial cells	1.66e-07		1.4	SAA1,FN1,NRP1,HSPA5,SERPINA3,CAMP,COL18A1,CD44,ADIPOQ,SPARC	10
Cardiovascular Disease, Organismal Injury and Abnormalities, Skeletal and Muscular Disorders	Myocardial infarction	1.71e-07		0.14	LPA,AGT,C4A/C4B,APOD,F7,MASP2,CRP,CD44,SERPINC1,ADIPOQ,FGG	11
Cell-To-Cell Signaling and Interaction, Hematological System Development and Function, Immune Cell Trafficking, Inflammatory Response	Activation of granulocytes	1.75e-07		-0.045	SAA1,LTF,PF4,FN1,MPO,SLPI,KLKB1,F5	8
Metabolic Disease, Organismal Injury and Abnormalities	Glucose metabolism disorder	1.82e-07		0.312	CFB,SERPINF1,APOC3,CRP,SERPINC1,ADIPOQ,APOM,A2M,LPA,C4A/C4B,FN1,HP,ECM1,ALB,APOD,F7,C7,SERPINA3,CD44,COL18A1,AGT,LYZ,LTF,HSPA5,MASP2,APOA2,AHSG,SERPING1,SERPIND1,LTBP1	30
Cellular Movement, Hematological System Development and Function, Immune Cell Trafficking	Homing of leukocytes	1.82e-07		-1.641	PF4,F7,SLPI,SERPINA3,CAMP,PPBP,CD44,THBS4,LPA,PF4V1,SAA1,FN1,HP,MST1	14
Cellular Movement, Connective Tissue Development and Function	Cell movement of fibroblasts	2.08e-07		-1.349	AGT,LTF,PF4,FN1,SERPINF1,F7,PPBP,CD44,ADIPOQ,SPARC	10
Cellular Compromise, Inflammatory Response	Degranulation of phagocytes	2.23e-07		-0.314	PF4,MPO,SLPI,SERPINA3,CAMP,PPBP,CD44,LYZ,C4A/C4B,LTF,HP,CFP,AHSG,A1BG,ALB	15
Cardiovascular System Development and Function, Cellular Movement	Cell movement of endothelial cell lines	2.32e-07		-1.532	FN1,SERPINF1,SHROOM2,SLPI,CD44,COL18A1,SERPIND1,SPARC	8
Lipid Metabolism, Molecular Transport, Small Molecule Biochemistry	Transport of lipid	2.35e-07		-0.507	GC,SAA1,MPO,APOA2,APOH,APOF,APOC4,APOC3,ADIPOQ,APOM,ALB	11
Cell-To-Cell Signaling and Interaction, Hematological System Development and Function, Immune Cell Trafficking	Adhesion of granulocytes	2.59e-07		-1.658	LTF,PF4,FN1,TLN1,CFHR1,FGA,PPBP,CD44	8
Tissue Development	Growth of epithelial tissue	3.04e-07		-0.547	PF4,SERPINF1,APOH,SERPINA3,CAMP,CD44,SERPINC1,ADIPOQ,COL18A1,THBS4,SPARC,AGT,SAA1,LTF,FN1,ECM1,HSPA5,NRP1,MST1	19
Cardiovascular System Development and Function, Cellular Movement	Movement of vascular endothelial cells	3.32e-07		-1.086	SAA1,FN1,NRP1,HSPA5,APOH,GP1BA,CD44,ADIPOQ,COL18A1,SPARC	10
Cell-To-Cell Signaling and Interaction, Cellular Assembly and Organization, Cellular Function and Maintenance	Formation of focal adhesions	3.99e-07		-1.091	LPA,AGT,FN1,HRG,APOD,NRP1,CD44,COL18A1,SERPINC1	9
Cardiovascular Disease, Organismal Injury and Abnormalities	Aortic atherosclerosis	4.11e-07		-0.2	AGT,SAA1,CRP,ADIPOQ,CD44,APOM	6
Cellular Compromise, Inflammatory Response	Degranulation of neutrophils	4.45e-07			PF4,MPO,SLPI,SERPINA3,CAMP,PPBP,CD44,LYZ,LTF,HP,CFP,AHSG,A1BG	13
Cell-To-Cell Signaling and Interaction, Hematological System Development and Function, Immune Cell Trafficking, Inflammatory Response	Activation of neutrophils	4.72e-07		-0.384	SAA1,LTF,PF4,FN1,MPO,KLKB1,SLPI	7
Connective Tissue Disorders, Immunological Disease, Inflammatory Disease, Inflammatory Response, Organismal Injury and Abnormalities, Skeletal and Muscular Disorders	Rheumatoid arthritis	4.76e-07			CFB,COMP,MPO,CRP,CD44,SERPINC1,ADIPOQ,APOM,LYZ,SAA1,C4A/C4B,LTF,FN1,HP,NRP1,GP1BA,AHSG,A1BG,ALB	19
Cardiovascular Disease, Organismal Injury and Abnormalities, Skeletal and Muscular Disorders	Damage of myocardium	5.22e-07			AGT,MPO,ADIPOQ,SERPING1	4
Cardiovascular System Development and Function, Cell-To-Cell Signaling and Interaction	Binding of vascular endothelial cells	5.35e-07		-1.507	PF4,FN1,F7,HSPA5,GP1BA,PPBP,CD44,SPARC	8
Cell-To-Cell Signaling and Interaction, Hematological System Development and Function, Immune Cell Trafficking	Binding of antigen presenting cells	5.38e-07		-1.342	A2M,PF4,APOH,FGA,CAMP,ADIPOQ,CD44	7
Neurological Disease, Organismal Injury and Abnormalities	Chronic fatigue syndrome	5.44e-07			A2M,C4A/C4B,HP,SERPINF1,SERPINA3,HPX	6
Cardiovascular System Development and Function	Neovascularization	5.5e-07		-0.538	AGT,LTF,CFB,SERPINF1,NRP1,CAMP,CD44,COL18A1,ADIPOQ	9
Cardiovascular Disease, Organismal Injury and Abnormalities, Renal and Urological Disease	Reperfusion injury of kidney	5.83e-07	Decreased	-2	CFB,TLN1,CFP,CD44,COLEC11	5
Cellular Movement, Hematological System Development and Function, Immune Cell Trafficking, Inflammatory Response	Chemotaxis of leukocytes	6.2e-07		-1.424	PF4,F7,SLPI,SERPINA3,CAMP,PPBP,THBS4,LPA,SAA1,PF4V1,FN1,HP,MST1	13
Cardiovascular System Development and Function, Tissue Development	Formation of endothelial tube	6.5e-07			PF4,FN1,SERPINF1,COL18A1,CD44,FGG	6
Cellular Movement, Hematological System Development and Function, Immune Cell Trafficking	Homing of mononuclear leukocytes	6.7e-07		-1.382	LPA,SAA1,PF4V1,PF4,FN1,HP,SERPINA3,CAMP,CD44,MST1	10
Cell-To-Cell Signaling and Interaction, Hematological System Development and Function, Immune Cell Trafficking, Inflammatory Response	Adhesion of neutrophils	6.92e-07	Decreased	-2.421	PF4,FN1,TLN1,CFHR1,FGA,PPBP,CD44	7
Hematological System Development and Function, Immune Cell Trafficking, Inflammatory Response, Tissue Development	Accumulation of leukocytes	7.12e-07	Decreased	-2.562	AGT,C4A/C4B,TLN1,SLPI,APOC3,CRP,CD44,SERPING1,SERPINC1,ADIPOQ,COL18A1	11
Cell-To-Cell Signaling and Interaction	Attachment of cells	7.14e-07	Decreased	-2.269	FN1,COMP,TLN1,CRP,CD44,ADIPOQ,SPARC,FCN2	8
Cell Death and Survival	Cell death of phagocytes	7.85e-07		0.722	LYZ,PF4,LTF,SERPINF1,MPO,SLPI,SERPINA3,CAMP,CRP,CD44	10
Cell-To-Cell Signaling and Interaction	Response of granulocytes	8.3e-07		0	SAA1,FN1,IGHA2,IGHG3,CAMP,CRP,CD44	7
Cardiovascular Disease, Hematological Disease, Organismal Injury and Abnormalities	Thromboembolism	8.81e-07			FGA,F5,SERPINC1,FGG,ALB	5
Cell Death and Survival	Killing of Enterococcus faecalis 29212	8.97e-07			LYZ,LTF,CAMP	3
Organismal Injury and Abnormalities	Restenosis	9.03e-07			AGT,SOD3,CRP,ADIPOQ	4
Cell Death and Survival	Cytolysis	9.08e-07		0.273	LYZ,C4A/C4B,CFB,CFHR1,HSPA5,FGA,IGHG3,CAMP,CD44,CFHR3,ALB	11
Inflammatory Response	Immune response of cells	9.53e-07		-0.93	PF4,TLN1,MPO,CAMP,CRP,CD44,ADIPOQ,AGT,SAA1,LTF,FN1,APOA2,IGHA2,IGHG3,GP1BA,AHSG,LTBP1	17
Cellular Assembly and Organization, Neurological Disease, Organismal Development, Tissue Development	Formation of amyloid fibrils	1e-06		0.581	A2M,SAA1,LYZ,SERPINA3,ALB	5
Cellular Movement, Hematological System Development and Function, Immune Cell Trafficking, Inflammatory Response	Cell movement of monocytes	1.04e-06		-1.129	LPA,AGT,PF4,HP,FN1,SERPINF1,SERPINA3,CAMP,MST1	9
Organismal Injury and Abnormalities	Wound	1.1e-06		-1.067	LTF,CFB,FN1,MASP2,SLPI,FGA,CAMP,CRP,CD44,SPARC	10
Hematological Disease	Hemorrhagic disease	1.12e-06		-1.71	C4A/C4B,LTF,CFB,F7,HSPA5,FGA,F5,GP1BA,CD44,SERPINC1,FGG	11
Cancer, Organismal Injury and Abnormalities	Malignant squamous-cell carcinoma	1.14e-06			LTF,ECM1,SLPI,COL18A1,ALB	5
Connective Tissue Disorders, Organismal Injury and Abnormalities, Skeletal and Muscular Disorders	Non-traumatic arthropathy	1.15e-06			CFB,COMP,MPO,CRP,SERPINC1,CD44,ADIPOQ,APOM,FCN2,LYZ,SAA1,C4A/C4B,LTF,FN1,HP,NRP1,GP1BA,AHSG,A1BG,ALB	20
Cardiovascular System Development and Function, Cell-To-Cell Signaling and Interaction	Activation of endothelial cells	1.17e-06		-0.806	SAA1,KLKB1,CAMP,THBS4,SERPIND1,ALB	6
Cell Death and Survival	Apoptosis of neutrophils	1.17e-06		-0.602	LTF,MPO,SLPI,CAMP,CRP,CD44	6
Cellular Movement, Connective Tissue Development and Function	Chemotaxis of fibroblasts	1.29e-06		-1.068	AGT,PF4,FN1,F7,PPBP	5
Tissue Development	Accumulation of cells	1.29e-06	Decreased	-2.198	AGT,C4A/C4B,TLN1,SLPI,APOC3,CRP,CD44,SERPING1,SERPINC1,ADIPOQ,COL18A1,MST1	12
Cell-To-Cell Signaling and Interaction, Cellular Movement, Hematological System Development and Function, Immune Cell Trafficking, Inflammatory Response	Recruitment of neutrophils	1.34e-06		-1.316	AGT,GC,LYZ,LTF,MPO,SLPI,GP1BA,CAMP,CD44	9
Cellular Movement	Cell movement of muscle cells	1.39e-06		-0.18	A2M,AGT,SAA1,FN1,COMP,SERPINA3,CD44,ADIPOQ,THBS4	9
Cell-To-Cell Signaling and Interaction, Reproductive System Development and Function	Binding of gonadal cell lines	1.47e-06		-0.532	LTF,PF4,FN1,FGA,GP1BA,CD44	6
Cellular Function and Maintenance	Engulfment of cells	1.55e-06		-1.217	PF4,TLN1,MPO,APOH,CAMP,CRP,CD44,ADIPOQ,SAA1,FN1,HP,HSPA5,APOA2,GP1BA,AHSG	15
Cardiovascular Disease, Organismal Injury and Abnormalities	Peripheral vascular disease	1.61e-06			CFHR1,APOH,SERPINA3,F5,CRP,SERPINC1,ADIPOQ,LPA,FN1,HRG,NRP1,AHSG,SERPIND1,ALB	14
Cell Death and Survival	Apoptosis of phagocytes	1.64e-06		0.678	PF4,LTF,SERPINF1,MPO,SLPI,SERPINA3,CAMP,CRP,CD44	9
Cell-To-Cell Signaling and Interaction, Cellular Movement, Connective Tissue Development and Function	Chemoattraction of fibroblasts	1.79e-06			PF4,FN1,PPBP	3
Cardiovascular Disease, Hematological Disease, Hereditary Disorder, Organismal Injury and Abnormalities	Familial venous thrombosis	1.79e-06			HRG,F5,SERPINC1	3
Cellular Movement, Hematological System Development and Function, Immune Cell Trafficking, Inflammatory Response	Chemotaxis of mononuclear leukocytes	1.82e-06		-1.108	LPA,SAA1,PF4V1,PF4,HP,FN1,SERPINA3,CAMP,MST1	9
Cardiovascular System Development and Function	Vascularization	1.86e-06		-0.955	AGT,PF4V1,LTF,CFB,SERPINF1,NRP1,CAMP,CD44,ADIPOQ,COL18A1	10
Cell Death and Survival	Cell death of myeloid cells	1.91e-06		0.72	LYZ,PF4,LTF,SERPINF1,MPO,SLPI,SERPINA3,CAMP,CRP,CD44	10
Immunological Disease	Immunodeficiency	1.91e-06			C4A/C4B,LTF,CFB,MASP2,C7,CFP,FGA,CPN1,SERPING1,FGG	10
Cancer, Endocrine System Disorders, Organismal Injury and Abnormalities, Reproductive System Disease	Ovarian tumor	2.04e-06			GC,PF4,CFB,SHROOM2,PZP,APOH,CAMP,CRP,SERPINC1,C4A/C4B,FN1,FRMPD1,HP,KRT9,A1BG,CFHR3,ALB,F7,MPO,SLPI,CD44,COL18A1,LTF,AFM,HRG,NRP1,CFHR2,HPX,SUN3,SERPING1	30
Infectious Diseases, Respiratory Disease	Viral respiratory infection	2.13e-06			LTF,HP,SLPI,CAMP,CRP,SERPINC1,SPARC	7
Lipid Metabolism, Small Molecule Biochemistry	Fatty acid metabolism	2.22e-06		-0.972	GC,MPO,APOH,APOF,CAMP,APOC3,SERPINC1,ADIPOQ,APOM,AGT,SAA1,LTF,FN1,APOA2,APOC4,ALB	16
Cell Death and Survival	Apoptosis of synovial cells	2.28e-06		0.853	AGT,SAA1,FN1,HSPA5,CD44	5
Cellular Movement, Hematological System Development and Function, Immune Cell Trafficking, Inflammatory Response	Cellular infiltration by macrophages	2.44e-06		-0.461	AGT,SAA1,SOD3,F7,MASP2,HSPA5,CD44,SERPING1,ADIPOQ	9
Cardiovascular Disease, Neurological Disease, Organismal Injury and Abnormalities	Stroke	2.45e-06			LPA,FN1,NRP1,APOH,F5,CRP,SERPINC1,ADIPOQ,SERPIND1,ALB	10
Cardiovascular Disease, Hematological Disease, Organismal Injury and Abnormalities	Venous thromboembolism	2.73e-06			FGA,F5,SERPINC1,ALB	4
Cancer, Dermatological Diseases and Conditions, Organismal Injury and Abnormalities	Skin tumor	2.75e-06			C4BPB,IGFALS,SHROOM2,BLVRB,CRP,FCN2,FGG,LPA,NID1,SAA1,C4A/C4B,HP,BTD,CFHR3,MST1,POP4,TLN1,APOD,CFHR1,F7,C7,SERPINA3,FGA,THBS4,LTF,HRG,NRP1,MASP2,RNASE4,CFP,OIT3,AHSG,SUN3,PGLYRP2,PCOLCE,EFEMP1,CFB,KLKB1,PZP,APOH,CAMP,SERPINC1,ADIPOQ,A2M,FRMPD1,FN1,KRT9,SELENOP,COLEC11,ALB,SPP2,COMP,MPO,SLPI,F5,CD44,COL18A1,AGT,AFM,HSPA5,CFHR2,MMRN1,HPX,PI16,HPR,SERPING1,CPN1,LTBP1	68
Digestive System Development and Function, Hepatic System Development and Function, Organ Development	Response of liver	2.97e-06		-0.7	AGT,PF4,C4A/C4B,HP,HSPA5,APOA2,HPX,CD44,ADIPOQ,SPARC,ALB,FCN2	12
Cell Death and Survival, Organismal Injury and Abnormalities, Renal and Urological Disease	Apoptosis of tubular cells	3.12e-06		0	AGT,C4A/C4B,CFB,MST1,ALB	5
Cell-To-Cell Signaling and Interaction	Aggregation of bacteria	3.12e-06			LYZ,LTF,FN1	3
Carbohydrate Metabolism, Lipid Metabolism, Molecular Transport, Small Molecule Biochemistry	Concentration of lipopolysaccharide	3.12e-06			SAA1,CFB,CAMP	3
Cellular Assembly and Organization	Formation of rosettes	3.12e-06			NID1,IGHG2,IGHG3	3
Cardiovascular Disease, Organismal Injury and Abnormalities, Skeletal and Muscular Disorders	Injury of myocardium	3.12e-06			AGT,ADIPOQ,SERPING1	3
Cellular Movement, Hematological System Development and Function, Immune Cell Trafficking, Inflammatory Response	Chemotaxis of phagocytes	3.26e-06		-1.781	LPA,SAA1,PF4V1,PF4,HP,SLPI,SERPINA3,CAMP,PPBP,THBS4,MST1	11
Antimicrobial Response, Inflammatory Response	Antibacterial response	3.37e-06			LYZ,LTF,IGKV3-20,SLPI,IGHA2,CFP,CAMP,PGLYRP2	8
Cell-To-Cell Signaling and Interaction, Cellular Compromise, Tumor Morphology	Adhesion of tumor cells	3.44e-06		-0.447	FN1,F7,AHSG,ADIPOQ,CD44	5
Cell-To-Cell Signaling and Interaction	Attachment of tumor cell lines	3.44e-06	Decreased	-2.207	FN1,COMP,CD44,SPARC,FCN2	5
Molecular Transport	Quantity of urea	3.44e-06		-1	AGT,C4A/C4B,CFB,CD44,COLEC11	5
Cell Death and Survival	Apoptosis of myeloid cells	3.45e-06		0.648	PF4,LTF,SERPINF1,MPO,SLPI,SERPINA3,CAMP,CRP,CD44	9
Cell-To-Cell Signaling and Interaction, Cellular Movement, Hematological System Development and Function, Immune Cell Trafficking, Inflammatory Response	Recruitment of phagocytes	3.46e-06		-1.507	AGT,GC,LYZ,LTF,MPO,SLPI,GP1BA,CAMP,CD44,ADIPOQ	10
Organismal Injury and Abnormalities	Fibrosis	3.6e-06	Decreased	-2.179	PF4,COMP,TLN1,MPO,CD44,SERPINC1,ADIPOQ,COL18A1,THBS4,SPARC,FGG,AGT,FN1,HP,HPX,ALB	16
Molecular Transport	Quantity of metal	3.65e-06		-0.723	GC,PPBP,APOC3,LPA,A2M,AGT,LYZ,SAA1,LTF,FN1,HP,HSPA5,HPX,LTBP1	14
Cancer, Endocrine System Disorders, Organismal Injury and Abnormalities, Reproductive System Disease	Ovarian cancer	3.84e-06			GC,PF4,CFB,SHROOM2,PZP,APOH,CRP,SERPINC1,C4A/C4B,FN1,FRMPD1,HP,KRT9,A1BG,CFHR3,ALB,F7,MPO,SLPI,CD44,COL18A1,LTF,AFM,HRG,NRP1,CFHR2,HPX,SUN3,SERPING1	29
Cardiovascular Disease, Organismal Injury and Abnormalities, Tissue Morphology	Size of atherosclerotic lesion	3.88e-06			LPA,AGT,MPO,CRP,ADIPOQ,COL18A1	6
Cancer, Dermatological Diseases and Conditions, Organismal Injury and Abnormalities	Cutaneous melanoma	4.17e-06			C4BPB,IGFALS,SHROOM2,BLVRB,CRP,FCN2,FGG,LPA,NID1,SAA1,C4A/C4B,HP,BTD,CFHR3,MST1,POP4,TLN1,APOD,CFHR1,F7,C7,SERPINA3,FGA,THBS4,LTF,HRG,NRP1,MASP2,RNASE4,CFP,OIT3,SUN3,PGLYRP2,PCOLCE,EFEMP1,CFB,KLKB1,PZP,APOH,SERPINC1,ADIPOQ,A2M,FRMPD1,FN1,KRT9,SELENOP,COLEC11,ALB,SPP2,COMP,MPO,SLPI,F5,CD44,COL18A1,AGT,AFM,CFHR2,MMRN1,HPX,PI16,HPR,SERPING1,CPN1,LTBP1	65
Cellular Movement	Migration of pericytes	4.67e-06		-1.103	AGT,FN1,ADIPOQ,CD44	4
Cell-To-Cell Signaling and Interaction, Hematological System Development and Function, Inflammatory Response	Binding of blood platelets	4.97e-06		-0.912	LPA,SAA1,FN1,APOH,GP1BA,F5	6
Cancer, Organismal Injury and Abnormalities	Breast or pancreatic cancer	4.99e-06			OAF,SERPINF1,SHROOM2,CRP,LPA,NID1,SAA1,C4A/C4B,HP,ECM1,A1BG,CFHR3,MST1,POP4,TLN1,APOD,CFHR1,F7,FGA,THBS4,LTF,HRG,NRP1,SUN3,PCOLCE,GC,EFEMP1,CFB,PF4,KLKB1,PZP,APOH,SERPINC1,ADIPOQ,FRMPD1,FN1,APOC4,KRT9,COLEC11,ALB,MPO,SLPI,F5,CD44,COL18A1,SPARC,AGT,AFM,HSPA5,CFHR2,IGHG3,HPX,SERPING1,LTBP1	54
Cardiovascular System Development and Function, Tissue Morphology	Relaxation of blood vessel	5.03e-06		0.46	AGT,SOD3,FN1,CAMP,CRP	5
Cell-To-Cell Signaling and Interaction, Cellular Compromise	Respiratory burst of cells	5.03e-06		-0.625	PF4,FN1,MPO,IGHA2,IGHG3	5
Cancer, Gastrointestinal Disease, Hepatic System Disease, Organismal Injury and Abnormalities	Cholangiocarcinoma	5.28e-06			GC,FGA,HPX,CD44,A1BG,SERPINC1,ALB	7
Lipid Metabolism, Molecular Transport, Small Molecule Biochemistry	Uptake of lipid	5.38e-06		-0.441	A2M,APOD,APOA2,CFP,CAMP,PPBP,APOC3,ADIPOQ	8
Cancer, Dermatological Diseases and Conditions, Organismal Injury and Abnormalities	Skin cancer	5.57e-06			C4BPB,IGFALS,SHROOM2,BLVRB,CRP,FCN2,FGG,LPA,NID1,SAA1,C4A/C4B,HP,BTD,CFHR3,MST1,POP4,TLN1,APOD,CFHR1,F7,C7,SERPINA3,FGA,THBS4,LTF,HRG,NRP1,MASP2,RNASE4,CFP,OIT3,SUN3,PGLYRP2,PCOLCE,EFEMP1,CFB,KLKB1,PZP,APOH,CAMP,SERPINC1,ADIPOQ,A2M,FRMPD1,FN1,KRT9,SELENOP,COLEC11,ALB,SPP2,COMP,MPO,SLPI,F5,CD44,COL18A1,AGT,AFM,HSPA5,CFHR2,MMRN1,HPX,PI16,HPR,SERPING1,CPN1,LTBP1	67
Cellular Movement, Skeletal and Muscular System Development and Function	Cell movement of smooth muscle cells	5.57e-06		-0.18	A2M,AGT,SAA1,FN1,COMP,SERPINA3,CD44,ADIPOQ	8
Carbohydrate Metabolism	Binding of carbohydrate	5.61e-06		-1.502	FN1,SLPI,APOH,CAMP,CD44,SERPING1	6
Cellular Movement, Immune Cell Trafficking	Cell movement of lymphatic system cells	5.65e-06		-1.562	PF4,TLN1,MPO,CAMP,CD44,ADIPOQ,SPARC,AGT,PF4V1,SAA1,FN1,HRG,PGLYRP2	13
Cellular Movement, Immune Cell Trafficking	Migration of lymphatic system cells	5.79e-06		-1.351	AGT,PF4V1,SAA1,FN1,HRG,TLN1,MPO,CAMP,PGLYRP2,CD44,ADIPOQ,SPARC	12
Free Radical Scavenging	Production of reactive oxygen species	6.01e-06		-0.627	AGT,CFB,LTF,FN1,F7,SERPINA3,CAMP,CRP,CD44,ADIPOQ,COL18A1,LTBP1	12
Gastrointestinal Disease, Inflammatory Disease	Inflammatory Bowel Disease	6.05e-06			MPO,SLPI,SERPINA3,FGA,F5,CAMP,CRP,CD44,LYZ,LTF,FN1,IGHG4,ALB	13
Cell Death and Survival	Necrosis	6.42e-06		0.868	EFEMP1,CFB,PF4,SRGN,SERPINF1,SHROOM2,CAMP,CRP,APOC3,SERPINC1,ADIPOQ,A2M,SAA1,C4A/C4B,FN1,SELENOP,ALB,MST1,COMP,TLN1,MPO,F7,SLPI,C7,SERPINA3,FGA,F5,PPBP,CD44,COL18A1,THBS4,SPARC,AGT,LYZ,SOD3,LTF,HSPA5,NRP1,LTBP1	39
Cell-To-Cell Signaling and Interaction	Attachment of blood cells	6.43e-06			FN1,TLN1,CRP,ADIPOQ	4
Cell Death and Survival, Connective Tissue Disorders, Hematological Disease, Organismal Injury and Abnormalities	Hemolysis	6.56e-06			C4A/C4B,CFB,CFHR1,HSPA5,CAMP,CFHR3,ALB	7
Cardiovascular Disease, Organismal Injury and Abnormalities	Acute coronary syndrome	6.61e-06			LPA,AGT,C4A/C4B,MPO,CRP,SERPINC1,ADIPOQ,ALB	8
Metabolic Disease, Organismal Injury and Abnormalities	Disorder of lipid metabolism	6.62e-06		0.747	LPA,FN1,SERPINF1,F7,HSPA5,APOA2,APOC3,CRP,CD44,ADIPOQ	10
Cancer, Gastrointestinal Disease, Hepatic System Disease, Organismal Injury and Abnormalities	Hepatocellular carcinoma	6.83e-06			C7,FGA,APOF,F5,SERPINC1,CD44,FCN2,FGG,AGT,LPA,FN1,HP,HSPA5,CFP,OIT3,SERPING1,CFHR3,ALB,LTBP1	19
Cell-To-Cell Signaling and Interaction, Cellular Movement	Recruitment of myeloid cells	7.28e-06		-1.507	AGT,GC,LYZ,LTF,MPO,SLPI,GP1BA,CAMP,CD44,ADIPOQ	10
Cell-mediated Immune Response, Cellular Movement, Hematological System Development and Function, Immune Cell Trafficking	T cell migration	7.28e-06		-1.381	AGT,SAA1,PF4V1,FN1,HRG,TLN1,MPO,CAMP,CD44,SPARC	10
Cellular Movement, Hematological System Development and Function, Immune Cell Trafficking	Migration of mononuclear leukocytes	7.51e-06		-1.375	AGT,PF4V1,SAA1,FN1,HRG,TLN1,SERPINF1,MPO,CAMP,PGLYRP2,CD44,SPARC	12
Cell-To-Cell Signaling and Interaction, Hematological System Development and Function, Immune Cell Trafficking, Inflammatory Response	Aggregation of leukocytes	7.75e-06			PF4,NRP1,KLKB1,ADIPOQ,CD44	5
Organismal Injury and Abnormalities, Renal and Urological Disease	Proteinuria	7.81e-06		-1.491	AGT,CFB,F7,CRP,ADIPOQ,SPARC,ALB,MST1	8
Lipid Metabolism, Molecular Transport, Small Molecule Biochemistry	Concentration of triacylglycerol	8.21e-06		-0.404	AGT,APOD,MPO,APOA2,AHSG,APOC4,APOC3,CRP,ADIPOQ,COL18A1,APOM	11
Gastrointestinal Disease, Inflammatory Disease, Inflammatory Response, Organismal Injury and Abnormalities	Ulcerative colitis	8.64e-06			LTF,FN1,MPO,SLPI,FGA,CRP,IGHG4,CD44,ALB	9
Molecular Transport	Increased Levels of Blood Urea Nitrogen	8.65e-06		-1	AGT,C4A/C4B,CFB,CD44	4
Cellular Movement, Embryonic Development	Cell movement of embryonic cell lines	8.9e-06		-0.597	AGT,EFEMP1,SAA1,FN1,FGA,CAMP,COL18A1,ADIPOQ	8
Cardiovascular System Development and Function, Cellular Movement	Migration of endothelial cell lines	9.83e-06		-1.195	SERPINF1,SHROOM2,SLPI,COL18A1,CD44,SERPIND1	6
Cardiovascular Disease, Hematological Disease, Organismal Injury and Abnormalities	Formation of thrombus	9.87e-06			PF4,APOH,GP1BA,ADIPOQ,SERPINC1	5
Cardiovascular System Development and Function, Cell-To-Cell Signaling and Interaction	Activation of vascular endothelial cells	9.94e-06		-0.919	KLKB1,CAMP,SERPIND1,ALB	4
Hematological System Development and Function, Tissue Development	Accumulation of myeloid cells	1.04e-05	Decreased	-2.078	AGT,SLPI,APOC3,CRP,COL18A1,CD44,SERPING1,ADIPOQ	8
Cell-To-Cell Signaling and Interaction	Adhesion of myeloma cell lines	1.06e-05			FN1,SRGN,CD44	3
Cell Death and Survival, Organismal Injury and Abnormalities	Necrosis of epithelial tissue	1.15e-05		1.348	SERPINF1,MPO,SERPINA3,CAMP,CRP,CD44,SERPINC1,ADIPOQ,COL18A1,SPARC,AGT,SAA1,HSPA5,SELENOP,MST1	15
Cardiovascular System Development and Function, Cellular Movement	Migration of vascular endothelial cells	1.18e-05		-1.395	SAA1,FN1,NRP1,HSPA5,APOH,COL18A1,CD44,ADIPOQ	8
Digestive System Development and Function, Gastrointestinal Disease, Hepatic System Development and Function, Hepatic System Disease, Inflammatory Disease, Inflammatory Response, Organ Development, Organismal Injury and Abnormalities	Inflammation of liver	1.2e-05		-0.298	PF4,C4A/C4B,HP,HSPA5,APOA2,HPX,CD44,ADIPOQ,SPARC,ALB,FCN2	11
Cell-To-Cell Signaling and Interaction	Response of myeloid cells	1.22e-05		-0.28	SAA1,PF4,FN1,APOA2,IGHA2,IGHG3,CAMP,CRP,CD44	9
Molecular Transport	Transport of molecule	1.29e-05		-0.644	GC,SERPINF1,APOH,APOF,CAMP,APOC3,CRP,ADIPOQ,APOM,FGG,A2M,SAA1,FN1,HP,APOC4,SELENOP,ALB,COMP,MPO,FGA,PPBP,CD44,AGT,LTF,AFM,HSPA5,APOA2,HPX	28
Cardiovascular System Development and Function, Cell Morphology, Cellular Development, Organismal Development, Tissue Development	Tubulation of vascular endothelial cells	1.34e-05		0.954	SAA1,SERPINF1,NRP1,APOH,ADIPOQ,CD44	6
Cell Signaling, Cellular Function and Maintenance, Molecular Transport, Vitamin and Mineral Metabolism	Flux of Ca2+	1.37e-05		-0.616	A2M,AGT,GC,C4A/C4B,FN1,F7,CAMP,PPBP,ADIPOQ,ALB	10
Tissue Morphology	Degradation of connective tissue	1.41e-05			A2M,CFB,FN1,MASP2,SLPI,SPARC	6
Organismal Development	Formation of vessel	1.42e-05		-0.816	AGT,PF4,FN1,SERPINF1,NRP1,ADIPOQ,SPARC,LTBP1	8
Organismal Injury and Abnormalities	Lysis of blood clot	1.45e-05			LPA,PF4,F5	3
Cellular Movement, Connective Tissue Development and Function	Migration of cardiac fibroblasts	1.45e-05			AGT,SERPINF1,ADIPOQ	3
Cell Death and Survival, Organismal Injury and Abnormalities	Apoptosis of endothelial cells	1.46e-05		-0.027	AGT,SERPINF1,HSPA5,SERPINA3,CRP,SERPINC1,ADIPOQ,COL18A1	8
Cell-To-Cell Signaling and Interaction, Reproductive System Development and Function	Adhesion of gonadal cell lines	1.47e-05			LTF,FN1,FGA,GP1BA	4
Cardiovascular System Development and Function, Embryonic Development, Organismal Development, Tissue Development	Angiogenesis of chorioallantoic membrane	1.47e-05		-1.131	FN1,ECM1,NRP1,COL18A1	4
Cancer, Organismal Injury and Abnormalities	Multiple cancers	1.48e-05			GC,EFEMP1,PF4,CFB,OAF,SERPINF1,SHROOM2,PZP,APOH,CRP,SERPINC1,ADIPOQ,NID1,C4A/C4B,FRMPD1,FN1,HP,ECM1,KRT9,A1BG,CFHR3,ALB,POP4,TLN1,APOD,F7,MPO,SLPI,FGA,CD44,COL18A1,SPARC,THBS4,AGT,LTF,AFM,HRG,HSPA5,NRP1,CFHR2,HPX,SUN3,SERPING1,PCOLCE	44
Cardiovascular Disease, Hematological Disease, Organismal Injury and Abnormalities	Thrombosis of vein	1.54e-05			HRG,FGA,F5,SERPINC1,ALB	5
Cellular Movement	Chemotaxis of myeloid cells	1.56e-05		-1.504	LPA,SAA1,PF4,HP,SLPI,SERPINA3,CAMP,PPBP,THBS4,MST1	10
Cancer, Organismal Injury and Abnormalities	Melanoma	1.66e-05			C4BPB,IGFALS,SERPINF1,SHROOM2,BLVRB,CRP,FCN2,FGG,LPA,NID1,SAA1,C4A/C4B,HP,ECM1,BTD,CFHR3,MST1,POP4,TLN1,APOD,CFHR1,F7,C7,SERPINA3,FGA,THBS4,LTF,HRG,NRP1,MASP2,RNASE4,CFP,OIT3,SUN3,PGLYRP2,PCOLCE,GC,EFEMP1,CFB,PF4,KLKB1,PZP,APOH,SERPINC1,ADIPOQ,A2M,FRMPD1,FN1,KRT9,SELENOP,COLEC11,ALB,SPP2,COMP,MPO,SLPI,F5,CD44,COL18A1,SPARC,AGT,AFM,SAA2,CFHR2,MMRN1,HPX,PI16,HPR,SERPING1,CPN1,LTBP1	71
Cellular Movement, Hematological System Development and Function, Immune Cell Trafficking	Cell movement of lymphocytes	1.7e-05		-1.823	AGT,PF4V1,SAA1,PF4,FN1,HRG,TLN1,MPO,CAMP,PGLYRP2,CD44,SPARC	12
Carbohydrate Metabolism	Quantity of carbohydrate	1.7e-05		-0.096	CFB,F7,MPO,CAMP,CD44,ADIPOQ,LPA,AGT,SAA1,SOD3,LTF,HSPA5,APOA2,ALB	14
Cardiovascular Disease, Hereditary Disorder, Organismal Injury and Abnormalities	Familial cardiovascular disease	1.81e-05			CFB,F5,APOC3,CRP,SERPINC1,LPA,AGT,HRG,NRP1,APOA2,GP1BA,ALB,LTBP1	13
Cell-To-Cell Signaling and Interaction, Cellular Function and Maintenance, Inflammatory Response	Phagocytosis of cells	1.84e-05		-0.573	SAA1,PF4,TLN1,MPO,APOA2,GP1BA,AHSG,CAMP,CRP,CD44,ADIPOQ	11
Inflammatory Response, Neurological Disease	Inflammation of central nervous system	1.84e-05		1.345	C4A/C4B,FN1,ECM1,HSPA5,MPO,KLKB1,FGA,F5,HPX,CRP,CD44,ADIPOQ	12
Cardiovascular System Development and Function, Tissue Development	Neovascularization of tissue	1.87e-05		0	AGT,LTF,NRP1,CAMP	4
Cellular Assembly and Organization, Cellular Function and Maintenance	Release of granules	1.87e-05			FN1,FGA,CAMP,FGG	4
Cancer, Organismal Injury and Abnormalities, Reproductive System Disease	Breast or ovarian cancer	1.87e-05			GC,EFEMP1,PF4,CFB,OAF,SERPINF1,SHROOM2,PZP,APOH,CRP,SERPINC1,NID1,C4A/C4B,FRMPD1,FN1,HP,ECM1,KRT9,A1BG,CFHR3,ALB,POP4,TLN1,APOD,F7,MPO,SLPI,FGA,CD44,COL18A1,SPARC,THBS4,AGT,LTF,AFM,HRG,HSPA5,NRP1,CFHR2,HPX,SUN3,SERPING1,PCOLCE	43
Cell Cycle, Gene Expression	Binding of NFkB binding site	1.88e-05		-1.005	AGT,LTF,FN1,SERPINF1,SLPI,ADIPOQ	6
Cell Morphology, Cellular Movement, Skeletal and Muscular System Development and Function	Cell spreading of smooth muscle cells	1.93e-05			A2M,FN1,SERPINA3	3
Cell Death and Survival	Killing of Pseudomonas aeruginosa	1.93e-05			LTF,SLPI,CAMP	3
Cellular Movement, Hematological System Development and Function, Immune Cell Trafficking, Inflammatory Response	Chemotaxis of monocytes	1.97e-05		-0.84	LPA,PF4,HP,SERPINA3,CAMP,MST1	6
Cellular Movement, Hematological System Development and Function, Immune Cell Trafficking	Lymphocyte migration	1.98e-05		-1.619	AGT,SAA1,PF4V1,FN1,HRG,TLN1,MPO,CAMP,CD44,PGLYRP2,SPARC	11
Developmental Disorder, Hematological Disease, Hereditary Disorder, Immunological Disease, Organismal Injury and Abnormalities	Congenital hypodysfibrinogenemia	2.03e-05			FGA,FGG	2
Organismal Injury and Abnormalities, Renal and Urological Disease	Delay in renal and urological disorder	2.03e-05			CFB,CRP	2
Cardiovascular Disease, Hematological Disease, Organismal Injury and Abnormalities	Early onset thrombosis	2.03e-05			HRG,SERPINC1	2
Cellular Growth and Proliferation, Organismal Development	Growth of Escherichia coli strain ML-35	2.03e-05			CAMP,PPBP	2
Cardiovascular Disease, Organismal Injury and Abnormalities, Skeletal and Muscular Disorders	Reperfusion injury of myocardium	2.03e-05			SERPING1,ADIPOQ	2
Cardiovascular Disease, Organismal Injury and Abnormalities, Skeletal and Muscular Disorders	Stage II acute myocardial infarction	2.03e-05			C4A/C4B,CRP	2
Cell-mediated Immune Response, Cellular Movement, Hematological System Development and Function, Immune Cell Trafficking	Cell movement of T lymphocytes	2.04e-05		-1.366	AGT,SAA1,PF4V1,FN1,HRG,MPO,CAMP,CD44,SPARC	9
Lipid Metabolism, Molecular Transport, Small Molecule Biochemistry	Concentration of fatty acid	2.04e-05		0.278	LPA,AGT,APOD,HSPA5,APOA2,KLKB1,AHSG,CAMP,APOC3,ADIPOQ	10
Cell-To-Cell Signaling and Interaction, Hematological System Development and Function, Immune Cell Trafficking, Inflammatory Response	Aggregation of phagocytes	2.09e-05			PF4,KLKB1,ADIPOQ,CD44	4
Cardiovascular Disease, Organismal Injury and Abnormalities, Renal and Urological Disease	Renal vascular disorder	2.09e-05			CFB,CFHR1,F7,CFHR3	4
Cardiovascular Disease, Hematological Disease, Metabolic Disease, Organismal Injury and Abnormalities	Hyperlipidemia	2.16e-05			LPA,SERPINF1,F7,APOA2,APOC3,CRP,ADIPOQ	7
Inflammatory Disease, Inflammatory Response, Organismal Injury and Abnormalities, Respiratory Disease	Inflammation of airway	2.17e-05			LYZ,C4A/C4B,LTF,FN1,HSPA5,MPO,CRP,SERPING1,CD44,ADIPOQ,ALB	11
Organismal Injury and Abnormalities, Renal and Urological Disease	Urination disorder	2.3e-05		-1.718	AGT,CFB,BTD,F7,OIT3,CRP,ADIPOQ,SPARC,ALB,MST1	10
Cardiovascular System Development and Function, Cell-To-Cell Signaling and Interaction	Binding of endothelial cell lines	2.32e-05		0.557	PF4V1,PF4,CRP,CD44,SPARC	5
Cell-To-Cell Signaling and Interaction, Skeletal and Muscular System Development and Function	Binding of smooth muscle cells	2.34e-05			AGT,PF4,FN1,ADIPOQ	4
Antimicrobial Response, Inflammatory Response	Antimicrobial response	2.37e-05			LYZ,LTF,HRG,IGKV3-20,MPO,SLPI,IGHA2,CFP,CAMP,PGLYRP2,COLEC11	11
Infectious Diseases	Severe sepsis	2.48e-05			C4A/C4B,F5,CRP,SERPINC1,ALB	5
Cell-To-Cell Signaling and Interaction, Cellular Growth and Proliferation	Stimulation of myeloid cells	2.48e-05	Decreased	-2.2	PF4,FN1,MPO,CAMP,PPBP	5
Infectious Diseases, Inflammatory Disease, Organismal Injury and Abnormalities, Respiratory Disease	Severe acute respiratory syndrome	2.48e-05			LTF,HP,SLPI,CAMP,SERPINC1,SPARC	6
Gastrointestinal Disease, Immunological Disease, Ophthalmic Disease, Organismal Injury and Abnormalities	Sjögren syndrome	2.48e-05			HP,FN1,F7,MPO,PPBP,CRP	6
Organismal Survival	Survival of organism	2.49e-05		-0.541	EFEMP1,CFB,F7,CAMP,CRP,SERPINC1,CD44,COL18A1,AGT,LYZ,C4A/C4B,LTF,HP,HRG,NRP1,SELENOP,SERPING1	17
Cell-To-Cell Signaling and Interaction	Attachment of myeloid cells	2.5e-05			FN1,CRP,ADIPOQ	3
Cardiovascular Disease, Cell Death and Survival, Connective Tissue Disorders, Hematological Disease, Organismal Injury and Abnormalities, Renal and Urological Disease	Atypical hemolytic uremic syndrome	2.5e-05			CFB,CFHR1,CFHR3	3
Cardiovascular Disease, Hematological Disease, Hereditary Disorder, Metabolic Disease, Organismal Injury and Abnormalities	Familial hypercholesterolemia	2.6e-05			LPA,APOA2,CRP,APOC3	4
Antimicrobial Response	Inhibition of RNA virus	2.6e-05		-1.091	A2M,LYZ,RNASE4,SLPI	4
Lipid Metabolism, Molecular Transport, Small Molecule Biochemistry	Release of lipid	2.8e-05		0.223	AGT,SAA1,APOD,APOA2,CAMP,SERPINC1,ADIPOQ,ALB	8
Cell-To-Cell Signaling and Interaction	Binding of carcinoma cell lines	2.81e-05		0.277	AGT,SAA1,FN1,NRP1,CD44	5
Organismal Injury and Abnormalities	Edema	2.87e-05		-0.271	SOD3,LTF,FN1,F7,KLKB1,CAMP,CRP,SERPING1,ADIPOQ,COL18A1,ALB	11
Hematological System Development and Function, Immune Cell Trafficking, Inflammatory Response, Tissue Development	Accumulation of granulocytes	2.95e-05		-0.816	AGT,SLPI,CRP,CD44,SERPING1,ADIPOQ	6
Metabolic Disease, Organismal Injury and Abnormalities	Abnormal metabolism	3.02e-05		0.747	LPA,FN1,SERPINF1,HSPA5,F7,MPO,APOA2,APOC3,CRP,CD44,ADIPOQ	11
Metabolic Disease, Organismal Injury and Abnormalities, Renal and Urological Disease	Microalbuminuria	3.17e-05			F7,CRP,ALB	3
Connective Tissue Disorders, Immunological Disease, Inflammatory Disease, Organismal Injury and Abnormalities, Skeletal and Muscular Disorders	Lupus erythematosus	3.18e-05			C4A/C4B,LTF,CFB,CFHR1,MPO,APOH,CAMP,CD44,SERPING1,SERPINC1,LTBP1	11
Lipid Metabolism, Molecular Transport, Small Molecule Biochemistry	Concentration of sterol	3.22e-05		-1.42	AGT,GC,SAA1,HP,MPO,APOA2,APOC3,CRP,ADIPOQ,APOM	10
Cellular Movement	Cell movement of epithelial cells	3.23e-05	Decreased	-2.565	AGT,LTF,SERPINF1,AHSG,ADIPOQ,SPARC,MST1	7
Organismal Survival	Organismal death	3.29e-05	Increased	2.613	EFEMP1,CFB,SRGN,APOH,CAMP,CRP,SERPINC1,ADIPOQ,FGG,SAA1,C4A/C4B,FN1,HP,ECM1,SELENOP,TLN1,APOD,F7,MPO,SLPI,SERPINA3,FGA,F5,CD44,AGT,LYZ,SOD3,HSPA5,NRP1,CFP,HPR,SERPING1,PGLYRP2,SERPIND1,LTBP1	35
Lipid Metabolism, Small Molecule Biochemistry	Metabolism of triacylglycerol	3.35e-05			SERPINF1,APOA2,APOH,APOF,APOC3,ADIPOQ	6
Gastrointestinal Disease, Hepatic System Disease, Organismal Injury and Abnormalities	Liver lesion	3.37e-05		0.917	C4BPB,IGFALS,CRP,FCN2,FGG,LPA,NID1,SAA1,C4A/C4B,HP,ECM1,A1BG,CFHR3,MST1,CFHR1,C7,FGA,SOD3,MASP2,ZFP14,RNASE4,CFP,OIT3,AHSG,SUN3,PGLYRP2,SERPIND1,GC,EFEMP1,CFB,PF4,KLKB1,APOF,SERPINC1,ADIPOQ,A2M,FRMPD1,FN1,KRT9,SELENOP,ALB,COMP,MPO,F5,CD44,COL18A1,SPARC,AGT,SAA2,HSPA5,APOA2,MMRN1,HPX,PI16,SERPING1,LTBP1	56
Cell-To-Cell Signaling and Interaction, Hematological System Development and Function, Immune Cell Trafficking, Inflammatory Response	Binding of macrophages	3.37e-05		-1	PF4,APOH,FGA,CAMP,ADIPOQ	5
Cellular Assembly and Organization, Tissue Development	Formation of filaments	3.46e-05		-1.301	LPA,A2M,AGT,FN1,SERPINF1,HSPA5,F7,SERPINA3,CD44,ADIPOQ,COL18A1,SPARC	12
Amino Acid Metabolism, Post-Translational Modification, Small Molecule Biochemistry	Phosphorylation of L-tyrosine	3.56e-05	Decreased	-2.211	AGT,EFEMP1,HRG,NRP1,CD44,ADIPOQ,THBS4	7
Organismal Injury and Abnormalities, Reproductive System Disease	Abortion	3.58e-05			C4A/C4B,APOH,F5,SERPINC1,FGG	5
Cardiovascular Disease, Organismal Injury and Abnormalities	Damage of heart	3.58e-05		0.036	AGT,MPO,ADIPOQ,SERPING1,THBS4	5
Inflammatory Disease	Severe inflammatory disorder	3.65e-05			C4A/C4B,LTF,HP,SLPI,CAMP,CD44,SERPINC1,SPARC	8
Cellular Movement	Dissemination of cells	3.8e-05		0.152	LYZ,FN1,SLPI,CAMP,CD44	5
Cell-To-Cell Signaling and Interaction, Tissue Development	Binding of extracellular matrix	3.8e-05			AGT,NID1,FN1,FGA,CD44,FGG	6
Cell Morphology, Tissue Development	Tubulation of cells	3.92e-05		0.378	SAA1,SERPINF1,NRP1,APOH,CD44,ADIPOQ,SERPIND1	7
Free Radical Scavenging	Generation of reactive oxygen species	3.94e-05		0.069	AGT,LTF,HP,SERPINF1,CAMP,CRP,ADIPOQ,ALB	8
Cell-To-Cell Signaling and Interaction	Adhesion of bacteria	3.95e-05			LYZ,LTF,FN1	3
Cell-To-Cell Signaling and Interaction	Agglutination of cells	3.95e-05			LYZ,LTF,GP1BA	3
Cell-To-Cell Signaling and Interaction, Hematological System Development and Function, Immune Cell Trafficking	Attachment of phagocytes	3.95e-05			FN1,CRP,ADIPOQ	3
Cell Signaling, Molecular Transport, Vitamin and Mineral Metabolism	Quantity of Ca2+	4.09e-05		-1.424	LPA,A2M,AGT,GC,LYZ,SAA1,FN1,HSPA5,PPBP,APOC3,LTBP1	11
Cellular Function and Maintenance	Ion homeostasis of cells	4.18e-05		-0.616	GC,PF4,F7,C7,CAMP,PPBP,ADIPOQ,A2M,AGT,SAA1,C4A/C4B,FN1,HSPA5,ALB	14
Cell-To-Cell Signaling and Interaction	Binding of bacteria	4.69e-05			LYZ,LTF,FN1,GP1BA	4
Metabolic Disease, Organismal Injury and Abnormalities, Renal and Urological Disease	Albuminuria	4.76e-05			AGT,F7,CRP,ADIPOQ,ALB	5
Cardiovascular Disease, Hematological Disease, Organismal Injury and Abnormalities	Deep vein thrombosis	4.84e-05			HRG,F5,SERPINC1	3
Ophthalmic Disease, Organismal Injury and Abnormalities	Macular degeneration	5.03e-05			EFEMP1,CFB,CFHR1,SERPING1,CFHR3	5
Cardiovascular System Development and Function	Morphology of vessel component	5.03e-05			AGT,PF4,FN1,ADIPOQ,LTBP1	5
Cellular Movement, Skeletal and Muscular System Development and Function	Migration of muscle cells	5.16e-05		-0.194	AGT,SAA1,FN1,COMP,CD44,ADIPOQ,THBS4	7
Cardiovascular System Development and Function, Organismal Development	Formation of blood vessel	5.47e-05		-0.447	AGT,PF4,FN1,SERPINF1,NRP1,SPARC,LTBP1	7
Cell Morphology, Cellular Assembly and Organization, Cellular Function and Maintenance	Formation of lamellipodia	5.47e-05		0	FN1,HRG,F7,NRP1,CD44,ADIPOQ,SPARC	7
Cell-To-Cell Signaling and Interaction, Renal and Urological System Development and Function	Adhesion of kidney cells	5.6e-05		-1.977	FN1,NRP1,FGA,CD44,FGG	5
Cellular Movement	Migration of tumor cells	5.84e-05		-0.345	FN1,NRP1,F7,SLPI,CD44,ADIPOQ,COL18A1,SPARC	8
Cell-To-Cell Signaling and Interaction	Adhesion of bone marrow cell lines	5.86e-05			FN1,SRGN,CD44	3
Cell-To-Cell Signaling and Interaction	Binding of lung cell lines	5.86e-05			PF4V1,PF4,FN1	3
Organismal Injury and Abnormalities	Hematoma	5.86e-05			AGT,F7,KLKB1	3
Cardiovascular System Development and Function, Cellular Development, Cellular Growth and Proliferation, Connective Tissue Development and Function, Organ Development, Tissue Development	Proliferation of cardiac fibroblasts	5.86e-05			AGT,SERPINF1,ADIPOQ	3
Embryonic Development, Organismal Development, Tissue Development	Development of extraembryonic tissue	5.91e-05		-1.901	FN1,ECM1,TLN1,NRP1,COL18A1	5
Organismal Functions, Organismal Injury and Abnormalities, Tissue Morphology	Healing of wound	5.97e-05			LTF,FN1,SLPI,FGA,CRP,CD44,SPARC	7
Cell-To-Cell Signaling and Interaction, Hematological System Development and Function, Immune Cell Trafficking, Inflammatory Response	Aggregation of monocyte-derived dendritic cells	6.08e-05			PF4,CD44	2
Cell Death and Survival	Antiapoptosis of stomach cancer cell lines	6.08e-05			FN1,CD44	2
Hematological Disease	Antithrombin III deficiency	6.08e-05			F5,SERPINC1	2
Developmental Disorder, Hematological Disease, Hereditary Disorder, Immunological Disease, Organismal Injury and Abnormalities	Autosomal recessive congenital afibrinogenemia	6.08e-05			FGA,FGG	2
Tissue Morphology	Breakdown of elastic tissue	6.08e-05			A2M,SLPI	2
Cellular Compromise	Damage of endothelial cell lines	6.08e-05			MPO,CRP	2
Lipid Metabolism, Small Molecule Biochemistry	Binding of lipid	6.22e-05		-1.213	FN1,SLPI,APOH,CAMP,SERPING1	5
Cardiovascular Disease, Hematological Disease, Metabolic Disease, Organismal Injury and Abnormalities	Hypercholesterolemia	6.22e-05			LPA,F7,APOA2,CRP,APOC3	5
Cell-To-Cell Signaling and Interaction, Hematological System Development and Function, Inflammatory Response	Immune response of neutrophils	6.22e-05		0	SAA1,FN1,CAMP,CRP,CD44	5
Cellular Compromise	Injury of cells	6.22e-05		0.128	AGT,HP,MPO,HPX,ADIPOQ	5
Cellular Movement	Cell movement of tumor cell lines	6.26e-05		-1.687	GC,EFEMP1,TLN1,SRGN,SERPINF1,F7,FGA,CAMP,PPBP,CD44,ADIPOQ,COL18A1,SPARC,A2M,AGT,SAA1,FN1,ECM1,NRP1,MST1	20
Cell Signaling, Small Molecule Biochemistry	Synthesis of nitric oxide	6.44e-05		-1.494	LPA,AGT,FN1,CAMP,APOC3,CRP,ADIPOQ,ALB,MST1	9
Organismal Injury and Abnormalities, Renal and Urological Disease	Proximal tubular toxicity	6.55e-05			LYZ,FN1,FGA,HPX,ALB	5
Cardiovascular Disease, Organismal Injury and Abnormalities	Vascular leak syndrome	6.63e-05			F7,NRP1,CD44,APOM	4
Cellular Movement	Migration of tumor cell lines	6.96e-05		-0.803	EFEMP1,SRGN,SERPINF1,F7,FGA,CAMP,PPBP,CD44,ADIPOQ,COL18A1,SPARC,A2M,AGT,SAA1,FN1,ECM1,NRP1,MST1	18
Cell-To-Cell Signaling and Interaction, Connective Tissue Development and Function	Attachment of fibroblasts	7.01e-05			FN1,TLN1,SPARC	3
Cell-To-Cell Signaling and Interaction, Cellular Movement, Hematological System Development and Function, Immune Cell Trafficking, Inflammatory Response	Chemoattraction of neutrophils	7.01e-05			PF4,CAMP,PPBP	3
Cellular Growth and Proliferation, Organismal Development	Growth of Candida albicans	7.01e-05			LYZ,CAMP,PPBP	3
Cell-To-Cell Signaling and Interaction, Cellular Function and Maintenance, Inflammatory Response	Phagocytosis of blood cells	7.04e-05		-0.538	SAA1,PF4,TLN1,APOA2,GP1BA,CAMP,CRP,CD44	8
Cancer, Organismal Injury and Abnormalities, Reproductive System Disease	Breast or gynecological cancer	7.06e-05			OAF,SERPINF1,SHROOM2,CRP,FGG,NID1,SAA1,C4A/C4B,HP,ECM1,A1BG,CFHR3,MST1,POP4,TLN1,APOD,F7,C7,SERPINA3,FGA,THBS4,LTF,HRG,NRP1,ZFP14,RNASE4,SUN3,PCOLCE,GC,EFEMP1,CFB,PF4,PZP,APOH,CAMP,SERPINC1,ADIPOQ,FRMPD1,FN1,KRT9,COLEC11,ALB,MPO,SLPI,F5,CD44,COL18A1,SPARC,AGT,AFM,SAA2,HSPA5,CFHR2,HPX,SERPING1	55
Cancer, Organismal Injury and Abnormalities, Reproductive System Disease	Female genital tract cancer	7.21e-05			GC,CFB,PF4,SHROOM2,PZP,APOH,CAMP,CRP,SERPINC1,ADIPOQ,FGG,NID1,SAA1,C4A/C4B,FRMPD1,FN1,HP,KRT9,A1BG,COLEC11,CFHR3,ALB,MST1,APOD,MPO,F7,SLPI,C7,SERPINA3,FGA,F5,CD44,COL18A1,THBS4,AGT,LTF,AFM,HRG,SAA2,NRP1,ZFP14,CFHR2,RNASE4,HPX,SUN3,SERPING1	46
Cellular Movement	Migration of epithelial cells	7.55e-05	Decreased	-2.362	AGT,LTF,SERPINF1,AHSG,ADIPOQ,MST1	6
Cancer, Organismal Injury and Abnormalities, Reproductive System Disease	Tumorigenesis of reproductive tract	7.62e-05			GC,CFB,PF4,SHROOM2,PZP,APOH,CAMP,CRP,SERPINC1,ADIPOQ,FGG,NID1,SAA1,C4A/C4B,FRMPD1,FN1,HP,KRT9,A1BG,COLEC11,CFHR3,ALB,MST1,APOD,MPO,F7,SLPI,C7,SERPINA3,FGA,F5,CD44,COL18A1,THBS4,AGT,LTF,AFM,HRG,SAA2,NRP1,ZFP14,CFHR2,RNASE4,HPX,SUN3,SERPING1,LTBP1	47
Endocrine System Disorders, Gastrointestinal Disease, Metabolic Disease, Organismal Injury and Abnormalities	Diabetic complication	7.81e-05			AGT,FN1,SERPINF1,APOD,MASP2,C7,CRP,SERPINC1,ADIPOQ,COL18A1,SERPIND1,LTBP1	12
Cellular Development, Cellular Growth and Proliferation, Connective Tissue Development and Function, Tissue Development	Cell proliferation of fibroblasts	7.9e-05		-1.791	AGT,PF4,LTF,FN1,SERPINF1,PPBP,CD44,ADIPOQ,SPARC,ALB	10
Cardiovascular System Development and Function, Cellular Development, Tissue Development	Differentiation of endothelial cells	8.01e-05		-1.411	FN1,NRP1,ADIPOQ,COL18A1,CD44	5
Cancer, Organismal Injury and Abnormalities, Reproductive System Disease	Female genital neoplasm	8.11e-05			GC,CFB,PF4,SHROOM2,PZP,APOH,CAMP,CRP,SERPINC1,ADIPOQ,FGG,NID1,SAA1,C4A/C4B,FRMPD1,FN1,HP,KRT9,A1BG,COLEC11,CFHR3,ALB,MST1,APOD,MPO,F7,SLPI,C7,SERPINA3,FGA,F5,CD44,COL18A1,THBS4,AGT,LTF,AFM,HRG,SAA2,NRP1,ZFP14,CFHR2,RNASE4,HPX,SUN3,SERPING1,LTBP1	47
Cell Death and Survival	Killing of Staphylococcus aureus	8.3e-05			LTF,MPO,CAMP	3
Cardiovascular Disease, Neurological Disease, Organismal Injury and Abnormalities	Infarction of brain	8.41e-05			LPA,FN1,NRP1,F5,SERPINC1	5
Molecular Transport, Small Molecule Biochemistry	Release of histamine	8.43e-05		0.404	C4A/C4B,CAMP,F5,PPBP	4
Cell-To-Cell Signaling and Interaction, Cellular Compromise, Cellular Function and Maintenance, Inflammatory Response	Respiratory burst of leukocytes	8.43e-05		-1.103	PF4,FN1,IGHA2,IGHG3	4
Cell-To-Cell Signaling and Interaction, Cellular Movement	Chemoattraction	8.83e-05		-0.753	PF4,FN1,NRP1,CAMP,PPBP	5
Cell-To-Cell Signaling and Interaction, Inflammatory Response	Respiratory burst of myeloid cells	9.1e-05		-1.103	PF4,FN1,IGHA2,IGHG3	4
Cardiovascular System Development and Function, Ophthalmic Disease, Organismal Development, Organismal Injury and Abnormalities, Visual System Development and Function	Retinal neovascularization	9.1e-05			SERPINF1,NRP1,ADIPOQ,COL18A1	4
Protein Synthesis	Quantity of protein lipid complex in blood	9.71e-05		-0.853	APOA2,CRP,COL18A1,APOM,FGG	5
Cell-To-Cell Signaling and Interaction	Adhesion of lung cells	9.73e-05			FN1,SPARC,THBS4	3
Cell-To-Cell Signaling and Interaction, Hematological System Development and Function, Immune Cell Trafficking, Inflammatory Response	Aggregation of antigen presenting cells	9.73e-05			PF4,CD44,ADIPOQ	3
Cell-To-Cell Signaling and Interaction	Binding of bone cancer cell lines	9.73e-05			NID1,FN1,CD44	3
Cardiovascular System Development and Function, Tissue Morphology	Relaxation of artery	9.81e-05		0.154	AGT,SOD3,FN1,CRP	4
Cell Death and Survival	Cell death of immune cells	0.000102		0.813	PF4,TLN1,SERPINF1,MPO,SLPI,SERPINA3,CAMP,PPBP,CRP,CD44,LYZ,LTF,FN1,HSPA5	14
Cancer, Organismal Injury and Abnormalities	Serous adenocarcinoma	0.000106			CFB,APOD,F7,MPO,SLPI,C7,COL18A1,THBS4,SAA1,C4A/C4B,AFM,HRG,RNASE4,KRT9,SERPING1,CFHR3,ALB	17
Cellular Movement	Cell movement of tumor cells	0.000106		-0.935	FN1,NRP1,SLPI,CD44,COL18A1,ADIPOQ,SPARC	7
Molecular Transport	Secretion of molecule	0.000112		-0.507	COMP,FGA,APOC3,CRP,CD44,ADIPOQ,FGG,A2M,AGT,SAA1,FN1,HSPA5,APOA2	13
Antimicrobial Response	Inhibition of HIV-1	0.000113			LYZ,RNASE4,SLPI	3
Organ Morphology, Respiratory System Development and Function	Permeability of lung	0.000113			SLPI,CRP,CD44	3
Lipid Metabolism, Molecular Transport, Small Molecule Biochemistry	Release of eicosanoid	0.000114		-0.085	AGT,APOD,CAMP,SERPINC1,ADIPOQ,ALB	6
Connective Tissue Disorders, Immunological Disease, Inflammatory Disease, Organismal Injury and Abnormalities, Skeletal and Muscular Disorders	Systemic lupus erythematosus	0.000115			C4A/C4B,LTF,CFB,CFHR1,MPO,CAMP,CD44,SERPING1,SERPINC1,LTBP1	10
Cellular Movement, Hematological System Development and Function, Immune Cell Trafficking	Cell movement of leukocyte cell lines	0.000117			AGT,C4A/C4B,FN1,PPBP,CD44	5
Organismal Injury and Abnormalities, Renal and Urological Disease	Failure of kidney	0.000117			AGT,C4A/C4B,CFB,CRP,SERPINC1,ADIPOQ,ALB,MST1	8
Cancer, Organismal Injury and Abnormalities	Advanced malignant tumor	0.000119		-1.759	EFEMP1,PF4,TLN1,SERPINF1,CFHR1,SLPI,PPBP,SERPINC1,CD44,ADIPOQ,COL18A1,FGG,C4A/C4B,SOD3,LTF,FN1,NRP1,AHSG,SERPING1,PCOLCE	20
Ophthalmic Disease, Organismal Injury and Abnormalities	Age-related macular degeneration type 1	0.000121			CFHR1,CFHR3	2
Cellular Assembly and Organization	Binding of phospholipid vesicles	0.000121			APOH,CRP	2
Cell Morphology, Cellular Development, Organ Morphology, Tissue Development	Branching of tubular cells	0.000121			COL18A1,MST1	2
Cellular Movement	Dissemination of Pseudomonas	0.000121			LYZ,CAMP	2
Developmental Disorder, Hereditary Disorder, Metabolic Disease, Organismal Injury and Abnormalities, Renal and Urological Disease	Familial visceral amyloidosis, ostertag type	0.000121			LYZ,FGA	2
Cellular Movement	Infiltration by leukemia cells	0.000121			NRP1,CD44	2
Ophthalmic Disease, Organismal Injury and Abnormalities	Leakage of retina	0.000121			NRP1,COL18A1	2
Cell Death and Survival	Lysis of bacteria	0.000121			LYZ,CAMP	2
Cancer, Hematological Disease, Immunological Disease, Organismal Injury and Abnormalities	Mixed phenotype acute myeloid leukemia	0.000121			LYZ,MPO	2
Cellular Movement	Migration of connective tissue cells	0.000124		-0.804	AGT,LTF,FN1,SERPINF1,F7,CD44,ADIPOQ	7
Lipid Metabolism, Molecular Transport, Small Molecule Biochemistry	Concentration of cholesterol	0.000129		-1.573	AGT,SAA1,HP,MPO,APOA2,APOC3,CRP,ADIPOQ,APOM	9
Cellular Movement, Embryonic Development	Migration of embryonic cell lines	0.00013		-0.728	EFEMP1,SAA1,FN1,FGA,COL18A1,ADIPOQ	6
Cell-To-Cell Signaling and Interaction, Hematological System Development and Function, Inflammatory Response	Adhesion of blood platelets	0.00013		-1.71	SAA1,FN1,APOH,GP1BA	4
Cell-To-Cell Signaling and Interaction, Renal and Urological System Development and Function	Adhesion of kidney cell lines	0.00013			FN1,FGA,CD44,FGG	4
Cell Morphology, Organ Morphology, Organismal Development, Renal and Urological System Development and Function	Morphology of glomerular cells	0.00013			AGT,ADIPOQ,COL18A1,SPARC	4
Inflammatory Response	Acute phase reaction	0.000131			AGT,AHSG,CRP	3
Cellular Growth and Proliferation, Connective Tissue Development and Function, Tissue Development	Proliferation of fibroblast-like synoviocytes	0.000131			SAA1,FN1,CD44	3
Lipid Metabolism, Molecular Transport, Small Molecule Biochemistry	Reverse cholesterol transport	0.000131			MPO,APOA2,APOM	3
Cellular Movement	Scattering	0.000133		-1.969	EFEMP1,FN1,ADIPOQ,CD44,MST1	5
Cell-To-Cell Signaling and Interaction, Hematological System Development and Function, Inflammatory Response, Organismal Functions	Activation of blood platelets	0.000134		-1.96	PF4,HRG,SERPINF1,APOH,GP1BA,CRP	6
Cardiovascular System Development and Function, Organismal Development	Vascularization of absolute anatomical region	0.000134		-0.933	CFB,SERPINF1,NRP1,CAMP,COL18A1,ADIPOQ	6
Cell-To-Cell Signaling and Interaction, Nervous System Development and Function	Activation of neuroglia	0.000138		-1.941	AGT,FN1,FGA,ADIPOQ,ALB,FGG	6
Cell-To-Cell Signaling and Interaction, Connective Tissue Development and Function	Activation of fibroblasts	0.00014			AGT,LTF,FN1,CD44	4
Protein Trafficking	Interaction of protein	0.000144		0.416	AGT,FN1,HSPA5,FGA,COL18A1,ALB,MST1	7
Cell-To-Cell Signaling and Interaction, Cellular Assembly and Organization, Tissue Development	Adhesion of cell-associated matrix	0.000145			AGT,NID1,FN1,FGA,FGG	5
Cardiovascular Disease, Organismal Injury and Abnormalities	Disorder of coronary artery	0.000146			LPA,AGT,PF4,FN1,APOC3,CRP,SERPINC1,ADIPOQ,LTBP1	9
Cell Death and Survival	Cell survival	0.000147	Decreased	-2.13	PF4,COMP,SRGN,APOD,SERPINF1,F7,SLPI,SERPINA3,CAMP,PPBP,CD44,ADIPOQ,COL18A1,SPARC,A2M,LYZ,C4A/C4B,SOD3,LTF,FN1,ECM1,HSPA5,NRP1,ALB	24
Cardiovascular Disease, Organismal Injury and Abnormalities	Ischemia of heart	0.000148			AGT,C4A/C4B,F5,CRP,SERPINC1,ADIPOQ,ALB	7
Cellular Movement, Connective Tissue Development and Function, Hepatic System Development and Function	Migration of hepatic stellate cells	0.00015			AGT,ADIPOQ,CD44	3
Cancer, Organismal Injury and Abnormalities	Neoplasia of cells	0.000157		-1.046	SERPINF1,SHROOM2,CRP,FGG,LPA,NID1,C4A/C4B,ECM1,A1BG,MST1,POP4,TLN1,APOD,F7,C7,SERPINA3,FGA,PPBP,THBS4,LYZ,SOD3,LTF,HRG,NRP1,ZFP14,CFP,GP1BA,PGLYRP2,SERPIND1,PCOLCE,EFEMP1,CFB,PF4,SRGN,SERPINC1,ADIPOQ,FRMPD1,FN1,KRT9,ALB,IGLV3-25,COMP,MPO,SLPI,F5,CD44,COL18A1,SPARC,AGT,SAA2,HSPA5,CFHR2,SERPING1,LTBP1	54
Developmental Disorder, Hereditary Disorder, Metabolic Disease, Organismal Injury and Abnormalities, Respiratory Disease	Cystic Fibrosis	0.000159			LTF,MPO,CRP,ALB	4
Neurological Disease, Skeletal and Muscular Disorders	Neuromuscular disease	0.000161			CFB,IGFALS,APOD,C7,SERPINA3,CRP,CD44,FGG,A2M,AGT,C4A/C4B,LTF,HP,AFM,HSPA5,SERPING1,ALB	17
Cellular Movement	Invasion of cells	0.000165		-1.439	EFEMP1,SRGN,SERPINF1,F7,CAMP,CD44,ADIPOQ,COL18A1,SPARC,A2M,AGT,SAA1,LTF,FN1,ECM1,HSPA5,NRP1,AHSG,MST1	19
Cell Death and Survival	Apoptosis of fibroblast-like synoviocytes	0.000171			AGT,SAA1,FN1	3
Hematological Disease	Hemophilia	0.000171			F7,FGA,FGG	3
Cell-To-Cell Signaling and Interaction	Adhesion of leukemia cell lines	0.000179		-1.961	FN1,F7,APOH,GP1BA,CD44	5
Cellular Assembly and Organization, Cellular Function and Maintenance, Tissue Development	Formation of actin stress fibers	0.00018		-1.891	LPA,AGT,FN1,F7,CD44,ADIPOQ,COL18A1,SPARC	8
Cancer, Gastrointestinal Disease, Hepatic System Disease, Organismal Injury and Abnormalities	Liver cancer	0.00018			GC,EFEMP1,CFB,KLKB1,APOF,CRP,SERPINC1,FCN2,FGG,LPA,NID1,FRMPD1,FN1,HP,ECM1,KRT9,SELENOP,A1BG,CFHR3,ALB,MST1,COMP,CFHR1,C7,FGA,F5,CD44,COL18A1,SPARC,AGT,SOD3,SAA2,HSPA5,MASP2,RNASE4,APOA2,CFP,OIT3,MMRN1,HPX,AHSG,SUN3,PI16,SERPING1,PGLYRP2,SERPIND1,LTBP1	47
Ophthalmic Disease, Organismal Injury and Abnormalities	Age-related macular degeneration	0.000181			CFB,CFHR1,SERPING1,CFHR3	4
Developmental Disorder, Hereditary Disorder, Metabolic Disease, Organismal Injury and Abnormalities	Familial amyloidosis	0.000181			A2M,LYZ,MPO,FGA	4
Cell-To-Cell Signaling and Interaction, Cellular Function and Maintenance, Hematological System Development and Function, Inflammatory Response	Phagocytosis of neutrophils	0.000181		0.404	SAA1,CAMP,CRP,CD44	4
Cell Death and Survival	Cell death of carcinoma cell lines	0.000182		0.75	FN1,SRGN,HSPA5,SERPINA3,FGA,CAMP,CD44,ADIPOQ,COL18A1,MST1	10
Tissue Development	Adhesion of epithelial tissue	0.000193			MPO,FGA,GP1BA	3
Gastrointestinal Disease, Inflammatory Disease, Inflammatory Response, Organismal Injury and Abnormalities	Dextran sodium sulfate-induced colitis	0.000193			LYZ,CFB,HP,SERPINA3,CAMP,ADIPOQ	6
Respiratory Disease	Acute respiratory failure	0.000201			LTF,MPO	2
Cell-To-Cell Signaling and Interaction	Adhesion of Candida albicans	0.000201			CFHR1,CAMP	2
Cell-To-Cell Signaling and Interaction, Hematological System Development and Function, Immune Cell Trafficking	Attachment of macrophages	0.000201			FN1,ADIPOQ	2
Cell Morphology, Cellular Function and Maintenance	Autophagy of ventricular myocytes	0.000201			AGT,ADIPOQ	2
Cell Cycle, Gene Expression	Binding of hypoxia response element	0.000201			AGT,ALB	2
Cell-To-Cell Signaling and Interaction	Binding of mesothelial cells	0.000201			FN1,CD44	2
Cellular Assembly and Organization, Neurological Disease, Organismal Development, Tissue Development	Development of amyloid-beta plaques	0.000201			LYZ,ALB	2
Cardiovascular Disease, Cell Death and Survival, Connective Tissue Disorders, Hematological Disease, Organismal Injury and Abnormalities, Renal and Urological Disease	Factor H-associated hemolytic uremic syndrome	0.000201			CFHR1,CFHR3	2
Cell-To-Cell Signaling and Interaction	Interaction of stromal cell lines	0.000201			FN1,SRGN	2
Organismal Injury and Abnormalities	Restenosis of vasculature	0.000201			AGT,ADIPOQ	2
Cellular Movement, Hematological System Development and Function, Immune Cell Trafficking	Cellular infiltration by mononuclear leukocytes	0.000202		-0.798	AGT,SAA1,PF4,FN1,HRG,CD44,SPARC	7
Cell Morphology, Cellular Movement, Hematological System Development and Function, Immune Cell Trafficking	Cell spreading of leukocytes	0.000205			FN1,TLN1,CD44,ALB	4
Hematological System Development and Function, Immune Cell Trafficking, Inflammatory Response, Tissue Development	Accumulation of phagocytes	0.000205		-1.698	AGT,SLPI,APOC3,CRP,CD44,COL18A1	6
Connective Tissue Development and Function, Skeletal and Muscular System Development and Function	Remodeling of bone	0.000206		0.6	GC,LTF,AFM,AHSG,CD44,ADIPOQ,SPARC	7
Cardiovascular System Development and Function, Cell-To-Cell Signaling and Interaction	Adhesion of vascular endothelial cells	0.00021		-0.65	PF4,F7,PPBP,CD44,SPARC	5
Cancer, Organismal Injury and Abnormalities	Extraadrenal retroperitoneal tumor	0.000215		-0.555	GC,SHROOM2,KLKB1,BLVRB,CRP,SERPINC1,ADIPOQ,A2M,LPA,NID1,SAA1,FRMPD1,FN1,HP,APOC4,COLEC11,ALB,MST1,TLN1,APOD,CFHR1,F7,FGA,F5,PPBP,CD44,COL18A1,SPARC,AGT,LYZ,LTF,HSPA5,NRP1,MASP2,IGHG3,SERPING1,CPN1,LTBP1	38
Lipid Metabolism, Small Molecule Biochemistry	Homeostasis of lipid	0.000216			SAA1,FN1,APOD,APOA2,APOC4,APOC3,ADIPOQ	7
Cell-To-Cell Signaling and Interaction, Nervous System Development and Function	Activation of astrocytes	0.000217			AGT,FGA,ADIPOQ,ALB	4
Ophthalmic Disease, Organismal Injury and Abnormalities	Exfoliative glaucoma	0.000218			SAA1,APOD,LTBP1	3
Cancer, Organismal Injury and Abnormalities, Reproductive System Disease	Uterine serous papillary cancer	0.000221			SAA1,CFB,APOD,SLPI,RNASE4,C7,THBS4	7
Inflammatory Disease, Inflammatory Response, Neurological Disease, Organismal Injury and Abnormalities	Encephalitis	0.000227		1.457	C4A/C4B,ECM1,HSPA5,MPO,KLKB1,FGA,HPX,CRP,CD44,ADIPOQ	10
Cell Death and Survival	Apoptosis	0.000227		1.547	EFEMP1,CFB,PF4,SRGN,SERPINF1,SHROOM2,CAMP,CRP,APOC3,SERPINC1,ADIPOQ,A2M,SAA1,C4A/C4B,FN1,SELENOP,ALB,MST1,COMP,TLN1,MPO,F7,SLPI,SERPINA3,FGA,CD44,COL18A1,SPARC,AGT,SOD3,LTF,HRG,HSPA5,NRP1,LTBP1	35
Cell-To-Cell Signaling and Interaction, Inflammatory Response	Immune response of leukocytes	0.000234		-0.315	SAA1,PF4,FN1,APOA2,IGHA2,IGHG3,CAMP,CRP,CD44	9
Cellular Movement, Skeletal and Muscular System Development and Function	Migration of smooth muscle cells	0.000236		-0.194	AGT,SAA1,FN1,COMP,CD44,ADIPOQ	6
Carbohydrate Metabolism, Lipid Metabolism, Small Molecule Biochemistry	Binding of phosphatidic acid	0.000244			FN1,SLPI,APOH	3
Cancer, Gastrointestinal Disease, Hepatic System Disease, Organismal Injury and Abnormalities	Liver tumor	0.000246		1.4	C4BPB,IGFALS,CRP,FCN2,FGG,LPA,NID1,HP,ECM1,A1BG,CFHR3,MST1,CFHR1,C7,FGA,SOD3,MASP2,ZFP14,RNASE4,CFP,OIT3,AHSG,SUN3,PGLYRP2,SERPIND1,GC,EFEMP1,CFB,KLKB1,APOF,SERPINC1,ADIPOQ,A2M,FRMPD1,FN1,KRT9,SELENOP,ALB,COMP,F5,CD44,COL18A1,SPARC,AGT,SAA2,HSPA5,APOA2,MMRN1,HPX,PI16,SERPING1,LTBP1	52
Cell Death and Survival	Apoptosis of carcinoma cell lines	0.00025		0.965	FN1,SRGN,HSPA5,SERPINA3,FGA,CAMP,CD44,ADIPOQ,COL18A1	9
Hereditary Disorder, Neurological Disease, Organismal Injury and Abnormalities, Psychological Disorders, Skeletal and Muscular Disorders	Huntington Disease	0.000258			A2M,C4A/C4B,HP,AFM,IGFALS,APOD,HSPA5,C7,SERPINA3,CRP,CD44,FGG	12
Cardiovascular Disease, Hematological Disease, Metabolic Disease, Organismal Injury and Abnormalities	Hypertriglyceridemia	0.000259			SERPINF1,APOA2,CRP,APOC3	4
Infectious Diseases, Organismal Injury and Abnormalities	Septic shock	0.000264			AGT,C4A/C4B,F5,HPX,CRP,SERPINC1,ALB	7
Organismal Injury and Abnormalities, Tissue Morphology	Volume of lesion	0.000272			EFEMP1,MASP2,KLKB1,COL18A1,SERPING1,ADIPOQ	6
Cardiovascular System Development and Function, Organismal Development, Visual System Development and Function	Neovascularization of eye	0.000274		-0.83	CFB,SERPINF1,NRP1,ADIPOQ,COL18A1	5
Gastrointestinal Disease	Damage of gastrointestinal tract	0.000289		-0.064	LTF,CFB,MASP2,APOH	4
Lipid Metabolism, Molecular Transport, Small Molecule Biochemistry	Quantity of steroid	0.000295		-1.053	AGT,GC,SAA1,HP,MPO,APOA2,APOC3,CRP,ADIPOQ,APOM,ALB	11
Cell Death and Survival	Apoptosis of tumor cell lines	0.000295		0.839	EFEMP1,TLN1,SRGN,SERPINF1,SHROOM2,SLPI,SERPINA3,FGA,CAMP,CD44,ADIPOQ,COL18A1,SPARC,AGT,SAA1,SOD3,FN1,HSPA5,NRP1,ALB,LTBP1	21
Cell Death and Survival, Organismal Injury and Abnormalities	Apoptosis of endothelial progenitor cells	0.000301			AGT,CRP	2
Hereditary Disorder, Organismal Injury and Abnormalities, Skeletal and Muscular Disorders	Arthrogryposis, renal dysfunction, cholestasis	0.000301			PF4,PPBP	2
Cellular Assembly and Organization	Binding of liposome	0.000301			APOH,CRP	2
Endocrine System Disorders, Organismal Injury and Abnormalities, Renal and Urological Disease	Calcium oxalate nephrolithiasis	0.000301			AHSG,CD44	2
Cellular Movement	Cell movement of melanocytes	0.000301			SERPINF1,SPARC	2
Cardiovascular Disease, Hematological Disease, Neurological Disease, Organismal Injury and Abnormalities	Cerebral venous thrombosis	0.000301			F5,SERPINC1	2
Cell Signaling, Inflammatory Response	Complement activation, alternative pathway	0.000301			CFB,CFP	2
Cardiovascular System Development and Function, Tissue Morphology	Contraction of thoracic aorta	0.000301			AGT,CAMP	2
Organismal Injury and Abnormalities, Respiratory Disease	Damage of lung tissue	0.000301			SLPI,SERPING1	2
Cellular Growth and Proliferation	Inhibition of bacteria	0.000301			CAMP,SERPINC1	2
Cell Death and Survival	Killing of Escherichia coli 25922	0.000301			LTF,CAMP	2
Cardiovascular Disease, Organismal Injury and Abnormalities	Right ventricular dysfunction	0.000301			AGT,SERPINC1	2
Cell Death and Survival, Organismal Survival	Survival of Bacillus anthracis	0.000301			LYZ,CAMP	2
Cell Death and Survival, Hematological System Development and Function	Survival of erythroblasts	0.000301			PF4,PPBP	2
Cardiovascular Disease, Dermatological Diseases and Conditions, Organismal Injury and Abnormalities	Venous stasis syndrome	0.000301			SERPINC1,SERPIND1	2
Endocrine System Disorders, Gastrointestinal Disease, Metabolic Disease, Organismal Injury and Abnormalities	Experimentally-induced diabetes	0.000305			A2M,AGT,FN1,SERPINA3,SERPING1	5
Gastrointestinal Disease, Inflammatory Disease	Crohn disease	0.000309			LTF,FN1,SLPI,F5,CAMP,CRP,CD44,ALB	8
Tissue Morphology	Quantity of cells	0.000317		-1.053	PF4,SERPINF1,KLKB1,CAMP,CRP,ADIPOQ,A2M,SAA1,C4A/C4B,FN1,SELENOP,MST1,TLN1,APOD,MPO,SLPI,CD44,COL18A1,SPARC,AGT,HSPA5,NRP1,CFP,HPX,GP1BA,SERPING1,SERPIND1	27
Cellular Movement, Hematological System Development and Function, Immune Cell Trafficking, Lymphoid Tissue Structure and Development	Homing of lymphocytes	0.000319		-0.865	SAA1,PF4V1,PF4,FN1,CAMP,CD44	6
Cell Morphology, Cellular Movement	Cell spreading	0.000321	Decreased	-2.01	A2M,FN1,TLN1,SERPINA3,GP1BA,CD44,SPARC,ALB	8
Cell-To-Cell Signaling and Interaction, Inflammatory Response	Immune response of phagocytes	0.000335		-0.384	SAA1,PF4,FN1,APOA2,CAMP,CRP,CD44	7
Cellular Growth and Proliferation, Organismal Development	Proliferation of E. coli	0.000335			LTF,CAMP,PPBP	3
Infectious Diseases, Inflammatory Disease	Systemic inflammatory response syndrome	0.000335			A2M,CRP,ALB	3
Cellular Development, Cellular Growth and Proliferation, Hematological System Development and Function, Lymphoid Tissue Structure and Development	Proliferation of immune cells	0.000337		-0.872	TLN1,SLPI,APOH,CAMP,CRP,CD44,ADIPOQ,A2M,LTF,FN1,HSPA5,CFP,HPX,ALB,LTBP1	15
Cellular Development, Cellular Growth and Proliferation	Proliferation of blood cells	0.000352		-0.385	PF4,TLN1,SLPI,APOH,CAMP,CRP,CD44,ADIPOQ,A2M,LTF,FN1,HSPA5,CFP,HPX,ALB,LTBP1	16
Cancer, Gastrointestinal Disease, Hepatic System Disease, Organismal Injury and Abnormalities	Hepatobiliary system cancer	0.000353			GC,EFEMP1,CFB,KLKB1,APOF,CRP,SERPINC1,FCN2,FGG,A2M,LPA,NID1,FRMPD1,FN1,HP,ECM1,KRT9,SELENOP,A1BG,CFHR3,ALB,MST1,COMP,CFHR1,C7,FGA,F5,CD44,COL18A1,SPARC,AGT,SOD3,SAA2,HSPA5,MASP2,RNASE4,APOA2,CFP,OIT3,MMRN1,HPX,AHSG,SUN3,PI16,SERPING1,PGLYRP2,SERPIND1,LTBP1	48
Cardiovascular Disease, Organismal Injury and Abnormalities	Coronary artery disease	0.000356			LPA,PF4,FN1,APOC3,CRP,SERPINC1,ADIPOQ	7
Organismal Injury and Abnormalities, Reproductive System Disease	Spontaneous abortion	0.000358			C4A/C4B,F5,SERPINC1,FGG	4
Inflammatory Response, Respiratory Disease	Inflammation of respiratory system component	0.000376		1.236	LYZ,C4A/C4B,LTF,FN1,HSPA5,MPO,CAMP,CRP,SERPING1,CD44,ADIPOQ,ALB	12
Cardiovascular Disease, Cell Death and Survival, Organismal Injury and Abnormalities	Myocardial necrosis	0.000377			AGT,MPO,THBS4,ALB	4
Cellular Movement, Hematological System Development and Function, Immune Cell Trafficking, Inflammatory Response	Cell movement of dendritic cells	0.000383		-1.556	AGT,PF4V1,PF4,HRG,MPO,CD44	6
Cellular Movement	Cell movement of lung cancer cell lines	0.000383		-0.063	FN1,SRGN,NRP1,CAMP,CD44,SPARC	6
Immunological Disease, Inflammatory Disease, Inflammatory Response, Neurological Disease, Organismal Injury and Abnormalities	Experimental autoimmune encephalomyelitis	0.000384		1.457	ECM1,MPO,HSPA5,KLKB1,FGA,HPX,CRP,CD44,ADIPOQ	9

## Sheet: Toxicity Functions dPos
Toxicity Functions Double Positive RA patients for RF and ACPA versus Controls
Categories	Diseases or Functions Annotation	p-Value	Predicted Activation State	Activation z-score	Molecules	# Molecules
Renal Damage	Damage of kidney	9.37e-12		-1.335	GC,CFB,TLN1,CD44,AGT,LYZ,C4A/C4B,FN1,CFP,AHSG,HPX,COLEC11,ALB,MST1	14
Renal Damage	Injury of kidney	1.92e-08		-1.946	AGT,LYZ,CFB,TLN1,CFP,AHSG,CD44,COLEC11,ALB,MST1	10
Cardiac Infarction	Myocardial infarction	1.71e-07		0.14	LPA,AGT,C4A/C4B,APOD,F7,MASP2,CRP,CD44,SERPINC1,ADIPOQ,FGG	11
Liver Cirrhosis	Advanced stage cirrhosis	3.6e-07			F7,F5,ALB	3
Cardiac Damage	Damage of myocardium	5.22e-07			AGT,MPO,ADIPOQ,SERPING1	4
Renal Damage	Reperfusion injury of kidney	5.83e-07	Decreased	-2	CFB,TLN1,CFP,CD44,COLEC11	5
Renal Necrosis/Cell Death	Apoptosis of tubular cells	3.12e-06		0	AGT,C4A/C4B,CFB,MST1,ALB	5
Cardiac Damage	Injury of myocardium	3.12e-06			AGT,ADIPOQ,SERPING1	3
Hepatocellular carcinoma, Liver Hyperplasia/Hyperproliferation	Hepatocellular carcinoma	6.83e-06			C7,FGA,APOF,F5,SERPINC1,CD44,FCN2,FGG,AGT,LPA,FN1,HP,HSPA5,CFP,OIT3,SERPING1,CFHR3,ALB,LTBP1	19
Increased Levels of Blood Urea Nitrogen	Increased Levels of Blood Urea Nitrogen	8.65e-06		-1	AGT,C4A/C4B,CFB,CD44	4
Liver Inflammation/Hepatitis	Inflammation of liver	1.2e-05		-0.298	PF4,C4A/C4B,HP,HSPA5,APOA2,HPX,CD44,ADIPOQ,SPARC,ALB,FCN2	11
Cardiac Damage	Reperfusion injury of myocardium	2.03e-05			SERPING1,ADIPOQ	2
Cardiac Infarction	Stage II acute myocardial infarction	2.03e-05			C4A/C4B,CRP	2
Liver Cirrhosis	Cirrhosis	3.15e-05			AGT,FN1,F7,APOA2,F5,CRP,SERPINC1,SPARC,ALB	9
Cardiac Damage	Damage of heart	3.58e-05		0.036	AGT,MPO,ADIPOQ,SERPING1,THBS4	5
Cardiac Proliferation	Proliferation of cardiac fibroblasts	5.86e-05			AGT,SERPINF1,ADIPOQ	3
Renal Damage, Renal Tubule Injury	Proximal tubular toxicity	6.55e-05			LYZ,FN1,FGA,HPX,ALB	5
Kidney Failure	Failure of kidney	0.000117			AGT,C4A/C4B,CFB,CRP,SERPINC1,ADIPOQ,ALB,MST1	8
Cardiac Arteriopathy	Disorder of coronary artery	0.000146			LPA,AGT,PF4,FN1,APOC3,CRP,SERPINC1,ADIPOQ,LTBP1	9
Liver Fibrosis	Migration of hepatic stellate cells	0.00015			AGT,ADIPOQ,CD44	3
Increased Levels of Creatinine	Increased Levels of Creatinine	0.000159		-1.982	AGT,CFB,CD44,MST1	4
Liver Hyperplasia/Hyperproliferation	Liver cancer	0.00018			GC,EFEMP1,CFB,KLKB1,APOF,CRP,SERPINC1,FCN2,FGG,LPA,NID1,FRMPD1,FN1,HP,ECM1,KRT9,SELENOP,A1BG,CFHR3,ALB,MST1,COMP,CFHR1,C7,FGA,F5,CD44,COL18A1,SPARC,AGT,SOD3,SAA2,HSPA5,MASP2,RNASE4,APOA2,CFP,OIT3,MMRN1,HPX,AHSG,SUN3,PI16,SERPING1,PGLYRP2,SERPIND1,LTBP1	47
Liver Hyperplasia/Hyperproliferation	Liver tumor	0.000246		1.4	C4BPB,IGFALS,CRP,FCN2,FGG,LPA,NID1,HP,ECM1,A1BG,CFHR3,MST1,CFHR1,C7,FGA,SOD3,MASP2,ZFP14,RNASE4,CFP,OIT3,AHSG,SUN3,PGLYRP2,SERPIND1,GC,EFEMP1,CFB,KLKB1,APOF,SERPINC1,ADIPOQ,A2M,FRMPD1,FN1,KRT9,SELENOP,ALB,COMP,F5,CD44,COL18A1,SPARC,AGT,SAA2,HSPA5,APOA2,MMRN1,HPX,PI16,SERPING1,LTBP1	52
Cardiac Dysfunction	Right ventricular dysfunction	0.000301			AGT,SERPINC1	2
Cardiac Arteriopathy	Coronary artery disease	0.000356			LPA,PF4,FN1,APOC3,CRP,SERPINC1,ADIPOQ	7
Cardiac Fibrosis	Fibrosis of atrium	0.000421			AGT,MPO	2
Cardiac Infarction	Acute myocardial infarction	0.00043			AGT,C4A/C4B,CRP,SERPINC1,ADIPOQ	5
Renal Necrosis/Cell Death	Cell death of kidney cells	0.000438		-0.365	AGT,CFB,C4A/C4B,COMP,HSPA5,F7,CD44,ALB,MST1	9
Kidney Failure	End stage renal disease	0.000815			AGT,C4A/C4B,CRP,SERPINC1,ADIPOQ	5
Liver Damage	Liver Damage	0.00113		-0.277	SAA1,SAA2,CD44,SERPING1,ADIPOQ,ALB	6
Renal Necrosis/Cell Death	Apoptosis of proximal tubule cells	0.0013			AGT,ALB	2
Liver Inflammation/Hepatitis	Viral hepatitis	0.00183			C4A/C4B,HSPA5,ADIPOQ,ALB,FCN2	5
Renal Inflammation, Renal Nephritis	Nephritis	0.00186		-1.977	AGT,C4A/C4B,CFB,MPO,GP1BA,CRP,ALB,LTBP1	8
Liver Fibrosis	Fibrosis of liver	0.00187			HP,MPO,HPX,SPARC,FGG	5
Glomerular Injury	Abnormal morphology of renal glomerulus	0.00193			AGT,C4A/C4B,ADIPOQ,COL18A1	4
Renal Proliferation	Proliferation of mesangial cells	0.002			AGT,SPARC,MST1	3
Glomerular Injury, Renal Inflammation, Renal Nephritis	Glomerulonephritis	0.00203			AGT,C4A/C4B,MPO,GP1BA,CRP,ALB,LTBP1	7
Liver Fibrosis	Activation of hepatic stellate cells	0.00233			AGT,FN1,ADIPOQ	3
Liver Inflammation/Hepatitis	Infection by Hepatitis C virus	0.0026			HSPA5,ADIPOQ,ALB,FCN2	4
Renal Proliferation	Proliferation of tubular cells	0.00264			AGT,MST1	2
Cardiac Infarction	Non-ST elevation myocardial infarction	0.00297			CRP,SERPINC1	2
Congenital Heart Anomaly	Congenital anomaly of aortic arch	0.00366			NRP1,LTBP1	2
Kidney Failure, Liver Failure	Hepatorenal syndrome	0.00366			AGT,ALB	2
Cardiac Fibrosis	Myocardial fibrosis	0.00366			AGT,FN1	2
Glomerular Injury, Renal Inflammation, Renal Nephritis	Autoimmune glomerulonephritis	0.00429			AGT,CRP,ALB	3
Glomerular Injury, Renal Inflammation, Renal Nephritis	Delay in autoimmune glomerulonephritis	0.00453			CRP	1
Kidney Failure	Delay in renal failure	0.00453			CFB	1
Liver Inflammation/Hepatitis, Liver Steatosis	Experimental nonalcoholic steatohepatitis	0.00453			ADIPOQ	1
Glomerular Injury	Glomerulopathy with fibronectin deposits type 2	0.00453			FN1	1
Glomerular Injury	Hypertension of renal glomerulus	0.00453			AGT	1
Renal Inflammation, Renal Nephritis	Idiopathic interstitial nephritis	0.00453			ALB	1
Liver Inflammation/Hepatitis	Necroinflammatory liver disease	0.00453			ADIPOQ	1
Renal Proliferation	Overgrowth of mesangial cells	0.00453			MST1	1
Cardiac Fibrosis, Glomerular Injury, Renal Fibrosis	Perivascular fibrosis of kidney	0.00453			AGT	1
Cardiac Infarction	Q-wave acute myocardial infarction	0.00453			CRP	1
Glomerular Injury, Renal Inflammation, Renal Nephritis	Type III idiopathic crescentic glomerulonephritis	0.00453			MPO	1
Liver Cirrhosis	Cirrhosis of liver	0.00546			FN1,APOA2,CRP,SERPINC1,ALB	5
Liver Damage	Hepatic injury	0.00557		0.152	SAA1,SAA2,SERPING1,ADIPOQ	4
Glomerular Injury, Renal Damage	Injury of renal glomerulus	0.0057			AGT,MST1	2
Cardiac Pulmonary Embolism	Pulmonary embolism	0.0057			F5,SERPINC1	2
Renal Inflammation, Renal Nephritis	Interstitial nephritis	0.00615			AGT,ALB	2
Kidney Failure	Acute renal failure	0.00682			AGT,MST1,ALB	3
Glomerular Injury	Abnormal morphology of mesangial matrix	0.00711			AGT,COL18A1	2
Glomerular Injury	Familial glomerulopathy	0.00711			AGT,FN1	2
Liver Steatosis	Experimental nonalcoholic fatty liver disease	0.00904			ADIPOQ	1
Renal Enlargement	Hypertrophy of podocytes	0.00904			AGT	1
Renal Enlargement	Hypertrophy of proximal tubule cells	0.00904			AGT	1
Liver Inflammation/Hepatitis	Inflammation of liver portal space	0.00904			SPARC	1
Cardiac Necrosis/Cell Death	Necrosis of left ventricle	0.00904			AGT	1
Liver Hyperplasia/Hyperproliferation	Nodular hyperplasia of liver	0.00904			SERPINC1	1
Glomerular Injury	Sclerosis of renal glomerulus	0.00904			AGT	1
Glomerular Injury, Kidney Failure, Renal Inflammation, Renal Nephritis	Susceptibility to progression to renal failure in IgA nephropathy	0.00904			AGT	1
Cardiac Arrythmia	Atrial fibrillation	0.00932			AGT,MPO,CRP,SERPINC1	4
Renal Damage	Acute kidney injury	0.00978			LYZ,AHSG,ALB	3
Cardiac Necrosis/Cell Death	Cell viability of cardiomyocytes	0.0104			APOD,ADIPOQ	2
Degeneration of liver	Degeneration of liver	0.0104			EFEMP1,SERPINC1	2
Renal Necrosis/Cell Death	Cell death of kidney cell lines	0.0108		-0.882	AGT,COMP,F7,HSPA5,CD44,MST1	6
Congenital Heart Anomaly	Persistent truncus arteriosus	0.011			NRP1,LTBP1	2
Renal Necrosis/Cell Death	Apoptosis of kidney cell lines	0.012			AGT,COMP,F7,HSPA5,CD44	5
Cardiac Necrosis/Cell Death	Cell death of heart	0.012		0.826	AGT,SERPINF1,MPO,ADIPOQ,THBS4	5
Liver Cholestasis	Cholestasis	0.0121			LPA,HPX,ALB	3
Renal Enlargement	Hypertrophy of renal glomerulus	0.0135			AGT,ADIPOQ	2
Liver Steatosis	Advanced stage hepatic steatosis	0.0135			CD44	1
Liver Steatosis	Alcoholic fatty liver disease	0.0135			ADIPOQ	1
Glomerular Injury	C3 glomerulopathy	0.0135			CFB	1
Renal Damage	Damage of renal cortex	0.0135			GC	1
Cardiac Enlargement	Hypertrophy of coronary artery	0.0135			AGT	1
Cardiac Enlargement	Myocardial hypertrophy	0.0135			AGT	1
Cardiac Stress Response	Oxidative stress response of myocardium	0.0135			AGT	1
Cardiac Proliferation	Proliferation of adventitial fibroblasts	0.0135			ADIPOQ	1
Cardiac Damage	Rupture of myocardium	0.0135			MPO	1
Glomerular Injury	Abnormal morphology of podocytes	0.0156			ADIPOQ,COL18A1	2
Cardiac Necrosis/Cell Death	Cell death of ventricular myocytes	0.0177			AGT,ADIPOQ	2
Renal Dysplasia	Autosomal recessive renal tubular dysgenesis	0.018			AGT	1
Decreased Levels of Albumin	Decreased synthesis of albumin	0.018			ALB	1
Glomerular Injury	Fusion of pedicels	0.018			ADIPOQ	1
Liver Inflammation/Hepatitis	HIV-HCV co-infection	0.018			ALB	1
Glomerular Injury, Renal Inflammation, Renal Nephritis	Inflammation of renal glomerulus	0.018			CFB	1
Liver Hyperplasia/Hyperproliferation	Inflammatory hepatocellular adenoma	0.018			CRP	1
Cardiac Fibrosis	Interstitial fibrosis of myocardium	0.018			AGT	1
Cardiac Arrythmia	Non-valvular atrial fibrillation	0.018			SERPINC1	1
Renal Atrophy	Atrophy of kidney	0.0208			AGT,EFEMP1	2
Renal Damage, Renal Tubule Injury	Damage of renal tubule	0.0208			CFB,FN1	2
Cardiac Necrosis/Cell Death	Apoptosis of cardiac fibroblasts	0.0224			AGT	1
Liver Fibrosis	Mitogenesis of hepatic stellate cells	0.0224			AGT	1
Cardiac Fibrosis	Perivascular fibrosis of artery	0.0224			AGT	1
Renal Proliferation	Proliferation of proximal tubule cells	0.0224			AGT	1
Renal Dilation	Vasodilation of kidney	0.0224			AGT	1
Cardiac Necrosis/Cell Death	Apoptosis of cardiomyocytes	0.0231			AGT,SERPINF1,MPO,ADIPOQ	4
Liver Hyperplasia/Hyperproliferation	Liver carcinoma	0.0247			GC,EFEMP1,CFB,KLKB1,APOF,SERPINC1,FCN2,FGG,LPA,NID1,FRMPD1,FN1,HP,ECM1,KRT9,CFHR3,ALB,COMP,C7,FGA,F5,CD44,COL18A1,AGT,SOD3,SAA2,HSPA5,MASP2,RNASE4,CFP,OIT3,MMRN1,HPX,SUN3,PI16,SERPING1,SERPIND1,LTBP1	38
Decreased Levels of Albumin	Decreased activation of albumin	0.0269			ALB	1
Congenital Heart Anomaly	Double aortic arch	0.0269			NRP1	1
Increased Levels of Albumin	Increased excretion of albumin	0.0269			AGT	1
Cardiac Inflammation	Inflammation of myocardium	0.0269			AGT	1
Cardiac Arteriopathy	Vasospasm of coronary artery	0.0269			AGT	1
Liver Fibrosis, Liver Proliferation	Proliferation of hepatic stellate cells	0.0294			AGT,ADIPOQ	2
Liver Cholestasis	Progressive familial intrahepatic cholestasis type 1	0.0313			LPA,HPX	2
Cardiac Arteriopathy, Cardiac Fibrosis	Fibrosis of coronary artery	0.0313			AGT	1
Renal Proliferation	Proliferation of renal tubular epithelial cells	0.0313			MST1	1
Cardiac Fibrosis	Fibrosis of heart	0.0322			AGT,FN1,TLN1,MPO	4
Glomerular Injury, Kidney Failure, Renal Fibrosis	Interstitial fibrosis of kidney	0.0351			AGT,ADIPOQ	2
Liver Cirrhosis	Decompensated cirrhosis of liver	0.0357			APOA2	1
Cardiac Necrosis/Cell Death	Survival of ventricular myocytes	0.0357			ADIPOQ	1
Cardiac Infarction	ST-elevation myocardial infarction	0.0361			CRP,SERPINC1	2
Liver Necrosis/Cell Death	Apoptosis of hepatocytes	0.0392			SAA1,SELENOP,ADIPOQ	3
Renal Atrophy	Atrophy of renal medulla	0.04			AGT	1
Cardiac Infarction	Early stage myocardial infarction	0.04			SERPINC1	1
Glomerular Injury, Renal Thrombosis	Thrombosis of renal glomerulus	0.04			CFB	1
Liver Inflammation/Hepatitis	Chronic hepatitis	0.0428			HSPA5,APOA2,ADIPOQ	3
Cardiac Enlargement	Hypertrophy of cardiomyocytes	0.0428			AGT,FN1,ADIPOQ	3
Heart Failure	Acute decompensated heart failure	0.0444			AGT	1
Glomerular Injury, Renal Damage	Injury of podocytes	0.0487			AGT	1
Cardiac Fibrosis	Perivascular fibrosis of heart	0.0487			AGT	1
Liver Inflammation/Hepatitis	Chronic hepatitis C	0.05			HSPA5,ADIPOQ	2
Cardiac Pulmonary Embolism	Acute pulmonary embolism	0.053			SERPINC1	1
Renal Atrophy	Atrophy of renal cortex	0.053			AGT	1
Cardiac Enlargement	Hypertrophy of myocardium	0.053			AGT	1
Cardiac Stenosis	Non-rheumatic aortic stenosis	0.053			SERPINC1	1
Renal Inflammation, Renal Nephritis	Pyelonephritis	0.053			CRP	1
Liver Necrosis/Cell Death	Necrosis of liver	0.0567		1.412	SAA1,FGA,SELENOP,ADIPOQ	4
Liver Cirrhosis	Compensated cirrhosis	0.0573			APOA2	1
Nephrosis	Steroid dependent nephrotic syndrome	0.0573			C4A/C4B	1
Cardiac Thrombosis	Thrombosis of heart	0.0573			SERPINC1	1
Glomerular Injury	Glomerulosclerosis	0.059			AGT,ADIPOQ,SPARC	3
Glomerular Injury	Expansion of mesangial matrix	0.0616			AGT	1
Renal Enlargement	Hypertrophy of mesangial cells	0.0616			AGT	1
Cardiac Arteriopathy	Abnormal morphology of coronary artery	0.0659			LTBP1	1
Renal Damage, Renal Tubule Injury	Damage of tubulointerstitium	0.0659			FN1	1
Increased Levels of Creatinine	Increased clearance of creatinine	0.0659			AGT	1
Congenital Heart Anomaly	Interrupted aortic arch	0.0659			LTBP1	1
Cardiac Proliferation	Proliferation of ventricular myocytes	0.0701			AGT	1
Liver Enlargement	Hepatomegaly	0.0743			ADIPOQ,MST1	2
Increased Levels of AST	Increased localization of AST	0.0743			SAA1	1
Cardiac Enlargement	Hypertrophy of heart	0.0771			AGT,FN1,TLN1,ADIPOQ,THBS4	5
Liver Necrosis/Cell Death	Focal necrosis of liver	0.0785			FGA	1
Increased Levels of Potassium	Increased excretion of K+	0.0785			AGT	1
Congenital Heart Anomaly	Transposition of great vessels	0.0785			NRP1	1
Renal Damage, Renal Tubule Injury	Injury of renal tubule	0.0827			CFB	1
Cardiac Dysfunction, Cardiac Enlargement	Hypertrophy of left ventricle	0.0903			AGT,ADIPOQ	2
Renal Atrophy	Atrophy of renal tubule	0.091			AGT	1
Liver Proliferation	Proliferation of liver cells	0.0921			AGT,ADIPOQ,MST1	3
Liver Necrosis/Cell Death	Apoptosis of hepatic stellate cells	0.0951			ADIPOQ	1
Liver Hyperbilirubinemia	Hyperbilirubinemia	0.0951			C4A/C4B	1
Heart Failure	Failure of heart	0.0978			AGT,CRP,SERPINC1,ADIPOQ	4
Renal Necrosis/Cell Death	Apoptosis of renal tubular epithelial cells	0.0992			MST1	1
Renal Dysfunction	Dysfunction of kidney	0.107			AGT	1
Hepatocellular carcinoma, Liver Hyperplasia/Hyperproliferation	Hepatitis C virus-related hepatocellular carcinoma	0.111			HSPA5	1
Increased Levels of ALT	Increased localization of ALT	0.111			SAA1	1
Congenital Heart Anomaly	Perimembranous ventricular septal defect	0.111			LTBP1	1
Cardiac Dilation	Dilation of left ventricle	0.115			MPO	1
Cardiac Enlargement	Hypertrophy of ventricular myocytes	0.123			AGT	1
Cardiac Dysfunction, Cardiac Fibrosis	Left ventricular fibrosis	0.123			AGT	1
Glomerular Injury, Renal Inflammation, Renal Nephritis	Membranous glomerulonephritis	0.123			ALB	1
Cardiac Dysfunction	Ventricular dysfunction	0.127			AGT,SERPINC1,ADIPOQ	3
Cardiac Arrythmia	Persistent atrial fibrillation	0.127			SERPINC1	1
Glomerular Injury	Effacement of pedicels	0.131			COL18A1	1
Hepatocellular carcinoma, Liver Hyperplasia/Hyperproliferation	Hepatitis B surface antigen-negative hepatitis C virus negative hepatocellular carcinoma	0.131			HSPA5	1
Liver Hemorrhaging	Bleeding of liver	0.135			FGA	1
Nephrosis	Nephrosis	0.147			C4A/C4B,ALB	2
Liver Hyperplasia/Hyperproliferation	Development of liver tumor	0.15			AGT,MST1	2
Glomerular Injury, Renal Inflammation, Renal Nephritis	Systemic lupus erythematosus nephritis	0.151			LTBP1	1
Glomerular Injury, Renal Necrosis/Cell Death	Apoptosis of podocytes	0.155			AGT	1
Cardiac Necrosis/Cell Death	Apoptosis of ventricular myocytes	0.155			ADIPOQ	1
Liver Inflammation/Hepatitis	Acute hepatitis	0.159			CD44	1
Liver Inflammation/Hepatitis	Alcoholic hepatitis	0.162			PF4	1
Cardiac Dysfunction	Systolic dysfunction	0.185			AGT	1
Hepatocellular carcinoma, Liver Hyperplasia/Hyperproliferation	Hepatitis B virus-related hepatocellular carcinoma	0.192			HSPA5	1
Cardiac Inflammation	Myocarditis	0.196			ADIPOQ	1
Liver Proliferation	Proliferation of hepatocytes	0.201			AGT,MST1	2
Bradycardia, Cardiac Arrythmia	Bradycardia	0.211			AGT	1
Liver Hyperplasia/Hyperproliferation	Growth of liver tumor	0.221			ADIPOQ	1
Congenital Heart Anomaly	Congenital heart disease	0.255			NRP1,ALB,LTBP1	3
Renal Proliferation	Cell proliferation of kidney cell lines	0.273			AGT,CAMP	2
Cardiac Dilation, Cardiac Dysfunction, Cardiac Enlargement	Left ventricular dilation	0.286			ADIPOQ	1
Liver Hyperplasia/Hyperproliferation	Liver metastasis	0.286			CD44	1
Heart Failure	Cardiac death	0.299			SERPINC1	1
Liver Inflammation/Hepatitis	Infection by hepatitis B virus	0.318			C4A/C4B	1
Cardiac Dilation, Cardiac Enlargement	Dilated cardiomyopathy	0.321			FN1,TLN1,ADIPOQ	3
Liver Steatosis	Hepatic steatosis	0.325			LPA,CD44,ADIPOQ	3
Renal Necrosis/Cell Death	Cell viability of kidney cell lines	0.333			F7	1
Renal Hydronephrosis	Hydronephrosis	0.357			AGT	1
Liver Cirrhosis	Primary liver cirrhosis	0.371			FN1	1
Hepatocellular carcinoma, Liver Hyperplasia/Hyperproliferation	Development of hepatocellular carcinoma	0.402			AGT	1
Cardiac Arrythmia, Tachycardia	Tachycardia	0.405			AGT	1
Cardiac Congestive Cardiac Failure, Heart Failure	Congestive heart failure	0.518			ADIPOQ	1

## Sheet: Regulator Effects dPos
Regulator Effects Networks Double Positive RA patients for RF and ACPA versus Controls
Consistency Score	Node Total	Regulator Total	Regulators	Target Total	Target Molecules in Dataset	Disease & Function Total	Diseases & Functions	Known Regulator-Disease/Function Relationships
9.899	15	2	AGT,CCN5	8	ADIPOQ,CD44,CRP,EFEMP1,FGA,FN1,SERPINA3,SPARC	5	Accumulation of myeloid cells,Adhesion of phagocytes,Attachment of tumor cell lines,Cell spreading,Phosphorylation of L-tyrosine	20% (2/10)
5	8	1	CCN5	4	ADIPOQ,CD44,FN1,SPARC	3	Attachment of tumor cell lines,Cell spreading,Cell survival	0% (0/3)
-4.472	7	1	AGT	5	ADIPOQ,CD44,CRP,FGA,FN1	1	Interaction of leukocytes	100% (1/1)
-5.5	6	1	AGT	4	ADIPOQ,CD44,CRP,FN1	1	Activation of macrophages	100% (1/1)
-6	6	1	CCN5	4	ADIPOQ,CD44,FN1,SPARC	1	Cell movement of leukocytes	0% (0/1)
-6	6	1	AGT	4	ADIPOQ,C4A/C4B,CD44,CRP	1	Accumulation of cells	100% (1/1)
-6	6	1	AGT	4	CD44,CRP,FGA,FN1	1	Adhesion of myeloid cells	0% (0/1)
-6	6	1	CCN5	4	ADIPOQ,CD44,FN1,SPARC	1	Attachment of cells	0% (0/1)
-6.5	6	1	AGT	4	ADIPOQ,CD44,FN1,HP	1	Fibrosis	100% (1/1)
-6.5	6	1	CCN5	4	ADIPOQ,CD44,FN1,SPARC	1	Fibrosis	0% (0/1)
-6.708	7	1	HNF1A	5	AGT,APOC3,CRP,SERPING1,SLPI	1	Accumulation of myeloid cells	0% (0/1)
-7.506	5	1	CCN5	3	CD44,FN1,SPARC	1	Homing of cells	0% (0/1)
-10.253	10	1	AGT	8	ADIPOQ,C4A/C4B,CD44,CRP,FGA,FN1,HP,SOD3	1	Rheumatic Disease	0% (0/1)
-11.628	7	1	AGT	5	C4A/C4B,CD44,FN1,HP,SERPINA3	1	Chemotaxis	100% (1/1)
-12.017	12	1	AGT	10	ADIPOQ,C4A/C4B,CD44,CRP,EFEMP1,FGA,FN1,HP,SERPINA3,SOD3	1	Organismal death	100% (1/1)
-25.102	10	1	AGT	8	ADIPOQ,C4A/C4B,CD44,CRP,FN1,HP,SERPINA3,SOD3	1	Cell movement of phagocytes	100% (1/1)

## Sheet: Canonical pathways RF
Canonical Pathways RF Positive RA patients versus Controls
Ingenuity Canonical Pathways	-log(p-value)	p-value	zScore	Ratio	Molecules
LXR/RXR Activation	20.3	5.01187e-21	-1	0.132	AGT,AHSG,ALB,APOA2,APOC1,APOC3,APOC4,APOM,C4A/C4B,FGA,GC,ITIH4,LPA,LYZ,SAA1,SAA2
Acute Phase Response Signaling	19.1	7.94328e-20	0.377964	0.095	AGT,AHSG,ALB,APOA2,C4A/C4B,C4BPB,CFB,CRP,FGA,FGG,FN1,ITIH3,ITIH4,KLKB1,SAA1,SAA2,SERPIND1
FXR/RXR Activation	16.7	1.99526e-17		0.111	AGT,AHSG,ALB,APOA2,APOC1,APOC3,APOC4,APOM,C4A/C4B,FGA,GC,ITIH4,SAA1,SAA2
Coagulation System	10.4	3.98107e-11	1.88982	0.2	F10,F5,F7,FGA,FGG,KLKB1,SERPIND1
Complement System	10.2	6.30957e-11		0.189	C4A/C4B,C4BPB,C7,C8A,C8B,C8G,CFB
Atherosclerosis Signaling	9.08	8.31764e-10		0.0709	ALB,APOA2,APOC1,APOC3,APOC4,APOM,COL18A1,LPA,LYZ
IL-12 Signaling and Production in Macrophages	8.93	1.1749e-09		0.0682	ALB,APOA2,APOC1,APOC3,APOC4,APOM,LPA,LYZ,MST1
Extrinsic Prothrombin Activation Pathway	8.64	2.29087e-09		0.312	F10,F5,F7,FGA,FGG
Intrinsic Prothrombin Activation Pathway	8.06	8.70964e-09	1.63299	0.143	COL18A1,F10,F5,FGA,FGG,KLKB1
Production of Nitric Oxide and Reactive Oxygen Species in Macrophages	7.59	2.5704e-08	-1.41421	0.0479	ALB,APOA2,APOC1,APOC3,APOC4,APOM,LPA,LYZ,MPO
Clathrin-mediated Endocytosis Signaling	6.31	4.89779e-07		0.0415	ALB,APOA2,APOC1,APOC3,APOC4,APOM,LPA,LYZ
Maturity Onset Diabetes of Young (MODY) Signaling	5.64	2.29087e-06		0.0847	APOA2,APOC1,APOC3,APOC4,APOM
Systemic Lupus Erythematosus Signaling	3.74	0.00018197		0.0262	C7,C8A,C8B,C8G,IGHG1,IGHG4
Hematopoiesis from Pluripotent Stem Cells	3.13	0.00074131		0.0612	IGHA1,IGHG1,IGHG4
Primary Immunodeficiency Signaling	3.11	0.000776247		0.06	IGHA1,IGHG1,IGHG4
Role of Tissue Factor in Cancer	3.07	0.000851138		0.0342	F10,F7,FGA,FGG
GP6 Signaling Pathway	3.04	0.000912011	1	0.0336	COL18A1,FGA,FGG,TLN1
Melatonin Degradation III	2.44	0.00363078		1	MPO
Apelin Liver Signaling Pathway	2.4	0.00398107		0.0769	AGT,COL18A1
Communication between Innate and Adaptive Immune Cells	2.29	0.00512861		0.0312	IGHA1,IGHG1,IGHG4
Airway Pathology in Chronic Obstructive Pulmonary Disease	2.05	0.00891251		0.0254	APOM,C8G,MPO
Phagosome Formation	1.98	0.0104713		0.024	FN1,IGHG1,IGHG4
Autoimmune Thyroid Disease Signaling	1.87	0.0134896		0.0408	IGHG1,IGHG4
Heme Degradation	1.84	0.0144544		0.25	BLVRB
MSP-RON Signaling Pathway	1.73	0.0186209		0.0345	KLKB1,MST1
SPINK1 Pancreatic Cancer Pathway	1.7	0.0199526		0.0333	CPN1,KLKB1
Superoxide Radicals Degradation	1.55	0.0281838		0.125	SOD3
Dendritic Cell Maturation	1.54	0.0288403		0.0164	COL18A1,IGHG1,IGHG4
Hepatic Fibrosis / Hepatic Stellate Cell Activation	1.53	0.0295121		0.0161	AGT,COL18A1,FN1
B Cell Receptor Signaling	1.53	0.0295121		0.0162	IGHA1,IGHG1,IGHG4
Agranulocyte Adhesion and Diapedesis	1.49	0.0323594		0.0155	CCL18,FN1,PPBP
Glucocorticoid Receptor Signaling	1.48	0.0331131		0.0119	AGT,FGG,HSPA5,SLPI
TR/RXR Activation	1.43	0.0371535		0.0238	F10,FGA
Allograft Rejection Signaling	1.41	0.0389045		0.0233	IGHG1,IGHG4
Actin Cytoskeleton Signaling	1.35	0.0446684		0.0138	FN1,GSN,TLN1
LPS/IL-1 Mediated Inhibition of RXR Function	1.32	0.047863		0.0134	APOC1,APOC4,SOD3
Neuroprotective Role of THOP1 in Alzheimer's Disease	1.18	0.0660693		0.0172	AGT,F7
Endoplasmic Reticulum Stress Pathway	1.14	0.0724436		0.0476	HSPA5
Role of Macrophages, Fibroblasts and Endothelial Cells in Rheumatoid Arthritis	0.987	0.103039		0.00962	FN1,IGHG1,IGHG4
Granulocyte Adhesion and Diapedesis	0.861	0.137721		0.0111	CCL18,PPBP
BAG2 Signaling Pathway	0.842	0.14388		0.0233	HSPA5
Natural Killer Cell Signaling	0.799	0.158855		0.0102	COL18A1,HSPA5
Osteoarthritis Pathway	0.753	0.176604		0.00948	FN1,PRG4
Integrin Signaling	0.746	0.179473		0.00939	GSN,TLN1
Unfolded protein response	0.737	0.183231		0.0179	HSPA5
Semaphorin Signaling in Neurons	0.71	0.194984		0.0167	NRP1
Regulation of Cellular Mechanics by Calpain Protease	0.679	0.209411		0.0154	TLN1
Superpathway of Melatonin Degradation	0.679	0.209411		0.0154	MPO
IL-10 Signaling	0.656	0.2208		0.0145	BLVRB
Growth Hormone Signaling	0.645	0.226464		0.0141	IGFALS
Caveolar-mediated Endocytosis Signaling	0.634	0.232274		0.0137	ALB
Phospholipase C Signaling	0.625	0.237137		0.00778	IGHG1,IGHG4
TREM1 Signaling	0.624	0.237684		0.0133	MPO
IL-7 Signaling Pathway	0.609	0.246037		0.0128	IGHG1
VDR/RXR Activation	0.609	0.246037		0.0128	CAMP
IL-17 Signaling	0.6	0.251189		0.0125	CRP
Senescence Pathway	0.583	0.261216		0.00727	SAA1,SAA2
Systemic Lupus Erythematosus In B Cell Signaling Pathway	0.583	0.261216		0.00727	IGHA1,IGHG1
VEGF Family Ligand-Receptor Interactions	0.581	0.262422		0.0119	NRP1
HIPPO signaling	0.577	0.26485		0.0118	MST1
RANK Signaling in Osteoclasts	0.564	0.272898		0.0114	GSN
Crosstalk between Dendritic Cells and Natural Killer Cells	0.56	0.275423		0.0112	TLN1
Fcγ Receptor-mediated Phagocytosis in Macrophages and Monocytes	0.54	0.288403		0.0106	TLN1
Regulation of Actin-based Motility by Rho	0.54	0.288403		0.0106	GSN
FAK Signaling	0.536	0.291072		0.0105	TLN1
Paxillin Signaling	0.49	0.323594		0.00926	TLN1
Role of PKR in Interferon Induction and Antiviral Response	0.462	0.345144		0.00855	HSPA5
Renin-Angiotensin Signaling	0.459	0.347536		0.00847	AGT
IL-6 Signaling	0.439	0.363915		0.008	CRP
White Adipose Tissue Browning Pathway	0.428	0.37325		0.00775	CAMP
p70S6K Signaling	0.428	0.37325		0.00775	AGT
Semaphorin Neuronal Repulsive Signaling Pathway	0.425	0.375837		0.00769	NRP1
Hepatic Fibrosis Signaling Pathway	0.416	0.383707		0.00543	AGT,COL18A1
Coronavirus Pathogenesis Pathway	0.377	0.419759		0.00667	AGT
Phagosome Maturation	0.375	0.421697		0.00662	MPO
Aldosterone Signaling in Epithelial Cells	0.36	0.436516		0.00633	HSPA5
eNOS Signaling	0.358	0.438531		0.00629	HSPA5
Germ Cell-Sertoli Cell Junction Signaling	0.335	0.462381		0.00585	GSN
NRF2-mediated Oxidative Stress Response	0.304	0.496592		0.00529	SOD3
Xenobiotic Metabolism CAR Signaling Pathway	0.304	0.496592		0.00529	SOD3
ILK Signaling	0.303	0.497737		0.00526	FN1
PPARα/RXRα Activation	0.303	0.497737		0.00526	APOA2
ERK/MAPK Signaling	0.298	0.503501		0.00518	TLN1
IL-8 Signaling	0.287	0.516416		0.005	MPO
HIF1α Signaling	0.28	0.524807		0.00488	HSPA5
Role of Osteoblasts, Osteoclasts and Chondrocytes in Rheumatoid Arthritis	0.26	0.549541		0.00455	GSN
EIF2 Signaling	0.254	0.557186		0.00446	HSPA5
Huntington's Disease Signaling	0.239	0.576766		0.00422	HSPA5
Protein Ubiquitination Pathway	0.201	0.629506		0.00366	HSPA5
Axonal Guidance Signaling	0	1		0.00207	NRP1
Cardiac Hypertrophy Signaling (Enhanced)	0	1		0.00205	AGT
Estrogen Receptor Signaling	0	1		0.00305	AGT
Neuroinflammation Signaling Pathway	0	1		0.00334	CRP
Sirtuin Signaling Pathway	0	1		0.00344	SOD3
Synaptogenesis Signaling Pathway	0	1		0.00321	TLN1
Xenobiotic Metabolism Signaling	0	1		0.00348	SOD3

## Sheet: Upstream regulators RF
Upstream Regulators RF Positive RA patients versus Controls
Upstream Regulator	Expr Log Ratio	Molecule Type	Predicted Activation State	Activation z-score	p-value of overlap	Target molecules in dataset	Mechanistic Network
HNF1A		transcription regulator		-0.846	1.67e-14	AGT,AHSG,ALB,APOA2,APOC3,APOM,C8A,C8B,C8G,CPN1,CRP,FGA,GC,HSPA5,ITIH4,PZP,RNASE4,SLPI	HNF1A,HNF4A
HNF4A		transcription regulator		-1.89	3.93e-10	AGT,AHSG,ALB,ANG,APOA2,APOC1,APOC3,APOM,BLVRB,C4A/C4B,C8G,CRP,F7,FGA,GSN,HSPA5,ITIH3,ITIH4,LPA,LTF,MST1,PZP,RNASE4,SAA1,SAA2,SLPI,TLN1	HNF1A,HNF4A
IL6		cytokine		1.655	5.46e-10	AGT,ALB,ANG,CFP,CRP,FGA,FGG,FN1,GP1BA,HSPA5,LPA,LTF,LYZ,MPO,PPBP,SAA1,SAA2	AHR,CEBPB,IL6,NFKB1,NFkB (complex),RELA,STAT3,beta-estradiol,cytokine
methotrexate		chemical drug		-0.333	7.45e-09	ALB,C7,C8A,C8B,CFB,CRP,FGA,GSN,ITIH4,ZFP14
L-triiodothyronine		chemical - endogenous mammalian		-0.808	3.36e-08	AGT,AHSG,ALB,APOA2,APOC1,APOC3,APOM,C4A/C4B,FGA,ITIH3,LYZ,NID1	L-triiodothyronine,NR1H3,PPARA,RXRA,THRB
CEBPA		transcription regulator		-0.58	2.6e-07	AGT,ALB,APOC3,APOC4,CAMP,HSPA5,LTF,MMRN1,MPO,NRP1,SAA1	CEBPA,CEBPB
methapyrilene		chemical drug		0.816	3.82e-07	ALB,APOA2,CRP,FGA,HSPA5,IGFALS,ITIH4
TNF		cytokine		0.621	4.14e-07	AGT,ALB,APOC4,C4A/C4B,CAMP,CCL18,CFB,CRP,FGG,FN1,GP1BA,HSPA5,MPO,MST1,NID1,NRP1,RNASE4,SAA1,SERPIND1,SLPI,SOD3	AHR,CEBPA,CEBPB,FOS,IFNG,NFKB1,NFkB (complex),RELA,SMARCA4,STAT3,TGFB1,TNF,TP53,beta-estradiol
lipopolysaccharide		chemical drug		0.429	1.02e-06	AGT,ALB,APOC1,CAMP,CCL18,CFB,CFP,CRP,FN1,GSN,HSPA5,IGHG1,ITIH4,LTF,LYZ,MPO,NID1,NRP1,SAA1,SAA2,SLPI	AHR,CEBPA,CEBPB,IL1,IL6,NFKB1,NFkB (complex),RELA,SMARCA4,STAT3,TNF,beta-estradiol,lipopolysaccharide
nitrofurantoin		chemical drug		0.239	1.26e-06	ALB,APOA2,C4A/C4B,CRP,FGA,HSPA5,ITIH4
rosiglitazone		chemical drug		0.721	3.43e-06	AGT,AHSG,APOA2,APOC1,APOC4,C4A/C4B,CRP,FN1,HSPA5,MPO	AHR,CEBPA,FOXO1,NFkB (complex),RELA,SMAD3,SMAD7,SMARCA4,SREBF1,TNF,fatty acid,palmitic acid,rosiglitazone
estrogen		chemical drug		-0.363	4.94e-06	AGT,ALB,APOA2,COL18A1,F7,FN1,LPA,LTF
STAT3		transcription regulator		1.456	5.53e-06	AGT,AHSG,CFB,CRP,FGA,FGG,FN1,LTF,LYZ,NRP1,SAA1	IL1B,NFKB1,NFkB (complex),RELA,STAT3
FOXA2		transcription regulator		-1.96	1.09e-05	ALB,APOC3,APOM,CPN1,LYZ,SAA1,SOD3
CSF3R		transmembrane receptor			1.22e-05	LTF,LYZ,MPO
ALB	-0.63	transporter		1.165	1.34e-05	AGT,ALB,HSPA5,IGHG1	ALB,FOXO1,Insulin,SMAD3
miR-146a-5p (and other miRNAs w/seed GAGAACU)		mature microrna		0.447	1.82e-05	C8A,CAMP,CRP,LTF,PGLYRP2
FOS		transcription regulator		1.195	1.9e-05	AGT,CAMP,CFP,COL18A1,FGA,FN1,HSPA5,LTBP1,MMRN1,SLPI	FOS,NFKB1,NFkB (complex),RELA,STAT3
IL1		group	Activated	2.072	2.02e-05	ALB,APOC3,CFB,CRP,FN1,LYZ,SAA1,SAA2	CEBPA,CEBPB,IL1,IL6,NFKB1,NFkB (complex),RELA,STAT3,cytokine
dexamethasone		chemical drug		1.667	2.22e-05	AGT,ALB,APOA2,BLVRB,C8A,CAMP,CCL18,CFB,CRP,F5,FGA,FGG,FN1,HSPA5,IGFALS,PF4V1,PPBP,SAA1,SAA2,SLPI	CEBPB,IL1,IL6,NFKB1,NFkB (complex),RELA,STAT3,TGFB1,TP53,dexamethasone
SMARCB1		transcription regulator	Activated	2	2.23e-05	APOC4,C4A/C4B,COL18A1,CRP,F10,GSN
SB203580		chemical - kinase inhibitor		-0.588	2.29e-05	AGT,C4A/C4B,CAMP,CRP,EFEMP1,FN1,HSPA5,SLPI,SOD3	AGT,CEBPA,FOS,IFNG,NFKB1,NFkB (complex),RELA,SB203580,SMARCA4,STAT3,TNF
GW501516		chemical drug			2.42e-05	APOA2,CAMP,LTF,SAA1,SLPI
puromycin aminonucleoside		chemical reagent		-0.555	2.42e-05	ALB,C4A/C4B,FGA,HSPA5,SOD3
AHR		ligand-dependent nuclear receptor		-0.767	2.73e-05	ALB,CRP,EFEMP1,FN1,HSPA5,LTBP1,NID1,SAA1
fenofibrate		chemical drug		-0.756	2.84e-05	APOA2,APOC3,CRP,FGA,FGG,HSPA5,MPO	AHR,APOA1,FOXO1,PPARA,RARA,RXRA,SMAD3,SMAD7,SREBF1,THRB,fenofibrate
CEBPE		transcription regulator			3.04e-05	CAMP,F7,LTF,LYZ
C20-D3-vitamin A		chemical drug			3.21e-05	CFB,CFP
COL3A1		other			3.21e-05	CCL18,FN1
F5	0.961	other			3.21e-05	F5,MMRN1
chlordecone		chemical toxicant			3.21e-05	HSPA5,LTF
methacholine		chemical drug			3.21e-05	FN1,SLPI
APOA1	-0.219	transporter			4.04e-05	APOA2,APOC3,HSPA5,MPO	APOA1,SREBF1
NFkB (complex)		complex		0.893	4.9e-05	AGT,CAMP,CFB,COL18A1,CRP,FGG,FN1,SAA1,SLPI,SOD3	CEBPA,NFKB1,NFkB (complex),RELA,SMARCA4,STAT3,TGFB1,TNF,TP53
beta-estradiol		chemical - endogenous mammalian		-1.541	5.77e-05	AGT,ALB,C4A/C4B,CFB,CFHR4,CRP,F7,FN1,HSPA5,ITIH4,LTBP1,LTF,LYZ,MMRN1,MPO,NRP1,PPBP,SAA1,SLPI	AHR,CEBPA,CEBPB,IL6,NFKB1,NFkB (complex),RELA,SMARCA4,STAT3,TNF,beta-estradiol
fibric acid derivative		chemical drug			5.81e-05	APOA2,APOC3,APOM	APOA1,PPARA,RXRA,SREBF1,THRB,fatty acid,fibric acid derivative
RXRA		ligand-dependent nuclear receptor		-1.996	6.07e-05	APOA2,APOC3,APOM,FGG,LTF,LYZ,MPO	NR1H3,PPARA,RARA,RXRA,THRB,alitretinoin
phytohemagglutinin		chemical drug		-1.134	6.46e-05	AGT,AHSG,C8B,CCL18,COL18A1,ITIH4,PPBP
FST		other		1.091	7.13e-05	APOA2,FN1,LTF,SAA1
HRAS		enzyme		0.762	7.61e-05	CFB,COL18A1,CRP,EFEMP1,FN1,GSN,LYZ,NID1,NRP1,SERPIND1	HRAS,NFKB1,NFkB (complex),RAC1,RELA,STAT3
PLAU		peptidase			8e-05	ANG,FN1,HSPA5,SLPI
TGFB1		growth factor		-1.295	8.62e-05	ALB,C4BPB,CAMP,CCL18,CFB,COL18A1,CRP,F5,FGA,FGG,FN1,GSN,HSPA5,ITIH3,LTBP1,NRP1,SOD3	CEBPA,NFKB1,NFkB (complex),RELA,SMARCA4,STAT3,TGFB1,TNF,TP53
CEBPB		transcription regulator		1.279	9.04e-05	AGT,ALB,APOC3,CRP,F7,NRP1,SAA1,SAA2	CEBPA,CEBPB
OSM		cytokine		0.963	9.67e-05	ALB,CAMP,CRP,FGA,FN1,HSPA5,RNASE4,SAA1,SLPI	AHR,FOS,FOXO1,IL6,NFKB1,NFkB (complex),OSM,RELA,SMAD3,SMAD7,STAT3,TGFB1,TP53
NR1H3		ligand-dependent nuclear receptor			9.96e-05	APOC3,APOC4,APOM,CFB,CRP,LYZ
cyclosporin A		biologic drug		-0.339	0.000116	AGT,ANG,C4A/C4B,CAMP,F5,FGA,FN1,HSPA5	AGT,NFkB (complex),cyclosporin A
Growth hormone		group			0.000121	AGT,ALB,COL18A1,FGG,FN1,IGFALS	FOXO1,Growth hormone,Insulin,SMAD3
cholesterol		chemical - endogenous mammalian		0.883	0.000129	AGT,FN1,GP1BA,HSPA5,LYZ,SAA1	CEBPA,FOXO1,IL6,Insulin,NFKB1,NFkB (complex),RELA,SMAD3,SMARCA4,STAT3,TNF,cholesterol
TO-901317		chemical reagent		-0.177	0.000135	ALB,APOC1,APOC4,APOM,CRP,ITIH4	NR1H3,TO-901317
ciglitazone		chemical drug		0.343	0.000136	AGT,FN1,GSN,MPO
Hmgn3		other			0.000145	AHSG,APOA2,FGA
SRF		transcription regulator		-1.387	0.00015	CAMP,GP1BA,GSN,LTF,SERPIND1,SLPI,TLN1	MRTFA,MRTFB,SRF
JAK2		kinase			0.000152	F10,F5,FN1,MPO,POP4
RELA		transcription regulator	Activated	2.193	0.000154	AGT,CAMP,CFB,CRP,FN1,IGHG1,SAA1,SAA2	CEBPA,IL1B,NFKB1,NFkB (complex),RELA,SMARCA4,STAT3,TNF
Stat3-Stat3		complex			0.000159	CRP,FGA,FGG
Tcf 1/3/4		group			0.00016	AHSG,ALB
lestaurtinib		chemical drug			0.00016	LYZ,MPO
alitretinoin		chemical drug		-1.362	0.000172	APOA2,APOC3,APOM,FN1,LTF	NR1H3,PPARA,RARA,RXRA,THRB,alitretinoin
taurine		chemical - endogenous mammalian			0.000175	AGT,FN1,MPO
chenodeoxycholic acid		chemical - endogenous mammalian	Activated	2	0.000206	AGT,APOM,FGA,FGG
PRDM1		transcription regulator		1.633	0.00021	APOM,CRP,F5,FGA,FGG,IGHG1
4-phenylbutyric acid		chemical - endogenous mammalian		-0.287	0.000215	AHSG,CAMP,GSN,HSPA5
COL18A1	0.96	other		0	0.000215	F10,F7,FN1,NRP1
TCL1A		transcription regulator			0.000215	CAMP,CFP,LTF,MPO
JUN		transcription regulator		0.258	0.000216	APOC3,APOM,CAMP,CFP,FN1,LTBP1,PGLYRP2,SAA1	ATF2,JUN
Muc4		other			0.000223	LYZ,SLPI
pioglitazone		chemical drug		1.982	0.000255	AHSG,APOA2,APOC3,FN1,HSPA5	APOA1,FOXO1,SREBF1,palmitic acid,pioglitazone
NR2F2		ligand-dependent nuclear receptor			0.000267	APOC3,LTF,NRP1	CEBPA,CEBPB,NR2F2,RARA,RXRA
poly rI:rC-RNA		biologic drug			0.000279	CAMP,CFB,CRP,FN1,HSPA5,LTF,LYZ,MPO,SLPI	CEBPA,CEBPB,IL1,IL6,NFKB1,NFkB (complex),RELA,SMARCA4,STAT3,TNF,poly rI:rC-RNA
22(R)-hydroxycholesterol		chemical - endogenous mammalian			0.000289	APOC1,APOC4,APOM
NR2F1		ligand-dependent nuclear receptor			0.000289	AGT,APOC3,LTF
SMAD3		transcription regulator		-0.039	0.00029	ALB,APOA2,APOC3,CRP,FN1,HSPA5	AHR,FOXO1,SMAD3,SMAD7
CYP4A11		enzyme			0.000297	AGT,FN1
CEACAM1		transporter			0.000312	ANG,COL18A1,TLN1
EIF3E		other			0.000312	COL18A1,LPA,SAA1
HRH3		g-protein coupled receptor			0.00036	IGHG1,ITIH4,SLPI
U0126		chemical - kinase inhibitor		-1.026	0.000384	AGT,APOM,CAMP,FN1,GP1BA,GSN,HSPA5,IGHA1	NFkB (complex),RELA,SMAD3,Sb202190,U0126
U73122		chemical reagent			0.000414	AGT,FN1,HSPA5	FOS,IFNG,NFKB1,NFkB (complex),SMARCA4,U73122
fatty acid		chemical - endogenous mammalian		0.29	0.00045	AHSG,APOA2,APOC3,HSPA5	SREBF1,fatty acid
ATF5		transcription regulator			0.000475	SAA1,SAA2
tiron		chemical reagent			0.000475	AGT,HSPA5
NR5A2		ligand-dependent nuclear receptor			0.000483	APOM,CFP,CRP,SAA1	ATF2,JUN,NR5A2
ABCA1		transporter			0.000503	APOA2,APOM,HSPA5	ABCA1,APOA1,SREBF1,fatty acid
KLF4		transcription regulator		-0.816	0.00052	ALB,EFEMP1,FN1,NRP1,SLPI,SOD3
PROC	-0.028	peptidase			0.000535	AGT,F5,MPO
ERBB3		kinase		0	0.000571	FN1,NID1,SLPI,TLN1
4-hydroxyestradiol-17beta		chemical - endogenous mammalian			0.000579	HSPA5,LTF
ABCA4		transporter			0.000579	CFB,CFP
IL13		cytokine		1.941	0.000583	CCL18,COL18A1,FGG,GSN,LTBP1,NID1,SLPI	IL13,NFkB (complex),TGFB1,TP53
DUSP1		phosphatase		0.152	0.00059	CAMP,CFB,LTF,NRP1	DUSP1,ZFP36
NFE2L2		transcription regulator		0.277	0.000599	AGT,ANG,F10,FN1,SAA1,SERPIND1,SOD3	NFE2L2,NFKB1,NFkB (complex),RELA,STAT3
RAC1		enzyme		0	0.000609	AGT,CRP,FN1,GSN	HRAS,NFKB1,NFkB (complex),RAC1,RELA,STAT3
butyric acid		chemical - endogenous mammalian		0.326	0.000658	ALB,C7,CAMP,F10,GC,GSN,NRP1
HNF1B		transcription regulator			0.000691	ALB,CPN1,FN1,RNASE4
ITGA3		other			0.000693	FN1,TLN1
trientine		chemical drug			0.000693	FN1,SOD3
dihydrotestosterone		chemical - endogenous mammalian			0.000713	AGT,APOM,C4A/C4B,FN1,GSN,LTBP1,LYZ,SOD3	AGT,NFkB (complex),dihydrotestosterone
ANGPT2		growth factor		-0.074	0.000725	CFB,COL18A1,FN1,HSPA5,SOD3	ANGPT2,NFKB1,NFkB (complex),RELA,STAT3
C5	-0.062	cytokine		0.192	0.000758	CRP,FN1,HSPA5,MPO	C5,CEBPA,IL1B,IL6,NFKB1,NFkB (complex),RELA,SMARCA4,STAT3,TNF
enalapril		biologic drug			0.000798	AGT,C4A/C4B,FGA
BPIFA1		other			0.000817	CAMP,LTF
CLEC10A		other			0.000817	CRP,MPO
PPARA		ligand-dependent nuclear receptor		-0.9	0.000831	APOA2,APOC3,APOM,C8A,FGA,FGG,SAA1	NR1H3,PPARA,RARA,RXRA,SMAD3,SREBF1,THRB,fenofibrate
BIRC5		other			0.000842	FN1,IGHG1,LYZ
IRF2		transcription regulator		1	0.000853	ANG,CFB,FGA,FGG
ACE2		peptidase			0.000952	AGT,FN1	ACE2,AGT,NFkB (complex)
Sb202190		chemical - kinase inhibitor		-0.762	0.000957	CAMP,CRP,FN1,HSPA5	AHR,CEBPA,FOXO1,IL1B,NFKB1,NFkB (complex),RELA,SMAD3,SMAD7,SMARCA4,STAT3,Sb202190,TNF
cadmium chloride		chemical toxicant			0.00103	ALB,CRP,HSPA5
diphenyleneiodonium		chemical reagent			0.00103	AGT,FN1,HSPA5	FOXO1,Insulin,NFkB (complex),RAC1,RELA,SMAD3,diphenyleneiodonium
GW 4064		chemical toxicant			0.00108	APOM,FGA,FGG
24-hydroxycholesterol		chemical - endogenous mammalian			0.0011	AGT,HSPA5
monorden		chemical - endogenous non-mammalian			0.0011	GSN,HSPA5
IL22		cytokine		0.796	0.0011	CAMP,FGA,HSPA5,SAA1
SMARCA4		transcription regulator		0	0.00112	AGT,ALB,CFP,FGG,FN1,IGHG1,NRP1,SOD3
cisplatin		chemical drug		1.98	0.00118	ALB,APOA2,C4A/C4B,FGA,FN1,GC,HSPA5,LYZ,MPO	IL6,SREBF1,STAT3,cisplatin
IL6ST		transmembrane receptor			0.00119	ALB,FGA,LTF
USF2		transcription regulator			0.00119	AGT,APOA2,APOC3
AGT	-1.596	growth factor		0.5	0.00121	AGT,C4A/C4B,CRP,EFEMP1,FGA,FN1,SOD3	AGT,NFKB1,NFkB (complex),RAC1,RELA,STAT3
GC-GCR dimer		complex			0.00125	AGT,SLPI
IL1B		cytokine		0.505	0.00128	CFB,CRP,FGG,FN1,HSPA5,IGFALS,NRP1,SAA1,SAA2,TLN1	CEBPA,IL1B,NFKB1,NFkB (complex),RELA,SMARCA4,STAT3,TNF
TOR1A		enzyme			0.00141	ALB,HSPA5
bevacizumab		biologic drug			0.00141	FN1,NRP1
TP53		transcription regulator		-0.125	0.00142	ALB,COL18A1,F5,FN1,GC,GSN,HSPA5,LTBP1,LYZ,MST1,NRP1,PGLYRP2,RNASE4,SLPI,TLN1
COLQ		other			0.00154	FN1,LTBP1,NID1
CSF1		cytokine			0.00155	CFP,FN1,HSPA5,MPO,TLN1
SMAD7		transcription regulator		0	0.00161	APOC3,CRP,EFEMP1,FN1	AHR,FOXO1,SMAD3,SMAD7
cytokine		group		1.982	0.00169	ANG,CRP,SAA1,SAA2	CEBPB,IL1,NFKB1,NFkB (complex),RELA,STAT3,cytokine
LY294002		chemical - kinase inhibitor		-0.096	0.00177	CCL18,CFHR4,CRP,FN1,GP1BA,HSPA5,PPBP	IL6,LY294002,STAT3
mir-130		microrna			0.00177	CAMP,LTF
IL17A		cytokine		-0.064	0.00177	CAMP,CRP,MPO,NRP1,SERPIND1	CEBPA,IL17A,NFkB (complex),RELA,SMARCA4,TNF
Immunoglobulin		complex		0.956	0.0018	AGT,BLVRB,C7,CCL18,CFP,FN1,MPO,NRP1
INS		other		0.22	0.0019	AGT,CRP,F7,HSPA5
cadmium		chemical toxicant			0.00196	ALB,HSPA5,SPP2
Il3		cytokine			0.00204	LTF,LYZ,MPO	Il3,PPARA,RARA,RXRA,THRB
VCAN		other		-1.982	0.00208	ANG,C4A/C4B,FN1,RNASE4
captopril		chemical drug			0.00211	AGT,C4A/C4B,FGA	AGT,NFkB (complex),captopril
NR1I2		ligand-dependent nuclear receptor		-1.982	0.00213	ANG,APOC4,LTBP1,SERPIND1
EPOR		transmembrane receptor			0.00216	IGHG1,MPO
MAT1A		enzyme			0.00216	ALB,SAA1
retinol		chemical drug			0.00216	SAA1,SAA2
THRB		ligand-dependent nuclear receptor			0.00219	APOA2,APOC3,APOM,GSN,LYZ	NR1H3,PPARA,RARA,RXRA,THRB
MAP3K7		kinase			0.00227	CFB,SAA1,SLPI	MAP3K7,NFKB1,NFkB (complex),RELA,STAT3
PTPN11		phosphatase			0.00227	GP1BA,LTF,MPO
C3		peptidase			0.00236	CRP,FN1,IGHG1
MRTFB		transcription regulator			0.00237	CAMP,GP1BA,LTF,SLPI
CXCR3		g-protein coupled receptor			0.00237	FN1,MPO
dextran sulfate		chemical drug			0.00248	AGT,C4A/C4B,COL18A1,MPO,NRP1
fluticasone propionate		chemical drug		1.677	0.00258	CAMP,CFB,CRP,SLPI
Pde4		group			0.0026	FN1,PPBP
PD98059		chemical - kinase inhibitor		-0.722	0.00272	AGT,CAMP,CRP,FN1,GP1BA,HSPA5,RNASE4	CEBPA,NFKB1,NFkB (complex),PD98059,RAC1,RELA,SMARCA4,STAT3,TNF,cholesterol
NFKB1		transcription regulator			0.00279	CFB,CRP,FGG,FN1,IGHG1	FOS,IFNG,NFKB1,NFkB (complex),RELA,SMARCA4,STAT3
Ikb		group			0.00283	CFB,HSPA5
TGFB1I1		transcription regulator			0.00283	FN1,LTBP1
ERBB4		kinase			0.00299	NID1,SLPI,TLN1
NCOR-LXR-Oxysterol-RXR-9 cis RA		complex			0.00306	APOC1,APOC4
ceruletide		biologic drug			0.00306	HSPA5,MPO
leukotriene B4		chemical - endogenous mammalian			0.00306	CAMP,MPO
vancomycin		biologic drug			0.00309	C4A/C4B,FGA,SOD3
MRTFA		transcription regulator			0.0031	CAMP,GP1BA,LTF,SLPI	MRTFA,MRTFB,SRF
HOXA10		transcription regulator		-1	0.00316	FN1,LTF,LYZ,RNASE4
acetaminophen		chemical drug		0.943	0.00316	ALB,APOA2,CRP,HSPA5
metformin		chemical drug		-0.017	0.00316	AHSG,CRP,FN1,HSPA5	AHR,FOXO1,PRKAA2,SMAD3,SMAD7,TP53,metformin,rosiglitazone
2-aminoisobutyric acid		chemical - endogenous mammalian			0.0033	ALB
ADCY3		enzyme			0.0033	NRP1
CD1B		other			0.0033	APOC3
COL10A1		other			0.0033	HSPA5
FENDRR		other			0.0033	FN1
GP9		other			0.0033	GP1BA
KDELR1		transporter			0.0033	HSPA5
LMAN1		other			0.0033	F5
PPP2R5E		phosphatase			0.0033	FN1
RANBP2		enzyme			0.0033	FN1
STXBP3		transporter			0.0033	HSPA5
TLR4-IN-C34		chemical reagent			0.0033	HSPA5
UBA2		enzyme			0.0033	ALB
alpha-cyano-4-hydroxycinnamate		chemical reagent			0.0033	AGT
chymostatin		chemical - protease inhibitor			0.0033	AGT
cortodoxone		chemical - endogenous mammalian			0.0033	FN1
olesoxime		chemical drug			0.0033	MPO
remikiren		chemical drug			0.0033	AGT
sodium 2-((6Z,15Z)-20-hydroxyicosa-6,15-dienamido)acetate		chemical reagent			0.0033	AGT
vanoxerine		chemical drug			0.0033	SOD3
immethridine		chemical reagent			0.00331	C4A/C4B,FGA
ZFP36		transcription regulator			0.0034	CAMP,LTF,MPO	Il3,RXRA,ZFP36
GW9662		chemical reagent			0.0035	FN1,HSPA5,MPO	GW9662,SMAD3,rosiglitazone
BCAP31		transporter			0.00357	HSPA5,SAA1
NPR1		enzyme			0.00357	AGT,FN1
MAPK14		kinase		-0.147	0.00368	CRP,EFEMP1,FN1,NRP1
ATF2		transcription regulator			0.00372	APOC3,FN1,PGLYRP2	ATF2,JUN
TLR2		transmembrane receptor		-0.52	0.00375	CRP,FN1,GP1BA,MPO	CEBPA,IL6,NFkB (complex),RELA,SMARCA4,STAT3,TLR2,TNF
choline fenofibrate		chemical drug			0.00384	APOA2,APOC3	PPARA,RXRA,THRB,choline fenofibrate
prostaglandin E2		chemical - endogenous mammalian		0.463	0.00386	CAMP,FN1,IGHG1,NRP1,PPBP
succinic acid		chemical - endogenous mammalian			0.00411	AGT,CFB
FOXO1		transcription regulator			0.00415	ALB,APOC3,APOM,FN1,HSPA5,PRG4	FOXO1,Insulin,SMAD3
allopurinol		chemical drug			0.00418	C4A/C4B,FGA,MPO
thapsigargin		chemical toxicant		1.194	0.00425	AHSG,CAMP,FN1,HSPA5	CALR,FOS,NFkB (complex),thapsigargin
indican		chemical - endogenous mammalian			0.0044	AGT,ALB
CEBPD		transcription regulator			0.00455	AGT,ALB,APOC3
PKD1		ion channel		-0.762	0.00456	APOM,CPN2,KLKB1,LTBP1
4-(2-aminoethyl)benzenesulfonylfluoride		chemical - protease inhibitor			0.00469	FN1,HSPA5	4-(2-aminoethyl)benzenesulfonylfluoride,SREBF1
CFB	-0.99	peptidase			0.00469	C4A/C4B,HSPA5
ARNT2		transcription regulator		1	0.00489	ANG,APOC4,ITIH3,LTF
EIF4E		translation regulator			0.00489	FN1,LYZ,NRP1,PPBP
1,2-dithiol-3-thione		chemical reagent		1	0.00497	ANG,F10,SAA1,SERPIND1	1,2-dithiol-3-thione,NFE2L2,NFkB (complex)
ELF3		transcription regulator			0.00499	FN1,LYZ
NOSTRIN		transcription regulator			0.00499	COL18A1,FN1
PRKG1		kinase			0.00499	FN1,MPO
TAB1		enzyme			0.00499	CFB,SAA1	MAP3K7,NFkB (complex),TAB1
CD3		complex		1.452	0.00508	ANG,CCL18,HSPA5,LTBP1,MMRN1,MST1,SLPI	CD3,FOS,NFkB (complex)
CD44	0.02	other			0.00514	COL18A1,FN1,LTBP1,PPBP
HSD11B1		enzyme			0.0053	AGT,FGA
Insulin		group		0.241	0.00535	AGT,ALB,APOM,FN1,HSPA5,IGFALS	AHR,FOXO1,Insulin,SMAD3,SMAD7,palmitic acid
SIM1		transcription regulator		1	0.00541	ANG,APOC4,ITIH3,LTF
simvastatin		chemical drug			0.0055	AHSG,APOM,CRP,FGA
arginine		chemical - endogenous mammalian			0.00562	ALB,HSPA5	FOXO1,Insulin,SMAD3,arginine
LDLR		transporter			0.00568	CFB,HSPA5,LYZ,MPO
tetradecanoylphorbol acetate		chemical drug		0.539	0.00575	AGT,ALB,APOM,CCL18,HSPA5,LYZ,MPO,NRP1,PPBP,SLPI	AHR,CEBPA,CEBPB,FOXO1,Insulin,NFkB (complex),RELA,SMAD3,SMARCA4,STAT3,TNF,beta-estradiol,tetradecanoylphorbol acetate
LIF		cytokine			0.00586	AHSG,CRP,FGG,FN1	LIF,NFKB1,NFkB (complex),RELA,STAT3
PRKAA2		kinase			0.00592	ALB,FN1,HSPA5	FOXO1,PRKAA2,TP53,palmitic acid
FUS-DDIT3		fusion gene/product			0.00595	EFEMP1,FN1
diclofenac		chemical drug			0.00595	CRP,MPO
nicotinic acid		chemical - endogenous mammalian			0.00595	ANG,LPA
carbon tetrachloride		chemical toxicant		-0.831	0.00596	APOA2,FGG,FN1,GC
bisindolylmaleimide I		chemical - kinase inhibitor			0.00607	AGT,FN1,HSPA5
CD40		transmembrane receptor			0.00625	CCL18,HSPA5,IGHG1,IGHG4
Ap2		group			0.00629	ALB,SAA1
CCR2		g-protein coupled receptor			0.00637	FN1,ITIH3,SLPI
losartan potassium		chemical drug			0.00653	AGT,FN1,HSPA5
(S)-2-((6Z,15Z)-20- hydroxyicosa-6,15-dienamido)succinate		chemical reagent			0.00659	AGT
CGP77675		chemical - kinase inhibitor			0.00659	FN1
DST		other			0.00659	HSPA5
ECD		transcription regulator			0.00659	HSPA5
FERMT2		other			0.00659	FN1
GP1BB		other			0.00659	GP1BA
Hnrpfl		other			0.00659	AGT
L-isoleucine		chemical - endogenous mammalian			0.00659	ALB
L-leucine		chemical - endogenous mammalian			0.00659	ALB
MYO1C		enzyme			0.00659	GSN
Mia2		other			0.00659	HSPA5
N(6)-carboxymethyl-L-lysine		chemical - endogenous mammalian			0.00659	FN1
N-acetyl-lysyltyrosylcysteine-amide		chemical reagent			0.00659	MPO
NAGLU		enzyme			0.00659	LYZ
NCEH1		enzyme			0.00659	HSPA5
PACS2		other			0.00659	HSPA5
PDIA6		enzyme			0.00659	HSPA5
PLPP3		phosphatase			0.00659	FN1
RBM17		other			0.00659	FN1
SFTPA2		other			0.00659	HSPA5
SGF29		other			0.00659	HSPA5
SRI		transporter			0.00659	HSPA5
TLN2		other			0.00659	TLN1
abciximab		biologic drug			0.00659	CRP
cyclophosphamide/doxorubicin		chemical drug			0.00659	CRP
econazole		chemical drug			0.00659	HSPA5
hyaluronidase		group			0.00659	FN1
imidapril		chemical drug			0.00659	AGT
lapatinib/trastuzumab		biologic drug			0.00659	CRP
nitrosonifedipine		chemical reagent			0.00659	AGT
p-dimethylaminoazobenzene		chemical toxicant			0.00659	ALB
phenyl butyrate		chemical reagent			0.00659	CAMP
thiamin pyrophosphate		chemical - endogenous mammalian			0.00659	MPO
tyrosine kinase inhibitor		chemical drug			0.00659	FN1
CTF1		cytokine			0.00663	AGT,CRP	AGT,CTF1,NFkB (complex),STAT
ELANE		peptidase			0.00663	HSPA5,SLPI
MMP2		peptidase			0.00663	COL18A1,FN1
IL9		cytokine			0.00699	GP1BA,LTBP1
MEX3A		other			0.00699	LYZ,NRP1
STAT		group			0.00699	AGT,CRP
SUMO3		other			0.00699	AGT,RNASE4
RARA		ligand-dependent nuclear receptor			0.00705	APOC3,APOM,LTF,NRP1,SAA1	PPARA,RARA,RXRA,THRB,alitretinoin
paraquat		chemical toxicant			0.00717	AGT,FN1,SOD3	NFKB1,NFkB (complex),RELA,STAT3,paraquat
palmitic acid		chemical - endogenous mammalian		-0.156	0.00717	AHSG,APOM,FN1,HSPA5	FOXO1,Insulin,SMAD3,palmitic acid
NOX4		enzyme			0.00735	AGT,FN1	NFE2L2,NFkB (complex),NOX4
TNFSF13		cytokine			0.00735	IGHA1,IGHG1
ethionine		chemical toxicant			0.00735	C4A/C4B,FGA
paricalcitol		chemical drug			0.00735	AGT,FN1
streptozocin		chemical drug		-0.335	0.00761	ALB,FN1,IGFALS,SOD3	FOXO1,Insulin,SMAD3,streptozocin
KRAS		enzyme		1.131	0.00769	EFEMP1,FN1,GSN,HSPA5,LYZ,RNASE4,SOD3	KRAS,TP53
pimagedine		chemical drug			0.00772	ALB,CRP
semaxinib		chemical drug			0.00772	LTF,SLPI
IFNG		cytokine		-0.463	0.00776	AGT,C4A/C4B,CCL18,CFB,CFP,FGG,FN1,HSPA5,IGHG1,SLPI,SOD3	CEBPA,FOS,IFNG,NFKB1,NFkB (complex),RELA,SMARCA4,STAT3,TNF
AGTR1		g-protein coupled receptor			0.0081	AGT,FN1	AGTR1,STAT3,cholesterol
H-7		chemical - kinase inhibitor			0.0081	FN1,SAA1
T3-TR-RXR		complex			0.0081	F10,FGA
RUNX2		transcription regulator			0.0082	C4A/C4B,FN1,TLN1
methylprednisolone		chemical drug		0	0.00842	APOC4,FN1,GC,IGFALS,KLKB1,SOD3
SUMO2		enzyme			0.00848	AGT,RNASE4
S100A4		other			0.00888	FN1,SAA1
troglitazone		chemical drug		1.196	0.00905	AGT,APOC4,FN1,HSPA5,MPO	CEBPA,CEBPB,FOXO1,Insulin,NFkB (complex),RELA,SMAD3,SMARCA4,TNF,troglitazone
trichostatin A		chemical drug		-0.946	0.00915	AGT,CAMP,FN1,GSN,HSPA5,LTBP1,MST1,NRP1	CEBPA,FOS,NFkB (complex),RELA,SMARCA4,TNF,TP53,trichostatin A
Collagen type II		complex			0.00928	CCL18,CRP
ZNF106		other			0.00928	C4A/C4B,LYZ
IL1A		cytokine		1.964	0.00941	C4A/C4B,CAMP,SAA1,SAA2	IL1A,NFKB1,NFkB (complex),RELA,STAT3
tacrolimus		chemical drug			0.00941	CFP,F5,FN1,NRP1
CALR		transcription regulator			0.00969	FN1,HSPA5
Collagen(s)		complex			0.00969	C4A/C4B,FN1
FLT3		kinase			0.00969	LYZ,MPO
sodium bisulfide		chemical reagent			0.00969	AGT,MPO
CX3CL1		cytokine			0.00971	APOC4,GSN,LYZ
SREBF1		transcription regulator			0.0098	APOA2,APOC3,FN1,HSPA5
(6S)-hydroxyhyoscyamine		chemical drug			0.00986	HSPA5
14,15-DHET		chemical - endogenous mammalian			0.00986	APOA2
2-(3-chlorophenylamino)phenylacetic acid		chemical drug			0.00986	FN1
CHTOP		other			0.00986	LTF
Corticosteroid-GCR		complex			0.00986	AGT
D,L-propargylglycine		chemical reagent			0.00986	AGT
EDEM1		enzyme			0.00986	HSPA5
FCGRT		transmembrane receptor			0.00986	ALB
GCDH		enzyme			0.00986	ANG
HAO1		enzyme			0.00986	HSPA5
KLHL42		other			0.00986	FN1
LY 518674		chemical drug			0.00986	APOA2
N-methylsulfonyl-12,12-dibromododec-11-enamide		chemical reagent			0.00986	FN1
NOP58		enzyme			0.00986	LTF
PHIP		other			0.00986	TLN1
PPP1R1A		phosphatase			0.00986	HSPA5
Pdi		group			0.00986	HSPA5
RBFOX1		other			0.00986	GSN
RPP38		enzyme			0.00986	POP4
SDF4		other			0.00986	HSPA5
actinomycin		chemical - endogenous non-mammalian			0.00986	SAA1
aliskiren		chemical drug			0.00986	FN1
clobetasol		chemical drug			0.00986	CAMP
glycosylated somatostatin derivative smsDX		chemical reagent			0.00986	HSPA5
mir-431		microrna			0.00986	FN1
mycophenolate mofetil		chemical drug			0.00986	FN1
silver nitrate		chemical drug			0.00986	SAA1
D-fructose		chemical - endogenous mammalian			0.0101	AGT,FN1
Hbb-b2		other			0.0101	C8A,FN1
KITLG		growth factor			0.0102	BLVRB,GP1BA,LTF,MPO
C3AR1		g-protein coupled receptor			0.0105	HSPA5,LTBP1
NOS3		enzyme			0.011	FN1,SOD3
n-3 fatty acids		chemical drug			0.011	HSPA5,LPA
BAPTA-AM		chemical reagent			0.0114	FN1,HSPA5
TP73		transcription regulator		-1.067	0.0114	COL18A1,FN1,LTBP1,LYZ,NRP1
SP1		transcription regulator			0.0115	APOC3,CAMP,F10,F7,FN1,HSPA5
calcitriol		chemical drug		1.316	0.0115	ALB,CAMP,FGG,FN1,LTBP1,LTF
BSG		transporter			0.0123	APOC3,CRP
H2AB3 (includes others)		other			0.0123	SAA1,SAA2
beta-naphthoflavone		chemical toxicant			0.0123	CRP,SAA1
candesartan		chemical drug			0.0123	AGT,FN1
brefeldin A		chemical - endogenous non-mammalian			0.0128	GP1BA,HSPA5
inosine		chemical - endogenous mammalian			0.0128	C4A/C4B,CFB
RNA polymerase II		complex			0.013	APOC3,APOM,FGG,TLN1
ATF6B		transcription regulator			0.0131	HSPA5
ATP2A1		transporter			0.0131	HSPA5
CEBPZ		transcription regulator			0.0131	CRP
CELA2A		peptidase			0.0131	SLPI
COL5A1		other			0.0131	FN1
CTH		enzyme			0.0131	HSPA5
CTNNAL1		other			0.0131	FN1
Eif2		complex			0.0131	HSPA5
GSK0660		chemical reagent			0.0131	FN1
MM218		chemical reagent			0.0131	HSPA5
Metalloprotease		group			0.0131	FN1
NDST2		enzyme			0.0131	FN1
OSU-CG12		chemical reagent			0.0131	HSPA5
PDE4A		enzyme			0.0131	FN1
PDGFRbeta-recognizing cyclic peptide		chemical reagent			0.0131	FN1
PKIA		other			0.0131	FN1
Pld		group			0.0131	FN1
SCIN		other			0.0131	GSN
USE1		other			0.0131	HSPA5
asparagine		chemical - endogenous mammalian			0.0131	ALB
crocin		chemical drug			0.0131	HSPA5
glucuronyl glucosamine glycan sulfate		chemical drug			0.0131	FN1
methylamine		chemical - endogenous mammalian			0.0131	FN1
miR-191-5p (and other miRNAs w/seed AACGGAA)		mature microrna			0.0131	CRP
navitoclax		chemical drug			0.0131	GP1BA
nintedanib		chemical drug			0.0131	FN1
trimetazidine		chemical drug			0.0131	MPO
HMGA1		transcription regulator			0.0132	GSN,IGFALS,SOD3
ADM		other			0.0133	AGT,FN1
IGFBP2		other			0.0133	EFEMP1,FN1
PRKAA1		kinase			0.0134	ALB,FN1,HSPA5
L-methionine		chemical - endogenous mammalian			0.0137	ALB,HSPA5
platelet activating factor		chemical - endogenous mammalian			0.0137	APOM,FN1
JUNB		transcription regulator			0.0142	APOC3,APOM,FN1
CAT		enzyme			0.0142	AGT,FN1
Nr1h		group			0.0144	AGT,APOC1,APOC4
PTPN6		phosphatase			0.0147	FN1,GP1BA
mir-21		microrna		-1.103	0.0148	FN1,IGHG1,SLPI,SOD3
aldosterone		chemical - endogenous mammalian			0.0152	AGT,FN1,HSPA5
MAP2K7		kinase			0.0152	FN1,HSPA5
hexachlorobenzene		chemical toxicant			0.0152	C4A/C4B,FGA
STK11		kinase		0.293	0.0153	ALB,CCL18,FGG,FN1
NFKBIA		transcription regulator		-1	0.0154	CAMP,FN1,HSPA5,NID1,SOD3
CCL11		cytokine			0.0157	CCL18,PPBP
GPER1		g-protein coupled receptor			0.0157	HSPA5,LTF
N-methyl-D-aspartate		chemical drug			0.0157	HSPA5,SAA1
pirinixic acid		chemical toxicant			0.0159	AHSG,APOA2,APOM,CRP,SAA1
GATA1		transcription regulator			0.0162	BLVRB,F10,GP1BA,LYZ
Tgf beta		group		-1.903	0.0162	F10,FGG,FN1,PPBP
HSP90B1	0.139	other			0.0163	GP1BA,HSPA5
IL11		cytokine			0.0163	CRP,GP1BA
emodin		chemical drug			0.0163	FN1,HSPA5
3-aminotriazole		chemical toxicant			0.0164	MPO
APAF1		other			0.0164	HSPA5
ASH2L		transcription regulator			0.0164	HSPA5
C1GALT1		enzyme			0.0164	GP1BA
CREB3L4		transcription regulator			0.0164	ANG
ERN2		kinase			0.0164	HSPA5
GLS		enzyme			0.0164	FN1
GSK-2606414		chemical reagent			0.0164	HSPA5
Igf		group			0.0164	FN1
L-796449		chemical reagent			0.0164	APOC3
MYCT1		other			0.0164	GP1BA
Mcpt1		peptidase			0.0164	AGT
NCGC00186528		chemical reagent			0.0164	FN1
SAR407899		chemical drug			0.0164	FN1
SLC37A4		transporter			0.0164	HSPA5
SSBP1		other			0.0164	FGA
WFS1		enzyme			0.0164	HSPA5
ampelopsin		chemical drug			0.0164	HSPA5
chondroitin sulfate		chemical - endogenous mammalian			0.0164	FN1
dinaciclib		chemical drug			0.0164	HSPA5
lactose		chemical - endogenous mammalian			0.0164	CAMP
tretinoin		chemical - endogenous mammalian		-0.766	0.0165	AGT,APOA2,APOC3,CFP,FGG,FN1,LTF,MPO,MST1,NRP1,SLPI
C5AR1		g-protein coupled receptor			0.0179	HSPA5,LTBP1
progesterone		chemical - endogenous mammalian		-1.133	0.0179	CFB,FN1,LTF,MPO,NRP1,RNASE4
BCL3		transcription regulator			0.0184	AGT,CAMP
PPP3R1		phosphatase			0.0184	LYZ,SHROOM2
rotenone		chemical toxicant			0.0184	AGT,MPO
androgen		chemical drug			0.0184	C4A/C4B,CRP,GSN
gentamicin C		chemical drug			0.019	C4A/C4B,FGA
diethylstilbestrol		chemical drug			0.0195	CFB,ITIH4,LTF,SLPI
folic acid		chemical - endogenous mammalian			0.0195	COL18A1,FN1
lomustine		chemical drug			0.0195	C4A/C4B,FGA
RARB		ligand-dependent nuclear receptor			0.0196	LTF,LYZ,SAA1
20-hydroxyeicosatetraenoic acid		chemical - endogenous mammalian			0.0196	APOA2
ATP2B2		transporter			0.0196	HSPA5
ATP6AP2		transporter			0.0196	AGT
CFH	-0.097	other			0.0196	CRP
CMA1		peptidase			0.0196	AGT
CNGB3		ion channel			0.0196	HSPA5
COL4A1		other			0.0196	HSPA5
Cobra Venom Factor		chemical - endogenous non-mammalian			0.0196	CRP
EFEMP2		other			0.0196	EFEMP1
G6PC		phosphatase			0.0196	HSPA5
H6PD		enzyme			0.0196	HSPA5
KLF17		transcription regulator			0.0196	FN1
LINC00842		other			0.0196	FN1
MEFV		other			0.0196	LYZ
NET1		other			0.0196	FN1
OPRK1		g-protein coupled receptor			0.0196	NRP1
RNF17		other			0.0196	MPO
RYK		kinase			0.0196	FN1
Rp-8-pCPT-cGMPS-triethylamine		chemical reagent			0.0196	SOD3
SF1		transcription regulator			0.0196	FN1
SFTPC		other			0.0196	HSPA5
UDP-D-glucose		chemical - endogenous mammalian			0.0196	HSPA5
VIPAS39		other			0.0196	PPBP
acetazolamide		chemical drug			0.0196	HSPA5
alpha-hydroxyglutarate		chemical - endogenous mammalian			0.0196	FN1
ambroxol		chemical drug			0.0196	MPO
dec-RRLL-cmk		chemical reagent			0.0196	FN1
eprosartan		chemical drug			0.0196	FN1
esculetin		chemical - endogenous non-mammalian			0.0196	ALB
nitrite		chemical - endogenous mammalian			0.0196	MPO
penicillamine		chemical drug			0.0196	HSPA5
prednisone		chemical drug			0.0196	LPA
pyridoxamine		chemical - endogenous mammalian			0.0196	CRP
trigonelline		chemical - endogenous mammalian			0.0196	AGT
vanillyl-N-nonylamide		chemical drug			0.0196	HSPA5
IL10RA		transmembrane receptor		0	0.0197	CFB,EFEMP1,F10,FN1
Ins1		other		0.843	0.0197	AGT,ALB,APOC3,COL18A1
AIRE		transcription regulator			0.0201	ITIH3,LTF
triamterene		chemical drug			0.0201	C4A/C4B,FGA
CSF3		cytokine			0.0205	LTF,LYZ,MPO
ATP-gamma-S		chemical reagent			0.0207	NRP1,PPBP
CIP2A		other			0.0207	CFB,PRG4
glutathione		chemical - endogenous mammalian			0.0207	ALB,MPO
NR1H4		ligand-dependent nuclear receptor			0.0211	APOC3,APOM,HSPA5
gefitinib		chemical drug			0.0211	LTF,OIT3,SLPI
calphostin C		chemical - kinase inhibitor			0.0212	AGT,HSPA5
fenamic acid		chemical reagent			0.0218	C4A/C4B,FGA
IGF1		growth factor		1.151	0.022	C4A/C4B,CAMP,FN1,HSPA5,SLPI
D-glucose		chemical - endogenous mammalian		-1.946	0.0224	AGT,APOC3,F7,FN1,GSN,HSPA5
bromobenzene		chemical toxicant			0.0224	GC,HSPA5
15-E2-isoketal modified phosphatidylethanolamine		chemical reagent			0.0229	HSPA5
15-epi-lipoxin A4		chemical - endogenous mammalian			0.0229	CAMP
2-mercaptoethanol		chemical - endogenous mammalian			0.0229	HSPA5
BMP type I receptor kinase inhibitor compound A		chemical - kinase inhibitor			0.0229	PRG4
CB-5083		chemical drug			0.0229	HSPA5
CHGA		other			0.0229	HSPA5
Collagen type III		complex			0.0229	GP1BA
DDT		chemical toxicant			0.0229	LTF
EHT-1864		chemical reagent			0.0229	FN1
EIF2A		translation regulator			0.0229	HSPA5
GLP1R		g-protein coupled receptor			0.0229	CAMP
GSK 650394		chemical reagent			0.0229	HSPA5
Immunoglobulin Lambda Light Chain		group			0.0229	HSPA5
L-proline		chemical - endogenous mammalian			0.0229	ALB
LPAR2		g-protein coupled receptor			0.0229	FN1
NPAS2		transcription regulator			0.0229	F7
P2RY1		g-protein coupled receptor			0.0229	FN1
PDE4D		enzyme			0.0229	FN1
PTBP3		other			0.0229	FN1
TSC22D1		transcription regulator			0.0229	FN1
cAMP-Gef		group			0.0229	PPBP
ferric chloride		chemical toxicant			0.0229	MPO
phytoestrogen		chemical drug			0.0229	LTF
taurodeoxycholic acid		chemical - endogenous mammalian			0.0229	HSPA5
thenoyltrifluoroacetone		chemical reagent			0.0229	AGT
valine		chemical - endogenous mammalian			0.0229	ALB
NKX2-1		transcription regulator			0.023	AGT,LYZ,RNASE4
gemfibrozil		chemical drug			0.023	CRP,LPA
15-deoxy-delta-12,14 -PGJ 2		chemical - endogenous mammalian			0.0233	FN1,GSN,MPO
ERBB2		kinase		0.2	0.0234	ANG,C4BPB,COL18A1,FN1,NID1,NRP1,SLPI
LGALS1		other			0.0236	ANG,FN1
MEF2D		transcription regulator			0.0236	FN1,SOD3
ZFPM1		transcription regulator			0.0236	GP1BA,MPO
PTGS2		enzyme			0.0236	ANG,FN1,LTBP1
PPARG		ligand-dependent nuclear receptor			0.0238	AGT,APOA2,FN1,MPO,SAA1
SOX4		transcription regulator			0.024	FN1,LYZ,RNASE4
ADAM17		peptidase			0.0243	FN1,SAA1
SOX1		transcription regulator			0.0243	EFEMP1,NRP1
TRAF3IP2		other			0.0243	AGT,CAMP
RELB		transcription regulator			0.0255	IGHG1,MPO
cholic acid		chemical - endogenous mammalian			0.0255	AGT,APOM
cyclophosphamide		chemical drug			0.0255	C4A/C4B,FGA
Z-LLL-CHO		chemical - protease inhibitor		0.449	0.026	APOA2,CFB,CRP,HSPA5
12(S)-hydroxyeicosatetraenoic acid		chemical - endogenous non-mammalian			0.0261	FN1
CXCL16		cytokine			0.0261	FN1
ERCC4		enzyme			0.0261	FN1
GABP		complex			0.0261	SOD3
GALNT3		enzyme			0.0261	FN1
L-phenylalanine		chemical - endogenous mammalian			0.0261	ALB
LAMP2		enzyme			0.0261	FN1
LIPC		enzyme			0.0261	APOA2
MAP3K12		kinase			0.0261	CRP
MIA		other			0.0261	FN1
PKP2		other			0.0261	FN1
PNPLA8		enzyme			0.0261	HSPA5
Proinsulin		group			0.0261	APOM
RC3H2		enzyme			0.0261	NRP1
SCNN1A		ion channel			0.0261	HSPA5
epoxyeicosatrienoic acid analog A		chemical reagent			0.0261	HSPA5
epoxyeicosatrienoic acid analog B		chemical reagent			0.0261	HSPA5
farnesyl transferase		complex			0.0261	MPO
itraconazole		chemical drug			0.0261	CAMP
lacto-N-fucopentaose III		chemical - endogenous mammalian			0.0261	IGHG1
mannan		chemical - endogenous mammalian			0.0261	CCL18
methoxychlor		chemical toxicant			0.0261	LTF
naproxen		chemical drug			0.0261	COL18A1
parathyroid hormone-related protein		biologic drug			0.0261	FN1
tocilizumab		biologic drug			0.0261	LPA
nifedipine		chemical drug			0.0261	AGT,FN1
GATA6		transcription regulator			0.0263	C4A/C4B,LTBP1,SLPI
IL3		cytokine			0.0265	GP1BA,HSPA5,MPO,NRP1
PRKCE		kinase			0.0274	CRP,HSPA5
DYSF		other			0.0281	FN1,LYZ
PIN1		enzyme			0.0287	FN1,HSPA5
SOX3		transcription regulator			0.0287	EFEMP1,NRP1
(±)-2-hydroxyoleic acid		chemical drug			0.0293	CAMP
3-beta,17-beta-androstanediol		chemical - endogenous mammalian			0.0293	LYZ
6-aminonicotinamide		chemical reagent			0.0293	HSPA5
Agtr1b		g-protein coupled receptor			0.0293	AGT
L-lysine		chemical - endogenous mammalian			0.0293	ALB
MCAM		other			0.0293	FN1
MK2 inhibitory peptide		chemical - kinase inhibitor			0.0293	FN1
MPL		transmembrane receptor			0.0293	GP1BA
MSH2		enzyme			0.0293	IGHG1
NAALADL2		other			0.0293	HSPA5
PDYN		transporter			0.0293	NRP1
SR1078		chemical reagent			0.0293	HSPA5
TPSAB1/TPSB2		peptidase			0.0293	FN1
UACA		other			0.0293	HSPA5
WNT5B		other			0.0293	FN1
ammonium trichloro(dioxoethylene-O,O'-)tellurate		chemical drug			0.0293	MPO
bupivacaine		chemical drug			0.0293	MPO
dantrolene		chemical drug			0.0293	HSPA5
nitrate		chemical - endogenous mammalian			0.0293	MPO
prodigiosin		chemical toxicant			0.0293	HSPA5
salinomycin		chemical - endogenous non-mammalian			0.0293	FN1
sitagliptin		chemical drug			0.0293	FN1
tannic acid		chemical toxicant			0.0293	CFB
JUND		transcription regulator			0.0294	AGT,APOC3
USF1		transcription regulator			0.0294	AGT,APOA2
sodium chloride		chemical - endogenous mammalian			0.0294	CRP,FN1
wortmannin		chemical - kinase inhibitor			0.03	AGT,CRP,FN1
MTPN		transcription regulator			0.0301	AHSG,FN1
TGFA		growth factor			0.0301	ALB,SLPI
HTT		transcription regulator			0.0305	AGT,COL18A1,FN1,GSN,HSPA5,LTF
GMNN		transcription regulator			0.0307	EFEMP1,NRP1
PPARGC1A		transcription regulator		-0.179	0.0314	AGT,ANG,APOC3,CPN1
atorvastatin		chemical drug			0.0319	APOC3,CRP,SOD3
mycophenolic acid		chemical drug			0.0321	FN1,HSPA5
forskolin		chemical toxicant		0.085	0.0323	CAMP,CCL18,COL18A1,FN1,LTF,PPBP
CNGA3		ion channel			0.0325	HSPA5
CYBA		enzyme			0.0325	FN1
HSP90AA1		enzyme			0.0325	FN1
IL10RB		transmembrane receptor			0.0325	SAA1
KRT19		other			0.0325	HSPA5
L-threonine		chemical - endogenous mammalian			0.0325	ALB
MIR320		group			0.0325	FN1
NAP1L1		other			0.0325	ALB
NCK1		kinase			0.0325	HSPA5
SEMA4D		transmembrane receptor			0.0325	IGHG1
TEAD		group			0.0325	FN1
acetic acid		chemical - endogenous mammalian			0.0325	MPO
anacardic acid		chemical - endogenous non-mammalian			0.0325	HSPA5
beraprost		chemical drug			0.0325	FN1
calmidazolium		chemical drug			0.0325	FN1
candesartan cilexetil		chemical drug			0.0325	SOD3
cercosporin		chemical - endogenous non-mammalian			0.0325	FN1
IL6R		transmembrane receptor			0.0328	FN1,SAA1
NPC1		transporter			0.0328	CAMP,LYZ
homocysteine		chemical - endogenous mammalian			0.0328	HSPA5,SAA1
EGF		growth factor		-1.101	0.0329	FN1,IGFALS,LTF,MST1,NRP1
STAT1		transcription regulator			0.0331	AGT,C4A/C4B,CFB,SAA2
CHUK		kinase			0.0334	COL18A1,NID1,SOD3
NFYA		transcription regulator			0.0335	ALB,HSPA5
NR0B2		ligand-dependent nuclear receptor			0.0335	AGT,APOM
CBFB		transcription regulator			0.0342	MPO,NRP1
MYOC		other			0.0342	FN1,HSPA5
TGFBR1		kinase			0.0342	FN1,LTBP1
miR-29b-3p (and other miRNAs w/seed AGCACCA)		mature microrna			0.0342	NID1,SHROOM2
mir-29		microrna			0.0342	FN1,NID1
Jnk		group			0.0346	AGT,FN1,HSPA5
TCR		complex			0.0351	APOC3,F5,HSPA5,NRP1
RASSF1		other			0.0357	EFEMP1,GSN
RHOA		enzyme			0.0357	AGT,FN1
ZFHX3		transcription regulator			0.0357	ALB,APOA2
ACE		peptidase			0.0357	AGT
CEBPG		transcription regulator			0.0357	F7
Cebp		complex			0.0357	ALB
DYRK1B		kinase			0.0357	SOD3
GPR37		g-protein coupled receptor			0.0357	HSPA5
I-BET-151		chemical reagent			0.0357	HSPA5
IL1R2		transmembrane receptor			0.0357	MPO
LGALS3BP	0.015	transmembrane receptor			0.0357	FN1
MSI2		other			0.0357	FN1
Mcpt4		peptidase			0.0357	FN1
NCOA6		transcription regulator			0.0357	HSPA5
NR1D2		ligand-dependent nuclear receptor			0.0357	APOC3
PPBP	-0.702	cytokine			0.0357	COL18A1
RLIM		enzyme			0.0357	FN1
manumycin A		chemical reagent			0.0357	FN1
meloxicam		chemical drug			0.0357	MPO
orlistat		chemical drug			0.0357	HSPA5
terbutaline		chemical drug			0.0357	IGHG1
theophylline		chemical drug			0.0357	MPO
FGF8		growth factor			0.0371	COL18A1,SLPI
SLC13A1		transporter			0.0371	HSPA5,ITIH3
sphingosine-1-phosphate		chemical - endogenous mammalian			0.0371	FN1,NRP1
AG490		chemical - kinase inhibitor			0.0379	AGT,SAA1
Hbb-b1		transporter			0.0379	C8A,FN1
APP		other			0.0379	ALB,C4A/C4B,COL18A1,FN1,HSPA5,MPO,NRP1
ALOX12		enzyme			0.0389	FN1
C9		other			0.0389	FN1
CLCA2		ion channel			0.0389	FN1
ELN		other			0.0389	FN1
LAMTOR1		other			0.0389	NRP1
MAPKAPK3		kinase			0.0389	HSPA5
MZF1		transcription regulator			0.0389	SOD3
Mt		group			0.0389	HSPA5
NRG4		growth factor			0.0389	APOC4
SH3KBP1		other			0.0389	FN1
UBA1		enzyme			0.0389	HSPA5
azetidyl-2-carboxylic acid		chemical reagent			0.0389	HSPA5
edaravone		chemical drug			0.0389	HSPA5
TGM2		enzyme			0.0401	CFP,FN1,SLPI
EHF		transcription regulator			0.0401	SAA1,SAA2
bezafibrate		chemical drug			0.0401	CRP,HSPA5
PC-SPES		chemical drug			0.0409	HSPA5,MST1
RUNX1-RUNX1T1		fusion gene/product			0.0409	CPN1,MPO
miR-124-3p (and other miRNAs w/seed AAGGCAC)		mature microrna			0.0409	GSN,NID1,TLN1
LGALS3		other			0.0416	FN1,SAA1
1-chloro-2-(2,2,2-trichloro-1-(4-chlorophenyl)ethyl)benzene		chemical toxicant			0.042	LTF
B4GALNT1		enzyme			0.042	C4A/C4B
CRBN		enzyme			0.042	HSPA5
CREB3L2		transcription regulator			0.042	HSPA5
GPBAR1		g-protein coupled receptor			0.042	CAMP
LAMTOR5		other			0.042	MST1
N,N-dimethylsphingosine		chemical reagent			0.042	FN1
PEMT		enzyme			0.042	HSPA5
PLA2G2E		enzyme			0.042	CAMP
PTGER1		g-protein coupled receptor			0.042	FN1
Pdgfr		group			0.042	FN1
RPL22		translation regulator			0.042	HSPA5
maxacalcitol		chemical drug			0.042	ALB
methylene blue		chemical drug			0.042	MPO
neomycin		chemical drug			0.042	LPA
palmitoleic acid		chemical - endogenous mammalian			0.042	MPO
verteporfin		chemical drug			0.042	FN1
ETV5		transcription regulator			0.0424	FN1,LYZ
Ifn gamma		complex			0.0424	AGT,FN1
N-nitro-L-arginine methyl ester		chemical drug			0.0424	AGT,FN1
Pdgf (complex)		complex			0.0432	F10,FN1
NS-398		chemical reagent			0.0439	SAA1,SAA2
uric acid		chemical - endogenous mammalian			0.0439	AGT,CRP
actinomycin D		biologic drug			0.045	AGT,ALB,FN1
(+)-catechin		chemical drug			0.0452	HSPA5
5,8,11,14-eicosatetraynoic acid		chemical reagent			0.0452	APOA2
COL9A1		other			0.0452	FN1
Collagen Alpha1		group			0.0452	CCL18
Coup-Tf		group			0.0452	LTF
FH		enzyme			0.0452	BLVRB
GALNT6		enzyme			0.0452	FN1
GTF2I		transcription regulator			0.0452	HSPA5
HNF4G		transcription regulator			0.0452	APOC3
IDH2		enzyme			0.0452	FN1
LAMC1		other			0.0452	FN1
LOXL2		enzyme			0.0452	FN1
MEG3		other			0.0452	FN1
PIAS3		transcription regulator			0.0452	FGG
PIAS4		transcription regulator			0.0452	ALB
RGCC		other			0.0452	FN1
TCF/LEF		group			0.0452	FN1
TFCP2		transcription regulator			0.0452	FGA
estrone		chemical - endogenous mammalian			0.0452	F7
manganese		chemical - endogenous mammalian			0.0452	HSPA5
mir-322		microrna			0.0452	FN1
picryl chloride		chemical toxicant			0.0452	IGHG1
pyrimidin-2-one beta-ribofuranoside		chemical reagent			0.0452	HSPA5
salmeterol		chemical drug			0.0452	SLPI
NR1H2		ligand-dependent nuclear receptor			0.0455	AGT,CRP
SOD2		enzyme			0.0455	GSN,KLKB1
TAZ		enzyme			0.0455	C7,FN1
indomethacin		chemical drug			0.0459	C4A/C4B,FGA,MPO
SMAD4		transcription regulator			0.0469	APOA2,APOC3,FN1
MYC		transcription regulator		0.689	0.047	ALB,APOC3,EFEMP1,FN1,GP1BA,LYZ,NRP1,TLN1
IL4		cytokine		0.23	0.0471	CCL18,COL18A1,FN1,IGHG1,IGHG4,NRP1,TLN1
ATF3		transcription regulator			0.0471	GSN,HSPA5
glutamine		chemical - endogenous mammalian			0.0471	FN1,HSPA5
prednisolone		chemical drug			0.0473	CRP,IGHG1,SOD3
GATA3		transcription regulator			0.0478	BLVRB,FN1,SLPI
GATA2		transcription regulator			0.0483	CAMP,LTF,MMRN1,MPO
48s		complex			0.0484	HSPA5
Mn(III)-tetrakis-(4-benzoic acid) porphyrin		chemical reagent			0.0484	AGT
N-ethyl-N-nitrosourea		chemical toxicant			0.0484	CRP
NUP98-KDM5A		fusion gene/product			0.0484	LYZ
NUP98-NSD1		fusion gene/product			0.0484	LYZ
PPARα-RXRα		complex			0.0484	APOA2
SELENOS		other			0.0484	HSPA5
SLC2A1		transporter			0.0484	FN1
SPTLC2		enzyme			0.0484	HSPA5
TGFBR3		kinase			0.0484	FN1
cetuximab		biologic drug			0.0484	FN1
clarithromycin		chemical drug			0.0484	FN1
fluoride		chemical - endogenous mammalian			0.0484	HSPA5
miR-96-5p (and other miRNAs w/seed UUGGCAC)		mature microrna			0.0484	FN1
5-N-ethylcarboxamido adenosine		chemical reagent			0.0487	ALB,NRP1
VIP		other			0.0495	IGHG1,LYZ
propylthiouracil		chemical drug			0.0495	GSN,NRP1
ESR1		ligand-dependent nuclear receptor	Inhibited	-2.169	0.318	AGT,EFEMP1,GSN,LTBP1,LTF,MST1

## Sheet: Casual networks RF
Causal Networks RF Positive RA patients versus Controls
Master Regulator	Molecule Type	Expr Log Ratio	Depth	Predicted Activation State	Activation z-score	p-value of overlap	Network bias-corrected p-value	Participating regulators	Target molecules in dataset	Causal network	Target-connected regulators	Relationships Between Master Regulators(Increases/Downstream)	Relationships Between Master Regulators(Decreases/Downstream)	Relationships Between Master Regulators(Affects/Downstream)	Relationships Between Master Regulators(Increases/Upstream)	Relationships Between Master Regulators(Decreases/Upstream)	Relationships Between Master Regulators(Affects/Upstream)	Relationships Between Master Regulators(Increases/Both)	Relationships Between Master Regulators(Decreases/Both)	Relationships Between Master Regulators(Affects/Both)
HNF4A	transcription regulator		2	Inhibited	-2.335	5.13e-18	0.0001	CAT,CREBBP,CTNNB1,HNF1A,HNF4A,NFkB (complex)	AGT,ALB,APOA2,APOC1,APOC3,APOM,BLVRB,C4A/C4B,C8A,C8B,C8G,CAMP,CFB,COL18A1,CPN1,CRP,F7,FGA,FGG,FN1,GC,GSN,HSPA5,ITIH3,LPA,LTF,MPO,MST1,RNASE4,SAA1,SOD3	31 (6)	6	alitretinoin	BMPER,nitrofurantoin		ACSL1,ALB,CEACAM1,cholesterol,G6PC,IL10RA,LTF,mir-203	cholic acid,GRB14,IL6,leukotriene B4,mir-31,MSX2,PRDM1,RAC1,SUMO2,TFRC,TNFAIP6,ursodeoxycholic acid
3,7,12-trihydroxycoprostane	chemical - endogenous mammalian		3		0	3.91e-16	0.0001	3,7,12-trihydroxycoprostane,CD36,Creb,GNAS,GPBAR1,HNF4A,NFkB (complex),NR1I2,P38 MAPK	ALB,ANG,APOA2,APOC1,APOC3,APOC4,APOM,BLVRB,C4A/C4B,CAMP,CFB,COL18A1,CRP,F7,FGA,FGG,GSN,HSPA5,ITIH3,LPA,LTBP1,LTF,MST1,NRP1,PRG4,SAA1,SERPIND1,SOD3	28 (9)	8				NR1I2
NR1I2	ligand-dependent nuclear receptor		2		-0.392	2.99e-15	0.0001	CD36,HNF4A,NFkB (complex),NR1I2,P38 MAPK	ALB,ANG,APOA2,APOC1,APOC3,APOC4,APOM,BLVRB,C4A/C4B,CAMP,CFB,COL18A1,CRP,F7,FGA,FGG,GSN,HSPA5,ITIH3,LPA,LTBP1,LTF,MST1,SAA1,SERPIND1,SOD3	26 (5)	5	2-acetylaminofluorene,3,7,12-trihydroxycoprostane,cafestol,carbamazepine,chenodeoxycholic acid,cholic acid,cortisone,dideoxyforskolin,GW 4064,IL1,methoxsalen,phenytoin,pregnenolone,rifampin,topiramate,ursodeoxycholic acid	17-alpha-ethinylestradiol,bexarotene,Hsp90,LG100268		CEBPA,cholesterol,CTH,CYP3A	CYP4A11,STAT3
HNF4A	transcription regulator		1		-1.698	4.27e-14	0.0001	HNF4A	AGT,ALB,APOA2,APOC1,APOC3,APOM,BLVRB,C4A/C4B,CRP,F7,FGA,GSN,HSPA5,ITIH3,LPA,LTF,MST1	17 (1)	1	alitretinoin	BMPER,nitrofurantoin		ACSL1,ALB,CEACAM1,cholesterol,G6PC,IL10RA,LTF,mir-203	cholic acid,GRB14,IL6,leukotriene B4,mir-31,MSX2,PRDM1,RAC1,SUMO2,TFRC,TNFAIP6,ursodeoxycholic acid
TH2 Cytokine	group		2		1.732	1.93e-13	0.0001	IL10,IL13,IL24,IL4,IL5,IL6,IL9,NOS2,TH2 Cytokine	AGT,ALB,ANG,CAMP,CCL18,CFHR2,CFP,COL18A1,CRP,FGA,FGG,FN1,GP1BA,GSN,HSPA5,IGHG1,IGHG4,ITIH4,LPA,LTF,LYZ,NID1,PPBP,SAA1,SAA2,SLPI,TLN1	27 (9)	8	C3AR1	TNFSF13
HNF1A	transcription regulator		2		-0.728	5.94e-12	0.0001	C5,CREBBP,HNF1A,LIPC,STAT5a/b	AGT,ALB,APOA2,APOC3,APOM,C8A,C8B,C8G,CPN1,CRP,FGA,FN1,GC,GP1BA,HSPA5,MST1,RNASE4	17 (5)	5	C/EBP,Hnf3,IL22	17-alpha-ethinylestradiol,chenodeoxycholic acid		ACE2,C5,G6PC,INS,Muc4,PROC,Proinsulin,SLC37A4	cholesterol,UCP2
TYK2	kinase		2	Activated	2.858	1.47e-11	0.0002	ERBB3,IFNAR1,IL6ST,IRS1,JAK1,NFkB (complex),PI3K (complex),STAT1,STAT3,STAT5a/b,STAT6,TYK2	AGT,AHSG,C4A/C4B,CAMP,CFB,COL18A1,CRP,F10,F7,FGA,FGG,FN1,GP1BA,IGHG1,LTF,LYZ,MPO,NID1,NRP1,SAA1,SAA2,SLPI,SOD3,TLN1	24 (12)	11	CEBPA,CLC,CRLF1,IFN type 1,Ifnz (includes others),IL10RA,IL22,IL6,MMP2,PLAU	ruxolitinib		ERBB3,NFkB (complex),STAT1,Stat1/3,STAT2,STAT3	cholesterol,fatty acid
17-alpha-ethinylestradiol	chemical drug		2		0	3.41e-11	0.0003	17-alpha-ethinylestradiol,CEBPA,ESR1,HNF1A,NFkB (complex),NR1I2	ALB,ANG,APOC3,APOC4,APOM,C8A,C8B,C8G,CAMP,CFB,CFP,COL18A1,CPN1,CRP,FGA,FGG,FN1,GC,GSN,HSPA5,MMRN1,MPO,MST1,NRP1,RNASE4,SAA1,SERPIND1,SOD3	28 (6)	6				FOS,NOS3,UHMK1	CEBPA,cholesterol,CXCR3,estrogen,HNF1A,NFkB (complex),NR1I2
palmitoylethanolamide	chemical drug		2		-0.6	3.93e-11	0.0004	ERK1/2,IL4,IL6,MAPK1,palmitoylethanolamide,PPARA	AGT,ALB,ANG,APOA2,APOC3,C8A,CCL18,CFB,CFP,COL18A1,CRP,FGA,FGG,FN1,GP1BA,IGHG1,IGHG4,LPA,LTF,LYZ,NRP1,PPBP,SAA1,SAA2,TLN1	25 (6)	5					IL6
IL6	cytokine		1		1.5	9.7e-11	0.0002	IL6	AGT,ALB,ANG,CFP,CRP,FGA,FGG,FN1,GP1BA,HSPA5,LPA,LTF,LYZ,PPBP,SAA1,SAA2	16 (1)	1	ADAM17,ANGPT2,ARID5A,butaprost,C3AR1,C5,carbon tetrachloride,CCL15,CCL3,CEBPE,D-galactosamine,deoxynivalenol,E. coli lipopolysaccharide,EIF2AK1,ELF3,farnesyl transferase,fatty acid,Fcgr2,FGFR1,hemoglobin,IFN type 1,IFNGR1,IL1,IL19,IL23,IL26,IL9R,INS,IRF2,KLF4,leukotriene B4,LPAR2,LTB,Lymphotoxin,MTPN,nitrofurantoin,NLRP3,ozone,palmitoyl-Cys((RS)-2,3-di(palmitoyloxy)-propyl)-Ala-Gly-OH,phytohemagg…	15-epi-lipoxin A4,4-phenylbutyric acid,ACE2,acteoside,alitretinoin,BPIFA1,C/EBP,chenodeoxycholic acid,ciglitazone,COL18A1,cortisone,CRT-0066101,CYP2J2,diacerein,diclofenac,diphenyleneiodonium,epoxyeicosatrienoic acid analog A,epoxyeicosatrienoic acid analog B,estrogen,fenofibrate,fibric acid derivative,FST,ganglioside,GPX4,GW501516,HNF4A,HSD11B1,IL10RA,IL18BP,IL1R2,immethridine,ketotifen,methotre…		ATP2A1,CD209,CD24,CISH,COL3A1,Collagen(s),CRLF1,elastase,ERBB3,G6PC,IL9,MAZ,MMP2,PDCD1,RAC1,SOCS,Stat1/3,TFRC,TNFRSF17,TYK2	CXCR3
cholesterol	chemical - endogenous mammalian		2	Activated	2.191	4.54e-10	0.0042	AKT1,CD3,cholesterol,ERBB2,ERBB3,ERBB4,F3,Fcer1,IKBKG,Mapk,MAPK1,MAPK8,NFE2L2,NFkB (complex),Nr1h,NR5A2,RAC1,RELA,SREBF2	AGT,APOA2,APOC1,APOC3,APOC4,APOM,C4BPB,CAMP,CCL18,CFP,COL18A1,CRP,EFEMP1,F10,FGG,FN1,GP1BA,GSN,HSPA5,IGHG1,LTBP1,LYZ,MMRN1,NID1,NRP1,SAA1,SAA2,SERPIND1,SOD3,TLN1	30 (19)	19	AHR,ATG5,cafestol,carbamazepine,carbon tetrachloride,CEBPA,choline fenofibrate,ciprofibrate,CYP3A,DUSP1,HNF4A,LY 518674,NR1I2,rosiglitazone,SCNN1A,ursodeoxycholic acid	17-alpha-ethinylestradiol,22(R)-hydroxycholesterol,alitretinoin,dehydroisoandrosterone,fenofibrate,fibric acid derivative,G6PC,HNF1A,HSD11B1,IFNGR1,IL1,INS,L-triiodothyronine,mir-33,NCEH1,nicotinic acid,NOS3,probucol,SLC37A4,TYK2,UACA,UHMK1		COL3A1,estrogen,Fcgr2,JUN/JUNB/JUND,MMP2,NFkB (complex),RAC1	ACSL1,ERBB3,IL9,UXT
HNF1A	transcription regulator		1		-0.905	5.4e-10	0.0001	HNF1A	ALB,APOC3,APOM,C8A,C8B,C8G,CPN1,FGA,GC,HSPA5,RNASE4	11 (1)	1	C/EBP,Hnf3,IL22	17-alpha-ethinylestradiol,chenodeoxycholic acid		ACE2,C5,G6PC,INS,Muc4,PROC,Proinsulin,SLC37A4	cholesterol,UCP2
TCF7	transcription regulator		2		-1	6.62e-10	0.0001	CEBPA,GATA3,PRDM1,TCF7	AGT,ALB,APOM,BLVRB,CAMP,CRP,F5,FGA,FGG,IGHG1,LTF,MMRN1,MPO,NRP1,SAA1,SLPI	16 (4)	3				BCL11B,FOS	CEBPA,PRDM1
ketotifen	chemical drug		3		0	7.38e-10	0.0021	AKT1,carbamazepine,CHRM1,EGFR,ketotifen,Mapk,MAPK1,MAPK14,MAPK8,MAPK9,Nos,NOS2,NOS3,NR1I2,PDE4A,PDE4D,PDE8A,SREBF2,SRF,STAT3	AHSG,ANG,APOA2,APOC3,APOC4,CAMP,CFB,CRP,EFEMP1,FGA,FGG,FN1,GSN,IGHG1,ITIH4,LTBP1,LTF,LYZ,NRP1,SAA1,SERPIND1,SLPI,SOD3,TLN1	24 (20)	15					carbamazepine,IL6
acetyl-11-keto-beta-boswellic acid	chemical reagent		2		-1.414	1.06e-09	0.0005	acetyl-11-keto-beta-boswellic acid,CHUK,IKBKB,NFKBIA,RELA,STAT3	AGT,AHSG,CAMP,COL18A1,CRP,FGA,FGG,FN1,HSPA5,IGHG1,LTF,LYZ,NID1,NRP1,SAA1,SAA2,SOD3,TLN1	18 (6)	5					STAT3
cimetidine	chemical drug		3		-1.877	1.27e-09	0.003	ACE,acetaminophen,AGT,Alp,benzo(a)pyrene,cimetidine,Creb,cyclophosphamide,CYP,CYP2C19,CYP2D6,CYP3A4,CYP3A5,diclofenac,docetaxel,methimazole,MMP2,okadaic acid,PRL,STAT3,tamoxifen,thalidomide	AGT,AHSG,ALB,ANG,APOA2,C4A/C4B,CAMP,CCL18,COL18A1,EFEMP1,FGA,FGG,HSPA5,IGFALS,LPA,LTF,LYZ,MPO,NRP1,PRG4,RNASE4,SAA1,SOD3	23 (22)	15					CYP3A
TNFAIP6	other		2		-1.5	1.35e-09	0.0002	IKBKB,STAT1,STAT3,TNFAIP6	AGT,AHSG,C4A/C4B,CRP,FGA,FGG,FN1,LTF,LYZ,NID1,NRP1,PPBP,SAA1,SAA2,SOD3,TLN1	16 (4)	4	CEBPA,IL1,NFkB (complex),PRDM1	HNF4A,SB203580			IL6,STAT1,STAT3
3D185	chemical drug		3		-1.616	2.33e-09	0.0067	3D185,CDKN1B,Creb,CREBBP,CSF1,CSF1R,EGFR,EIF4E,ERBB2,ERBB3,ERK1/2,FGF2,FGFR1,FGFR2,FGFR3,GAB2,INPP5D,Jnk,JUN,JUND,Mapk,MMP2,MYC,NFE2L2,P38 MAPK,PTPN6,STAT,STAT1,STAT3,STAT5B	AGT,AHSG,ALB,ANG,APOC3,APOM,C4A/C4B,C4BPB,C8B,CAMP,CFP,COL18A1,CRP,EFEMP1,F10,FGA,FGG,FN1,GP1BA,GSN,HSPA5,IGHG1,LTF,MPO,MST1,PPBP,PRG4,SAA2,SERPIND1,SLPI,SOD3	31 (30)	26					FGFR1
fenfluramine	chemical drug		3		0.392	3.11e-09	0.0099	AR,Creb,CREBBP,cyclic AMP,EGFR,fenfluramine,FOS,HTR1A,HTR2A,HTR2B,Mapk,NFE2L2,NFkB (complex),NOS2,SLC6A4,SP1,SPI1,STAT3	AGT,AHSG,ANG,APOC3,CAMP,CFB,COL18A1,CRP,F10,FGA,FGG,FN1,GSN,HSPA5,IGHG1,ITIH4,LPA,LYZ,MPO,MST1,NRP1,PRG4,SAA1,SERPIND1,SLPI,SOD3	26 (18)	13				FOS	L-triiodothyronine
ARID5A	transcription regulator		3		1.877	5.05e-09	0.014	ARID5A,GC-GCR dimer,JUN,MAPK1,MAPK14,NFkB (complex),NOS2,RUNX2,SMAD3,STAT1,STAT3,STAT5a/b,STAT5B	AGT,AHSG,ALB,APOC3,APOM,C4A/C4B,C8B,CAMP,COL18A1,CRP,EFEMP1,FGA,FGG,GP1BA,IGHG1,ITIH4,LTF,LYZ,NRP1,SAA2,SLPI,SOD3,TLN1	23 (13)	12				IL6,STAT3	STAT1
lucitanib	chemical drug		3	Inhibited	-2.335	5.21e-09	0.0073	AKT1,Creb,CREBBP,EGFR,EIF4E,ERBB2,ERBB3,ERK1/2,FGF2,FGFR1,FGFR2,FLT1,FLT4,Jnk,JUND,KDR,lucitanib,Mapk,MAPK1,MMP2,MYC,NFE2L2,P38 MAPK,RAC1,STAT1,STAT3,STAT5B	AHSG,ALB,ANG,APOC3,C4A/C4B,C4BPB,C8B,CAMP,CFB,COL18A1,CRP,EFEMP1,F10,FGA,FGG,FN1,GP1BA,GSN,HSPA5,LTF,MPO,MST1,NID1,NRP1,PPBP,PRG4,SAA1,SAA2,SERPIND1,SLPI,TLN1	31 (27)	23					FGFR1
E. coli lipopolysaccharide	chemical - endogenous non-mammalian		2		1.961	6.98e-09	0.0242	E. coli lipopolysaccharide,ERK,Jnk,Mapk,MAPK14,NFkB (complex),P38 MAPK,PTGS2,RAC1,RELA,STAT1,STAT3,TLR4,TNF	AHSG,ALB,ANG,APOC3,APOC4,C4A/C4B,CFB,COL18A1,CRP,EFEMP1,FGA,FN1,GP1BA,GSN,IGHG1,LTBP1,LTF,LYZ,MPO,MST1,NID1,RNASE4,SAA1,SAA2,SLPI,SOD3	26 (14)	13				CCL3,FOXP3,IL23,IL6,NFkB (complex),PTGS1,RAC1,STAT1,STAT3	CEBPA
GATA4	transcription regulator		3	Activated	2.132	7.5e-09	0.0098	GATA1,GATA4,IL18,IL1B,NFkB (complex),NFkB (family),NFKB1,NKX2-5,SRF,TBX5	AGT,BLVRB,CAMP,CFB,COL18A1,CRP,F10,FN1,GP1BA,GSN,HSPA5,IGFALS,IGHG1,LTF,LYZ,MPO,NRP1,SAA1,SAA2,SLPI,SOD3,TLN1	22 (10)	7	ANGPT2,KLF4,MAP3K7,MYOCD,SRF,STAT3	SB203580		ACE2,FOS,mir-144	COL3A1,MSX2,PRDM1
IL9	cytokine		2		1.606	8e-09	0.0032	Akt,IL9,IRS1,JAK1,MAP2K1/2,MAPK1,NFKB1,STAT,STAT1,STAT3,STAT5B	AGT,AHSG,C4A/C4B,C8B,CFB,CRP,FGA,FGG,FN1,GP1BA,HSPA5,IGHG1,LTBP1,LTF,LYZ,MPO,NRP1,SAA1,SAA2	19 (11)	11	IL1,IL23,IL6,MAP3K7	22(R)-hydroxycholesterol,C5,cholesterol		IL22,Mcpt1,SCIN,STAT1
JAK inhibitor I	chemical - kinase inhibitor		2	Inhibited	-2.065	8.91e-09	0.0043	IRF1,JAK inhibitor I,NFkB (complex),STAT,STAT1,STAT3,STAT5a/b,STAT6	AGT,AHSG,C4A/C4B,CAMP,CFB,COL18A1,CRP,FGA,FGG,FN1,GP1BA,IGHG1,LTF,LYZ,NRP1,SAA1,SAA2,SLPI,SOD3	19 (8)	7				IL22	IL19,NFkB (complex),STAT1,STAT3
CDC73	other		3		-1.279	1.04e-08	0.0189	BCL2L1,CDC73,ERK1/2,JUN,MAPK1,NFkB (complex),NOS2,RUNX2,SMAD3,STAT1,STAT3,STAT5a/b,WT1	AGT,AHSG,ALB,APOC3,APOM,C4A/C4B,CAMP,COL18A1,CRP,FGA,FGG,FN1,GP1BA,GSN,IGHG1,ITIH4,LTF,LYZ,NRP1,SAA2,SOD3,TLN1	22 (13)	12		PTPN11		STAT1
methotrexate	chemical drug		1		-0.333	1.1e-08	0.0001	methotrexate	ALB,C7,C8A,C8B,CFB,CRP,FGA,GSN,ITIH4	9 (1)	1				C5,CFB,GSR,HSD11B1,IL1,MAP3K7,WWOX	ALB,CCL3,IL22,IL6,INS,MAT1A,NFkB (complex)
CCL3	cytokine		2	Activated	2.357	1.35e-08	0.0073	ADCY,Akt,CCL3,CCR5,Mapk,NFKB1,P38 MAPK,PRKCA,PRKCE,RAC1,STAT,STAT1,STAT3	AHSG,APOC3,APOM,C4A/C4B,CAMP,CRP,FGA,FGG,FN1,GSN,HSPA5,IGHG1,LTF,LYZ,NRP1,SAA1,SAA2,SLPI	18 (13)	12	BCL11B,C5,CD5,CEBPA,E. coli lipopolysaccharide,NFkB (complex),phytohemagglutinin,RNASE2,TYROBP	CD209,methotrexate,Sb202190,SB203580		FOS,GNAO1,IL6,RAC1,STAT3
diacerein	chemical drug		2		-1.5	1.63e-08	0.0039	Akt,diacerein,IKBKB,IL6ST,JAK1,Jnk,Mapk,STAT3	AGT,AHSG,ALB,APOC3,CRP,FGA,FGG,FN1,HSPA5,LTF,LYZ,NID1,NRP1,SAA1,SOD3,TLN1	16 (8)	7					IL6,STAT3
IL22RA2	transmembrane receptor		2		-1.604	1.86e-08	0.0016	IL22,IL22RA2,STAT1,STAT3	AGT,AHSG,C4A/C4B,CAMP,CRP,FGA,FGG,FN1,HSPA5,LTF,LYZ,NRP1,SAA1,SAA2	14 (4)	3		NLRP3			IL22,STAT1,STAT3
oxymatrine	chemical drug		2		-1.807	1.88e-08	0.0023	oxymatrine,prostaglandin E2,SMAD3,STAT3	AGT,AHSG,ALB,APOC3,CAMP,CRP,FGA,FGG,FN1,HSPA5,IGHG1,LTF,LYZ,NRP1,SAA1	15 (4)	3					STAT3
acteoside	chemical - endogenous non-mammalian		2		-1.5	1.92e-08	0.0027	acteoside,NFKBIA,RELA,STAT3	AGT,AHSG,CAMP,CRP,FGA,FGG,FN1,HSPA5,IGHG1,LTF,LYZ,NID1,NRP1,SAA1,SAA2,SOD3	16 (4)	3					FOS,IL6,MMP2,STAT3
acetovanillone	chemical drug		2		-1.342	2.12e-08	0.0152	acetovanillone,EGFR,ERK1/2,Jnk,MAPK14,MAPK8,NFkB (complex),P38 MAPK,PTPN1,PTPN11,STAT1,STAT3	AGT,AHSG,C4A/C4B,CAMP,CFB,COL18A1,CRP,EFEMP1,FGA,FGG,GP1BA,HSPA5,IGFALS,LYZ,MPO,NRP1,SAA1,SAA2,SLPI,SOD3	20 (12)	11					DUSP1,MMP2,NFkB (complex),PTPN11,STAT1,STAT3,UCP2
IFNGR1	transmembrane receptor		2		1.606	2.17e-08	0.0081	IFNGR1,IRF1,JAK1,NFkB (complex),P38 MAPK,PI3K (complex),STAT1,STAT3,STAT6	AGT,AHSG,C4A/C4B,CAMP,CFB,COL18A1,CRP,FGA,FGG,FN1,HSPA5,IGHG1,LTF,LYZ,NRP1,SAA1,SAA2,SLPI,SOD3	19 (9)	8	alitretinoin	Ap2		Collagen(s),IL6,NFkB (complex),STAT1,STAT2,STAT3	cholesterol
STAT1	transcription regulator		2		-1.528	2.38e-08	0.0233	BCL2L1,ERK1/2,JUN,MAPK1,NFkB (complex),NOS2,RUNX2,SMAD3,STAT1,STAT3,STAT5a/b	AGT,AHSG,ALB,APOC3,APOM,C4A/C4B,CAMP,COL18A1,CRP,FGA,FGG,FN1,GP1BA,IGHG1,ITIH4,LTF,LYZ,NRP1,SAA2,SOD3,TLN1	21 (11)	11	9,10-dimethyl-1,2-benzanthracene,alitretinoin,ATG5,CD5,CDC73,CLC,CRLF1,CTLA4,DDX3X,deoxynivalenol,DNAJB4,E. coli lipopolysaccharide,estrogen,FGFR1,ganglioside,IFN type 1,IFNA4,IFNGR1,IFNGR2,IFNLR1,Ifnz (includes others),IL10RA,IL10RB,IL19,IL22,IL23,IL26,IL9,IL9R,NOS3,PDCD1,phytohemagglutinin,PKD1,PLAU,RAC1,RHOH,Silybum marianum extract,TYK2,TYROBP,VIPR1	acacetin,acetovanillone,Ap2,ARID5A,CISH,COL18A1,diphenyleneiodonium,DUSP1,EGR3,filipin,H-7,IL22RA2,JAK inhibitor I,miR-146a-5p (and other miRNAs w/seed GAGAACU),mir-203,PTPN11,rosiglitazone,ruxolitinib,Sb202190,SB203580,SOCS,SUMO3,TNFAIP6,WP1066		ANGPT2,CEACAM1,FOS,INS,KLF4
THAP12	transcription regulator		3		0.756	2.71e-08	0.0222	AR,ATF3,CHUK,EIF2AK2,Ikb,IKBKB,IRF1,IRS1,let-7,MAPK14,MAPK8,MMP2,MMP9,NFkB (complex),NFKBIA,PRDM1,RELA,SMAD3,STAT,STAT1,STAT3,THAP12,TP53	AGT,AHSG,ALB,APOC3,APOM,C4A/C4B,CAMP,CFB,COL18A1,CRP,EFEMP1,F5,FGA,FGG,FN1,GC,GSN,IGHG1,LTBP1,LYZ,MPO,MST1,NID1,PGLYRP2,SAA1,SAA2,SOD3,TLN1	28 (23)	21	C5				let-7
PRN1371	chemical drug		3		-1.89	2.77e-08	0.0114	Creb,CREBBP,EGFR,EIF4E,ERBB2,ERBB3,ERK1/2,FGF2,FGFR1,FGFR2,FGFR3,FGFR4,Jnk,JUND,Mapk,MMP2,MYC,NFE2L2,P38 MAPK,PRN1371,STAT,STAT1,STAT3,STAT5B	AGT,AHSG,ALB,ANG,APOC3,C4A/C4B,C4BPB,C8B,CAMP,COL18A1,CRP,EFEMP1,F10,FGA,FGG,FN1,GP1BA,HSPA5,LTF,MPO,MST1,PPBP,PRG4,SAA1,SAA2,SERPIND1,SLPI,SOD3	28 (24)	20					FGFR1
FGFR1	kinase		2	Activated	2.502	2.78e-08	0.0269	Creb,CREBBP,EIF4E,ERK1/2,FGF2,FGFR1,Jnk,JUND,Mapk,MAPK1,MMP2,MYC,NFE2L2,P38 MAPK,STAT1,STAT3,STAT5B	AGT,AHSG,ALB,ANG,APOC3,C4A/C4B,C8B,CAMP,CFB,COL18A1,CRP,EFEMP1,F10,FGA,FGG,GP1BA,HSPA5,LTF,MPO,MST1,PPBP,PRG4,SAA1,SAA2,SERPIND1,SOD3,TLN1	27 (17)	16	L-triiodothyronine,YBX1	3D185,COL18A1,lucitanib,PKD1,PRN1371,tazemetostat		COL3A1,IL6,MMP2,PLAU,PTGS1,STAT1,STAT3	Proinsulin
phytanic acid	chemical - endogenous mammalian		2		0.626	3.05e-08	0.0221	phytanic acid,PPARA,PPARD,TNF	AGT,ALB,APOC3,APOC4,C4A/C4B,C8A,CAMP,CCL18,CFB,CRP,FGA,FGG,FN1,GP1BA,HSPA5,MPO,MST1,NID1,NRP1,POP4,RNASE4,SAA1,SLPI	23 (4)	3
ADAR	enzyme		3		-1.347	3.14e-08	0.0332	ADAR,ATF3,CHUK,EIF2AK2,Ikb,IKBKB,IRF1,IRF3,IRS1,MAPK14,MAPK8,NCOR-LXR-Oxysterol-RXR-9 cis RA,NFkB (complex),NFKBIA,RELA,STAT1,STAT3,TP53,ZBP1	AGT,AHSG,ALB,APOC1,APOC4,C4A/C4B,CAMP,CFB,COL18A1,CRP,EFEMP1,FGA,FGG,FN1,GC,GSN,IGHG1,LTBP1,LYZ,MPO,MST1,NID1,PGLYRP2,SAA1,SAA2,SOD3,TLN1	27 (19)	16				FOS
let-7	microRNA		2		-1.528	3.19e-08	0.0166	AR,ERK1/2,let-7,MMP2,MMP9,NFkB (complex),PRDM1,SMAD3,STAT,STAT3	AGT,AHSG,ALB,APOC3,APOM,CAMP,CFB,COL18A1,CRP,F5,FGA,FGG,FN1,GSN,HSPA5,IGHG1,LTF,LYZ,NRP1,SAA1,SOD3	21 (10)	10		phytohemagglutinin,PTGER4,THAP12			COL3A1,Collagen(s),EDEM1,MMP2,MTF2,NFkB (complex),PNKD,PRDM1,STAT3
ONECUT1	transcription regulator		3		-1.095	3.19e-08	0.0448	Ap1,AR,CREBBP,EP300,FOS,FOXA2,GATA1,GATA3,JUN,NEUROG3,NFkB (complex),Nr1h,NR1H4,NR3C1,ONECUT1,PDX1,PTGS2,STAT1,STAT5B,Tgf beta,TP53	AGT,ALB,ANG,APOC1,APOC3,APOC4,APOM,BLVRB,C4A/C4B,C8B,CAMP,CFB,COL18A1,CPN1,CRP,F10,FGA,FN1,GC,GP1BA,GSN,HSPA5,MPO,MST1,NRP1,PGLYRP2,PPBP,SAA1,SAA2,TLN1	30 (21)	20		CEBPA		G6PC
T3-TR-RXR	complex		2		-0.577	4.67e-08	0.0004	L-triiodothyronine,T3-TR-RXR	AGT,AHSG,ALB,APOC1,APOC3,APOM,C4A/C4B,F10,FGA,ITIH3,LYZ,NID1	12 (2)	2				ATP2A1,G6PC,UCP2
IL23	complex		2	Activated	2.524	4.72e-08	0.0091	CD247,IL23,NFKBIA,RELA,STAT1,STAT3,STAT5a/b,ZAP70	AGT,AHSG,ANG,C4A/C4B,CAMP,CRP,FGA,FGG,FN1,GP1BA,HSPA5,IGHG1,LTF,LYZ,NID1,NRP1,SAA1,SAA2,SOD3	19 (8)	8	E. coli lipopolysaccharide			AHR,IL22,IL26,IL6,IL9,STAT1
carbon tetrachloride	chemical toxicant		2		1.528	4.96e-08	0.0284	AKT1,C3,carbon tetrachloride,CAT,CEBPB,F2,GSR,JUN,NFkB (complex),NFKB1,RELA,STAT3	AGT,AHSG,ALB,APOA2,APOC3,APOM,BLVRB,CAMP,CFB,COL18A1,CRP,F7,FGA,FGG,FN1,GC,IGHG1,LTF,LYZ,SAA2,SOD3	21 (12)	12				cholesterol,COL3A1,Collagen(s),DUSP1,FOS,IL13RA2,IL6,MMP2,NFkB (complex),STAT3,TNFRSF12A	CYP3A,GPX4,GSR
EPOR	transmembrane receptor		2		0.471	4.99e-08	0.0118	AKT1,EPOR,INPP5D,JAK1,Mapk,NFkB (complex),PTPN11,STAT3,STAT5B	AGT,AHSG,APOC3,C8B,CAMP,CFB,COL18A1,CRP,FGA,FGG,FN1,GP1BA,IGHG1,LYZ,MPO,NRP1,SAA1,SOD3	18 (9)	9		indican		NFkB (complex),PTPN11,STAT3,VAV
ganglioside	chemical - endogenous mammalian		2		1.606	5.3e-08	0.0189	ERK,ganglioside,JAK1,MAPK1,MAPK14,MAPK8,NFkB (complex),NFKB1,P38 MAPK,PTPN11,STAT1,STAT3	AGT,AHSG,C4A/C4B,CAMP,COL18A1,CRP,EFEMP1,FGA,FGG,FN1,GP1BA,HSPA5,IGHG1,LYZ,MPO,NRP1,SAA1,SAA2,SOD3	19 (12)	11				NFkB (complex),PTPN11,STAT1,STAT3	IL6
TNFRSF14	transmembrane receptor		2	Activated	2	5.58e-08	0.0064	Ap1,Jnk,NFkB (complex),NFKB1,STAT3,TNFRSF14	AGT,AHSG,CAMP,CFB,COL18A1,CRP,FGA,FGG,FN1,HSPA5,IGHG1,LTF,LYZ,NRP1,SAA1,SOD3	16 (6)	5		4-(2-aminoethyl)benzenesulfonylfluoride,IL10RA		NFkB (complex),STAT3
GNA15	enzyme		2		1	6.55e-08	0.0075	CHUK,GNA15,IKBKB,Jnk,NFkB (complex),P38 MAPK,STAT3	AGT,AHSG,CAMP,CFB,COL18A1,CRP,FGA,FGG,HSPA5,LTF,LYZ,NID1,NRP1,SAA1,SOD3,TLN1	16 (7)	6				NFkB (complex),STAT3
auranofin	chemical drug		2		-1.213	6.83e-08	0.0118	auranofin,IKBKB,JAK1,Mapk,NFkB (complex),RAC1,STAT3,TLR4	AGT,AHSG,APOC3,CAMP,CFB,COL18A1,FGA,FGG,GSN,HSPA5,LTF,LYZ,NID1,NRP1,SAA1,SOD3,TLN1	17 (8)	7				RAC1	NFkB (complex),STAT3
hemoglobin	complex		3		-1.528	6.95e-08	0.0405	CD247,doxorubicin,Hbb-b1,Hbb-b2,hemoglobin,IRS1,MMP2,MMP9,NFkB (complex),nitric oxide,NOS2,NOS3,PRKG1,STAT1,STAT3,ZAP70	AGT,AHSG,ANG,C4A/C4B,C8A,CAMP,CFB,COL18A1,FGA,FGG,FN1,IGHG1,ITIH4,LTF,LYZ,MPO,NID1,SAA1,SAA2,SOD3,TLN1	21 (16)	15	IL10RB,mir-144	CLEC10A,diclofenac,EIF2AK1,SB203580		IL6	TFRC
aprotinin	biologic drug		2	Activated	2.683	6.96e-08	0.014	aprotinin,NOS2,PLAU,Tgf beta,TGFB1	ALB,C4BPB,CAMP,CCL18,CFB,CRP,F10,F5,FGA,FGG,FN1,GSN,IGHG1,ITIH3,ITIH4,LTBP1,NRP1,PPBP,SLPI,SOD3	20 (5)	4					PLAU
CTLA4	transmembrane receptor		2	Inhibited	-2.236	7.19e-08	0.0233	Akt,Ap1,CD3,CTLA4,ERK,FOXO3,Jnk,Mapk,NFkB (complex),PTPN11,RELA,STAT1,ZAP70	AGT,ANG,APOC3,C4A/C4B,CAMP,CFB,COL18A1,CRP,FGG,FN1,GP1BA,HSPA5,IGHG1,LTBP1,LTF,MMRN1,MPO,SAA1,SLPI,SOD3	20 (13)	12	phytohemagglutinin,Proinsulin,UXT			PTPN11,STAT1	AHR,IL3RA,NFkB (complex),PRDM1
NCOR-LXR-Oxysterol-RXR-9 cis RA	complex		2	Inhibited	-2.138	7.27e-08	0.0036	alitretinoin,N-cor,NCOR-LXR-Oxysterol-RXR-9 cis RA,NFkB (complex)	APOA2,APOC1,APOC3,APOC4,APOM,CAMP,CFB,COL18A1,CRP,FGG,FN1,LTF,SAA1,SOD3	14 (4)	4					NFkB (complex)
miR-100-5p (and other miRNAs w/seed ACCCGUA)	mature microRNA		3		0.243	7.69e-08	0.006	AKT1,CDKN2A,EIF4E,EIF4EBP1,HMGA1,IRS1,miR-100-5p (and other miRNAs w/seed ACCCGUA),p70 S6k,PDX1,STAT3	AGT,AHSG,APOC3,CCL18,CRP,FGA,FGG,GSN,HSPA5,IGFALS,LTF,LYZ,MPO,NRP1,PPBP,SAA1,SOD3	17 (10)	7
MO25-STK11-STRAD	complex		3		-1.414	7.76e-08	0.0081	AKT1,ATF2,CAB39,EGFR,ERBB2,ESR1,FOXO1,HSD11B1,HSF1,IGF1R,MO25-STK11-STRAD,NOS3,PPARGC1A,PRKAA,PRKAA1,PRKAA2,PTPN1,PTPN11,RAF1,RELA,SIRT1,SMAD4,SMARCA4,SREBF1,STK11,STRADA,TP53,TSC2	ALB,ANG,APOA2,APOC3,C4BPB,CAMP,CCL18,CFP,COL18A1,CPN1,CRP,EFEMP1,FGA,FGG,GC,GP1BA,GSN,IGFALS,IGHG1,LTBP1,LTF,LYZ,MPO,MST1,NID1,NRP1,PGLYRP2,SAA1,SAA2,SLPI,SOD3,TLN1	32 (28)	24
carbamazepine	chemical drug		2		0	7.92e-08	0.0041	calpain,carbamazepine,NR1I2,P38 MAPK,STAT3	AGT,AHSG,ANG,APOC4,CRP,FGA,FGG,HSPA5,LTBP1,LTF,LYZ,NRP1,SAA1,SERPIND1	14 (5)	4		ketotifen		cholesterol,NR1I2,STAT3
1,5-bis-(dihexyl-N-nitrosoamino)-2,4-dinitrobenzene	chemical reagent		3		1.091	7.92e-08	0.0365	1,5-bis-(dihexyl-N-nitrosoamino)-2,4-dinitrobenzene,CD247,doxorubicin,IRS1,MAP2K1/2,Mapk,MMP2,MMP9,NFkB (complex),nitric oxide,NOS2,NOS3,PRKG1,STAT1,STAT3,STAT6,VASP,ZAP70	AGT,AHSG,ANG,APOC3,C4A/C4B,CAMP,CFB,COL18A1,FGA,FGG,HSPA5,IGHG1,ITIH4,LTF,LYZ,MPO,NID1,SAA1,SAA2,SOD3,TLN1	21 (18)	16				NOS3
mir-31	microRNA		2		-0.5	8.23e-08	0.0097	CEBPA,mir-31,NFkB (complex),RELA	AGT,ALB,CAMP,CFB,COL18A1,CRP,FGG,FN1,IGHG1,LTF,MMRN1,MPO,NRP1,SAA1,SAA2,SOD3	16 (4)	3		HNF4A			CEBPA,FOXP3,NFkB (complex),NOS3
LG100268	chemical reagent		2		-0.943	8.67e-08	0.014	INSR,IRS1,LG100268,NFkB (complex),NR1H2,NR1H3,NR1H4,NR1I2,RXRA	ALB,ANG,APOA2,APOC4,APOM,CAMP,CFB,COL18A1,CRP,FGG,HSPA5,LTBP1,LTF,LYZ,MPO,SAA1,SERPIND1,SOD3	18 (9)	9					L-triiodothyronine,NFkB (complex),NR1I2
L-asparagine	chemical - endogenous mammalian		3		-0.243	9.11e-08	0.007	AKT1,CDKN2A,EIF4E,EIF4EBP1,HMGA1,IRS1,L-asparagine,p70 S6k,PDX1,STAT3	AGT,AHSG,APOC3,CCL18,CRP,FGA,FGG,GSN,HSPA5,IGFALS,LTF,LYZ,MPO,NRP1,PPBP,SAA1,SOD3	17 (10)	7
UCP2	transporter		2		-1.414	9.2e-08	0.0215	AKT1,ERK1/2,FOXO1,IKBKB,INSR,IRS1,P38 MAPK,PTPN1,PTPN6,STAT3,UCP2	AGT,AHSG,ALB,APOC3,CRP,FGA,FGG,GP1BA,HSPA5,IGFALS,LTF,LYZ,MPO,NID1,NRP1,SAA1,SOD3,TLN1	18 (11)	10	enalapril,fatty acid,fenofibrate,FST,GW501516,L-triiodothyronine,rosiglitazone,T3-TR-RXR	acetovanillone,diphenyleneiodonium,HNF1A,HSD11B1,SB203580			IL6,STAT3,succinic acid
telaprevir	biologic drug		3		-1.604	9.23e-08	0.004	acetaminophen,CYP3A4,CYP3A5,diclofenac,docetaxel,okadaic acid,STAT3,telaprevir	AGT,AHSG,ALB,APOA2,CCL18,FGA,FGG,FN1,HSPA5,LTF,LYZ,MPO,NRP1,SAA1	14 (8)	5
KPT-9274	chemical drug		3		-1.569	9.41e-08	0.0463	AKT1,Creb,FH,KPT-9274,MAPK12,MAPK13,MAPK14,MAPK8,NAMPT,NFkB (complex),NFKBIA,PAK4,RELA,STAT3,TLR4,TP53	AHSG,ALB,APOC3,BLVRB,CAMP,CFB,COL18A1,CRP,EFEMP1,FGA,FGG,FN1,GC,GSN,IGHG1,LTBP1,LTF,LYZ,MST1,NID1,PGLYRP2,PRG4,SAA1,SAA2,SLPI,TLN1	26 (16)	14
doxepin	chemical drug		3		-1.46	9.84e-08	0.046	AKT1,CHRM1,CHRM2,CHRM3,Creb,cyclic AMP,CYP2D6,doxepin,EGFR,ERK1/2,HRH1,HTR1A,HTR2A,HTR2B,HTR2C,Mapk,MAPK1,MAPK14,MAPK8,MAPK9,MMP9,NOS2,P38 MAPK,RHOA,SLC6A4,SRF,STAT3,tamoxifen	AGT,AHSG,ANG,APOC3,CFB,COL18A1,CRP,EFEMP1,FGA,FGG,GSN,HSPA5,IGHG1,ITIH4,LPA,LTF,LYZ,NRP1,PRG4,SAA1,SLPI,SOD3,TLN1	23 (28)	17
IL13RA2	transmembrane receptor		2		0	9.87e-08	0.0049	ERK1/2,IL13,IL13RA2,STAT3,STAT6	AGT,AHSG,CCL18,COL18A1,CRP,FGA,GSN,HSPA5,IGHG1,LTBP1,LTF,LYZ,NID1,NRP1,SAA1,SLPI	16 (5)	4	carbon tetrachloride,NFkB (complex)	PTGER4,SB203580			CLEC10A
CYP3A	group		3		1.604	9.88e-08	0.004	acetaminophen,CYP3A,CYP3A4,CYP3A5,diclofenac,docetaxel,okadaic acid,STAT3	AGT,AHSG,ALB,APOA2,CCL18,FGA,FGG,FN1,HSPA5,LTF,LYZ,MPO,NRP1,SAA1	14 (8)	5	22(R)-hydroxycholesterol,NR1I2,rifampin	carbon tetrachloride,chenodeoxycholic acid,cimetidine,cobicistat,econazole		cholesterol
MSX2	transcription regulator		3		0.174	1e-07	0.0253	Alp,CEBPA,CEBPB,CEBPD,Creb,CREBBP,EIF4E,JUN,MSX2,NFE2L2,NFkB (complex),NFKBIA,NKX3-1,PPARA,PPARG,PPARGC1A,PRL,progesterone,RELA,RUNX2,STAT1,STAT3,STAT5a/b,STAT5B,TFAP2A,TP53	AHSG,ALB,APOA2,APOC3,APOM,C4A/C4B,C8A,C8B,CFB,CPN1,CRP,EFEMP1,F10,FGA,FGG,FN1,GC,GP1BA,IGFALS,IGHG1,LTBP1,LTF,MMRN1,MST1,NID1,NRP1,PGLYRP2,PPBP,PRG4,RNASE4,SAA2,SERPIND1,TLN1	33 (26)	23	FOXC1,KLF4,NFkB (complex)	CEBPA,GATA4,HNF4A
cobicistat	chemical drug		3		-1.604	1e-07	0.0042	acetaminophen,cobicistat,CYP3A4,CYP3A5,diclofenac,docetaxel,okadaic acid,STAT3	AGT,AHSG,ALB,APOA2,CCL18,FGA,FGG,FN1,HSPA5,LTF,LYZ,MPO,NRP1,SAA1	14 (8)	5					CYP3A
NOS3	enzyme		2		1.342	1.06e-07	0.0374	CD247,doxorubicin,IRS1,MAP2K1/2,MMP2,MMP9,NFkB (complex),nitric oxide,NOS2,NOS3,PRKG1,STAT1,STAT3,ZAP70	AGT,AHSG,ANG,C4A/C4B,CAMP,CFB,COL18A1,FGA,FGG,HSPA5,IGHG1,ITIH4,LTF,LYZ,MPO,NID1,SAA1,SAA2,SOD3,TLN1	20 (14)	14	1,5-bis-(dihexyl-N-nitrosoamino)-2,4-dinitrobenzene,17-alpha-ethinylestradiol,4-phenylbutyric acid,ALB,BMPER,CYP2J2,estrogen,fenofibrate,HAO1,Hsp90,INS,KLF4,nicotinic acid,PLAU,prednisone,PROC,rosiglitazone,SCNN1A	ANGPT2,ciglitazone,indican,mir-31,PTGS1,SB203580		NFkB (complex),STAT1	cholesterol,fatty acid,MMP2,NPR1
IDEC-132	chemical drug		3		1.225	1.07e-07	0.0329	AKT1,calpain,F3,IDEC-132,IL1A,STAT3,Tgf beta,TOP1,TP53	AGT,AHSG,ALB,APOC3,C4A/C4B,CAMP,COL18A1,CRP,EFEMP1,F10,FGA,GC,GSN,HSPA5,LTBP1,LTF,LYZ,MST1,PGLYRP2,PPBP,SAA1,SAA2,SLPI,TLN1	24 (9)	7
TNFRSF9	transmembrane receptor		2	Activated	2.183	1.1e-07	0.0154	CD247,MAPK8,NFkB (complex),NFKB1,P38 MAPK,STAT3,TNFRSF9	AGT,AHSG,ANG,CAMP,CFB,COL18A1,CRP,FGA,FGG,FN1,HSPA5,IGHG1,LTF,LYZ,NRP1,SAA1,SOD3	17 (7)	6	FST,H2AB3 (includes others)			STAT3	Collagen(s),IL6
CLC	enzyme		2		1.941	1.1e-07	0.0033	CLC,IL6ST,JAK1,STAT1,STAT3	AGT,AHSG,ALB,C4A/C4B,CRP,FGA,FGG,FN1,LTF,LYZ,NRP1,SAA1,SAA2	13 (5)	4		TFRC		STAT1,STAT3,TYK2
IL10RA	transmembrane receptor		2		1.807	1.11e-07	0.0041	IL10RA,JAK1,STAT1,STAT3	AGT,AHSG,C4A/C4B,CFB,CRP,EFEMP1,F10,FGA,FGG,FN1,LTF,LYZ,NRP1,SAA1,SAA2	15 (4)	4	HNF4A,NFkB (complex)	EZH2		CTH,FBN1,PDCD1,PDE2A,S1PR1,SCIN,STAT1,STAT3,TYK2	ACSL1,CFB,CSF3R,IL18BP,IL6,MLKL,Tlr11,TNFRSF14
MTF2	transcription regulator		3		1.5	1.12e-07	0.0093	KLF4,MTF2,NFkB (complex),RUNX2,SMAD3,TBX3	AGT,ALB,APOC3,CAMP,CFB,COL18A1,CRP,EFEMP1,FGG,FN1,HSPA5,NRP1,SAA1,SLPI,SOD3,TLN1	16 (6)	4		let-7			KLF4
leridistim	biologic drug		3		1.5	1.18e-07	0.0143	AKT1,Calcineurin protein(s),CSF3R,GAB2,Il3r,Jnk,leridistim,Pkc(s),SRC,STAT,STAT3,STAT5a/b	AGT,AHSG,APOC3,CCL18,CRP,FGA,FGG,FN1,GP1BA,GSN,HSPA5,LTF,LYZ,MPO,NRP1,SAA1	16 (12)	10				CSF3R,Il3r
INF2	other		2		1.387	1.21e-07	0.0021	INF2,NFkB (complex),SRF	AGT,CAMP,CFB,COL18A1,CRP,FGG,FN1,GSN,LTF,SAA1,SLPI,SOD3,TLN1	13 (3)	2				NFkB (complex)	SRF
phenytoin	chemical drug		2		-0.277	1.23e-07	0.002	NFkB (complex),NR1I2,phenytoin	AGT,ANG,APOC4,CAMP,CFB,COL18A1,CRP,FGG,FN1,LTBP1,SAA1,SERPIND1,SOD3	13 (3)	3				IL1,NFkB (complex),NR1I2
CRLF1	other		2		1.941	1.26e-07	0.0043	CRLF1,IL6ST,JAK1,STAT,STAT1,STAT3	AGT,AHSG,ALB,C4A/C4B,CRP,FGA,FGG,FN1,LTF,LYZ,NRP1,SAA1,SAA2	13 (6)	5	IL6			STAT1,STAT3,TYK2
ADAM17	peptidase		2		1.528	1.29e-07	0.0304	ADAM17,AKT1,Ap1,EGFR,ERBB2,ERBB3,ERK1/2,IGF1R,MAPK1,Notch,NOTCH1,STAT3,TIMP3	AGT,AHSG,APOC3,C4BPB,CAMP,CFB,COL18A1,CRP,FGA,FGG,FN1,HSPA5,LTBP1,LTF,LYZ,MPO,NID1,NRP1,SAA1,SLPI,TLN1	21 (13)	13	IL1	diphenyleneiodonium		COL3A1,ERBB3,IL6,MMP2,STAT3
NLRP3	other		2		0.5	1.39e-07	0.0124	NFkB (complex),NLRP3,RELA,SMAD2,SMAD3,STAT3	AGT,AHSG,ALB,APOC3,CFB,COL18A1,FGA,FGG,FN1,HSPA5,IGHG1,LTF,LYZ,NRP1,SAA2,SOD3	16 (6)	5	S1PR1	OPA1,PRDM1		CXCR3,FOXP3,IL6,STAT3	IL22RA2,RELB
H-7	chemical - kinase inhibitor		2		-1.8	1.42e-07	0.0332	ANXA1,CREB1,ERK1/2,H-7,IRS1,MAP2K1/2,Mapk,MAPK1,MAPK8,STAT1,STAT3,STAT5B,TP53	AGT,AHSG,ALB,APOC3,C4A/C4B,C8B,CFB,COL18A1,CRP,FGA,FGG,FN1,GC,GSN,HSPA5,LTBP1,LTF,MPO,MST1,NRP1,PGLYRP2,SAA1,SAA2,SLPI,TLN1	25 (13)	13					ANGPT2,FOS,STAT1,STAT3
filipin	chemical - endogenous non-mammalian		2		-1.604	1.42e-07	0.0072	ERK1/2,filipin,MAP3K7,PTPN11,STAT1,STAT3	AGT,AHSG,C4A/C4B,CFB,CRP,FGA,FGG,GP1BA,HSPA5,LYZ,MPO,NRP1,SAA2,SLPI	14 (6)	5					MAP3K7,PTPN11,STAT1,STAT3
Hsp90	group		2		0.557	1.43e-07	0.0442	AHR,ERBB2,HSF1,Hsp90,HSP90B1,NOS3,NR1I2,NR3C2,PPARA,SMAD3,STAT1,STAT3,STK11,TLR2,TLR4,TP53	AGT,AHSG,ALB,ANG,APOA2,APOC3,APOC4,C4A/C4B,C4BPB,C8A,CCL18,CFB,EFEMP1,FGA,FN1,GC,GP1BA,GSN,LTF,LYZ,MPO,MST1,PGLYRP2,SAA1,SAA2,SERPIND1,SLPI,SOD3,TLN1	29 (16)	16	estrogen	CEBPA,monorden,N-ethylmaleimide		CD24,COL3A1,EIF2AK1,ERBB3,MAP3K7,NOS3,STAT3	AHR,NR1I2
ursodeoxycholic acid	chemical - endogenous mammalian		2		-1.043	1.46e-07	0.046	cyclic AMP,NFkB (complex),NR1H4,NR1I2,PRKCA,TP53,ursodeoxycholic acid	AGT,ALB,ANG,APOC3,APOC4,APOM,CAMP,CFB,COL18A1,CRP,FGG,GC,GSN,LPA,LYZ,MST1,NRP1,PGLYRP2,SAA1,SERPIND1,SLPI,SOD3,TLN1	23 (7)	6		HNF4A		cholesterol,CREBZF,CYP4A11,ELF3,NR1I2	NFkB (complex)
acacetin	chemical - endogenous non-mammalian		2	Inhibited	-2.183	1.53e-07	0.0265	acacetin,Akt,MAPK8,NFkB (complex),P38 MAPK,PI3K (complex),STAT1,STAT3	AGT,AHSG,C4A/C4B,CAMP,CFB,COL18A1,CRP,FGA,FGG,FN1,HSPA5,LTF,LYZ,NRP1,SAA1,SAA2,SOD3	17 (8)	7					NFkB (complex),STAT1,STAT3
Collagen(s)	complex		2	Activated	2.357	1.54e-07	0.0268	AKT1,COL18A1,Collagen(s),MAPK1,MMP2,P38 MAPK,PTPN11,RELA,STAT3	AGT,AHSG,APOC3,CAMP,CFB,COL18A1,F10,F7,FGA,FGG,FN1,HSPA5,IGHG1,LTF,LYZ,NRP1,SAA1,SAA2	18 (9)	9	ANGPT2,carbon tetrachloride,COL5A1,IFNGR1,IL6,L-triiodothyronine,PLAU,RAC1,retinol	HSD11B1,let-7,NPR1,rosiglitazone,Sb202190,SB203580,TNFRSF9		EDEM1,IL1,MMP2	PTPN11
STAT2	transcription regulator		2		-0.832	1.59e-07	0.0046	STAT1,STAT2,STAT3,STAT5a/b	AGT,AHSG,C4A/C4B,CRP,FGA,FGG,FN1,GP1BA,LTF,LYZ,NRP1,SAA1,SAA2	13 (4)	3	IFN type 1,IFNGR1,IFNLR1,Ifnz (includes others),NFkB (complex),PLAU,Silybum marianum extract,TYK2	rosiglitazone		IL6
9,10-dimethyl-1,2-benzanthracene	chemical toxicant		2	Activated	2.357	1.59e-07	0.0301	9,10-dimethyl-1,2-benzanthracene,Akt,Jnk,JUN,NFkB (complex),STAT1,STAT3,STAT5a/b	AGT,AHSG,APOM,C4A/C4B,CAMP,CFB,COL18A1,CRP,FGA,FGG,FN1,GP1BA,HSPA5,LTF,LYZ,NRP1,SAA2,SOD3	18 (8)	7				AHR,NFkB (complex),STAT1,STAT3
CCL15	cytokine		2		1.5	1.63e-07	0.0115	CCL15,ICAM1,NFkB (complex),P38 MAPK,STAT3	AGT,AHSG,CAMP,CFB,COL18A1,CRP,FGA,FGG,FN1,HSPA5,LTF,LYZ,MPO,NRP1,SAA1,SOD3	16 (5)	4	rosiglitazone			IL6,NFkB (complex),STAT3
bimatoprost	chemical drug		3	Inhibited	-2.683	1.7e-07	0.019	ADCY,AGT,bimatoprost,DDIT3,EGFR,ERBB2,ERK1/2,MAPK1,PTGER1,PTGER3,PTGFR,PTGS2,RELA,RHOA,SP1	AGT,ANG,APOC3,C4A/C4B,C4BPB,CAMP,CFB,CRP,EFEMP1,FGA,FN1,HSPA5,IGHG1,LTBP1,NID1,NRP1,SAA1,SAA2,SLPI,SOD3	20 (15)	12
L-triiodothyronine	chemical - endogenous mammalian		1		-0.905	1.73e-07	0.001	L-triiodothyronine	AGT,AHSG,ALB,APOC1,APOC3,APOM,C4A/C4B,FGA,ITIH3,LYZ,NID1	11 (1)	1		fenfluramine,LG100268		ACSL1,ALB,Collagen(s),CTH,fatty acid,FGFR1,G6PC,HSD11B1,MAP3K7,NKX2-5,RGS9,RNASE2,UCP2	cholesterol,CYP4A11,DUSP1,FOS,NFkB (complex),Proinsulin,STAT3
IL10R	group		2		1.291	1.82e-07	0.0049	CD28,IL10R,IL10RA,JAK1,STAT3	AGT,AHSG,CFB,CRP,EFEMP1,F10,FGA,FGG,FN1,LTBP1,LTF,LYZ,MMRN1,NRP1,SAA1	15 (5)	4				STAT3
SC-58125	chemical drug		2		-0.655	1.82e-07	0.0499	EDN1,PTGS2,SC-58125,TNF	AGT,ALB,ANG,APOC4,C4A/C4B,CAMP,CCL18,CFB,CRP,FGG,FN1,GP1BA,HSPA5,LTBP1,MPO,MST1,NID1,NRP1,RNASE4,SAA1,SLPI	21 (4)	3
SSH1	phosphatase		3		1.387	1.83e-07	0.0032	ANXA1,CFL1,LIMK1,NFkB (complex),SRF,SSH1	AGT,CAMP,CFB,COL18A1,CRP,FGG,FN1,GSN,LTF,SAA1,SLPI,SOD3,TLN1	13 (6)	3					LIMK1
Limk	group		3		-1.387	1.87e-07	0.0032	ANXA1,CFL1,Limk,LIMK1,NFkB (complex),SRF	AGT,CAMP,CFB,COL18A1,CRP,FGG,FN1,GSN,LTF,SAA1,SLPI,SOD3,TLN1	13 (6)	3	YBX1
Ifnz (includes others)	cytokine		2		1.941	1.97e-07	0.0056	Ifnz (includes others),JAK1,STAT1,STAT3,STAT5a/b	AGT,AHSG,C4A/C4B,CRP,FGA,FGG,FN1,GP1BA,LTF,LYZ,NRP1,SAA1,SAA2	13 (5)	4				STAT1,STAT2,STAT3,TYK2
N-ethylmaleimide	chemical reagent		2		0.655	2.02e-07	0.0273	Akt,CFTR,CHUK,EIF4E,FOXO3,Hsp90,IKBKB,IRS1,MMP1,N-ethylmaleimide,PRKCE,PRMT1,TGFB1	ALB,C4BPB,CAMP,CCL18,CFB,COL18A1,F5,FGA,FGG,FN1,GSN,HSPA5,ITIH3,LTBP1,LYZ,MPO,NID1,PPBP,SAA1,SOD3,TLN1	21 (13)	12				EIF2AK1	ACSL1,Hsp90
CNTFR	transmembrane receptor		2		1.732	2.02e-07	0.0042	CNTFR,IL6ST,JAK1,Mapk,STAT,STAT3	AGT,AHSG,ALB,APOC3,CRP,FGA,FGG,FN1,LTF,LYZ,NRP1,SAA1	12 (6)	5				STAT3
2-amino-4,5,6,7-tetrabromo-1H-benzimidazole	chemical reagent		2		-1.941	2.04e-07	0.0042	2-amino-4,5,6,7-tetrabromo-1H-benzimidazole,RELA,STAT3	AGT,AHSG,CAMP,CRP,FGA,FGG,FN1,IGHG1,LTF,LYZ,NRP1,SAA1,SAA2	13 (3)	2					STAT3
nexrutine	chemical drug		2		-1.941	2.11e-07	0.0043	nexrutine,RELA,STAT3	AGT,AHSG,CAMP,CRP,FGA,FGG,FN1,IGHG1,LTF,LYZ,NRP1,SAA1,SAA2	13 (3)	2					STAT3
TPCA-1	chemical - kinase inhibitor		2		-0.535	2.18e-07	0.0086	IKBKB,NFKBIA,STAT3,TPCA-1	AGT,AHSG,CRP,FGA,FGG,FN1,HSPA5,LTF,LYZ,NID1,NRP1,SAA1,SOD3,TLN1	14 (4)	3					IL1,IL6,STAT3
CD5	transmembrane receptor		2		1.807	2.26e-07	0.0117	CD5,NFkB (complex),PTPN6,STAT3,ZAP70	AGT,AHSG,ANG,CAMP,CFB,COL18A1,CRP,FGA,FGG,GP1BA,LTF,LYZ,NRP1,SAA1,SOD3	15 (5)	4				CCL3,IL10RB,NFkB (complex),RELB,STAT1,STAT3
SLC6A8	transporter		3		1.976	2.39e-07	0.0286	Calcineurin protein(s),CSF2,FOS,GATA1,GATA4,GC-GCR dimer,JUN,LATS1,MAPK14,Nfat (family),NFkB (complex),NFKB1,NFKBIA,PPARα-RXRα,PRKAA2,RAC1,RELA,RELB,SLC6A8,SPI1,Tcf 1/3/4,TGFB1,TP53,ZAP70	AHSG,ALB,ANG,APOA2,APOM,C4A/C4B,C4BPB,CAMP,CCL18,CRP,EFEMP1,F10,F5,FGA,FGG,FN1,GC,GP1BA,HSPA5,IGHG1,ITIH3,LTBP1,LTF,MPO,MST1,NID1,PGLYRP2,SAA1,SAA2,SLPI,TLN1	31 (24)	22	phytohemagglutinin
ruxolitinib	chemical drug		2		-1.941	2.55e-07	0.0069	JAK1,ruxolitinib,STAT1,STAT3,STAT5a/b	AGT,AHSG,C4A/C4B,CRP,FGA,FGG,FN1,GP1BA,LTF,LYZ,NRP1,SAA1,SAA2	13 (5)	4					STAT1,STAT3,TYK2
SMAD6	transcription regulator		2		-0.905	2.66e-07	0.0019	MAPK14,PROC,RUNX2,SMAD2,SMAD3,SMAD6	AGT,ALB,APOC3,CRP,EFEMP1,F5,FN1,HSPA5,MPO,NRP1,TLN1	11 (6)	5					IL6,PROC
Histone H1	group		3		-1.225	2.69e-07	0.0465	Creb,F3,Histone H1,MAP2K1,Mapk,MAPK1,NPM1,NR1I2,PP1 protein complex group,STAT3,TOP1,TP53,YBX1	AGT,AHSG,ALB,ANG,APOC3,APOC4,CAMP,CFB,COL18A1,EFEMP1,FGA,GC,GSN,HSPA5,LTBP1,LTF,LYZ,MST1,PGLYRP2,PRG4,SAA1,SERPIND1,SLPI,TLN1	24 (13)	10
USP6	peptidase		2		1.941	2.82e-07	0.0065	JAK1,RELA,STAT3,USP6	AGT,AHSG,CAMP,CRP,FGA,FGG,FN1,IGHG1,LTF,LYZ,NRP1,SAA1,SAA2	13 (4)	3				STAT3
LTA	cytokine		2		1.291	2.82e-07	0.0147	CEBPB,hyaluronic acid,LIF,LTA,LTBR,NFkB (complex)	AGT,AHSG,ALB,CAMP,CFB,COL18A1,CRP,FGG,FN1,LYZ,MPO,NRP1,SAA1,SAA2,SOD3	15 (6)	5	BCL11B,phytohemagglutinin,Stat3-Stat3	CISH,PPP3R1,SERPINE2			FOXP3
PS-1145	chemical - kinase inhibitor		2		-1	3e-07	0.018	NFkB (complex),NFKBIA,PS-1145,STAT3	AGT,AHSG,CAMP,CFB,COL18A1,CRP,FGA,FGG,FN1,HSPA5,LTF,LYZ,NID1,NRP1,SAA1,SOD3	16 (4)	4					IL6,NFkB (complex),STAT3,UACA
D-galactosamine	chemical - endogenous mammalian		2		1.604	3.05e-07	0.0093	CAT,D-galactosamine,GSR,Jnk,MAP2K4,MAPK8,NFkB (complex),TNFRSF1A	AGT,ALB,BLVRB,CAMP,CFB,COL18A1,CRP,FGG,FN1,HSPA5,MPO,NRP1,SAA1,SOD3	14 (8)	8				FOS,IL6,NFkB (complex)	ALB,GSR
SLC37A4	transporter		3		-0.229	3.06e-07	0.0154	AKT1,ATF6,CASP4,CEBPB,CHUK,Creb,DDIT3,EIF2AK3,F3,HSPA5,MMP2,NFkB (complex),PLAU,SLC37A4,STAT1,STAT3,Tgf beta	AGT,AHSG,ALB,ANG,APOC3,C4A/C4B,COL18A1,EFEMP1,F10,FGA,FN1,HSPA5,LTF,LYZ,NID1,PPBP,PRG4,SLPI,SOD3	19 (17)	13	HNF1A,NFkB (complex),SMARCB1	ciprofibrate			cholesterol,MMP2
2-acetylaminofluorene	chemical toxicant		2		0	3.16e-07	0.05	2-acetylaminofluorene,CHUK,NFkB (complex),NR1I2,RAC1,TP53	ALB,ANG,APOC4,CAMP,CFB,COL18A1,CRP,FGG,GC,GSN,HSPA5,LTBP1,LYZ,MST1,NID1,NRP1,PGLYRP2,SAA1,SERPIND1,SLPI,SOD3,TLN1	22 (6)	5				NFkB (complex),NR1I2,RAC1
KLF4	transcription regulator		2		-1.291	3.23e-07	0.0144	KLF4,NFkB (complex),SMAD3	AGT,ALB,APOC3,CAMP,CFB,COL18A1,CRP,EFEMP1,FGG,FN1,HSPA5,NRP1,SAA1,SLPI,SOD3	15 (3)	3	ferric nitrilotriacetate,IRF2,rosiglitazone,STAT1,STAT3,tazemetostat,TGFB1I1,YBX1	mir-130,miR-29b-3p (and other miRNAs w/seed AGCACCA),MTF2		BMPER,DUSP1,GATA4,IBTK,IL6,MSX2,NOS3,PRDM1,PRKG1	ALB,CLEC10A,DLL4,IL1,MYOCD,NFkB (complex)
IL9R	transmembrane receptor		2		1.941	3.28e-07	0.0079	IL9R,JAK1,STAT1,STAT3,STAT5a/b	AGT,AHSG,C4A/C4B,CRP,FGA,FGG,FN1,GP1BA,LTF,LYZ,NRP1,SAA1,SAA2	13 (5)	4				IL6,STAT1
GW501516	chemical drug		2	Inhibited	-2.5	3.35e-07	0.0253	CETP,ERK1/2,F3,GW501516,IRS1,PPARD,RELA,STAT3	AHSG,APOA2,CAMP,CRP,EFEMP1,FGA,FGG,HSPA5,IGHG1,LTF,LYZ,MPO,NRP1,POP4,SAA1,SAA2	16 (8)	8				UCP2	IL6,STAT3
CSF3R	transmembrane receptor		1		0.577	3.43e-07	0.0001	CSF3R	LTF,LYZ,MPO	3 (1)	1	CEBPA,CISH,leridistim,PTPN11	EZH2,HOXA10,IL10RA		STAT3	LTF
CEBPA	transcription regulator		2		-0.728	3.44e-07	0.0331	CEBPA,CREBBP,PPARG,PTPN11,SREBF1,STAT3	AGT,AHSG,ALB,APOA2,CAMP,CRP,FGA,FGG,FN1,GP1BA,LTF,LYZ,MMRN1,MPO,MST1,NRP1,SAA1	17 (6)	6	EZH2,Hat,MTPN,NFkB (complex),NR1I2,rosiglitazone,taurine	17-alpha-ethinylestradiol,AHR,E. coli lipopolysaccharide,mir-31,mir-33,SELENOS,TCF7		ACSL1,ALB,C3AR1,CCL3,CEBPE,cholesterol,CSF3R,fatty acid,FOS,G6PC,HSD11B1,LTF,SCGB1A1,TNFAIP6,TYK2	GP9,Hsp90,MSX2,ONECUT1,PRDM1,PTGS1
methapyrilene	chemical drug		1		0.816	3.46e-07	0.0002	methapyrilene	ALB,APOA2,CRP,FGA,HSPA5,ITIH4	6 (1)	1					ALB,CYP4A11
sorafenib derivative SC-1	chemical reagent		2		-1.508	3.52e-07	0.0034	PTPN6,sorafenib derivative SC-1,STAT3	AGT,AHSG,CRP,FGA,FGG,FN1,GP1BA,LTF,LYZ,NRP1,SAA1	11 (3)	2					STAT3
PDCD1	phosphatase		2		-1.291	3.6e-07	0.0157	Akt,NFkB (complex),PDCD1,PI3K (family),PTPN11,PTPN6,STAT1,STAT5a/b	AGT,C4A/C4B,CAMP,CFB,COL18A1,CRP,FGG,FN1,GP1BA,HSPA5,LTF,MPO,SAA1,SAA2,SOD3	15 (8)	7	IL10RA,IL6,PRDM1,STAT3			PTPN11,STAT1	IL22,IL3RA,NFkB (complex)
FOS	transcription regulator		2		0	3.65e-07	0.0463	AR,CREBBP,FOS,NFE2L2,NFkB (complex),SP1,SPI1	AGT,ANG,APOC3,CAMP,CFB,COL18A1,CRP,F10,FGA,FGG,FN1,GSN,HSPA5,LTF,LYZ,MPO,MST1,SAA1,SERPIND1,SOD3	20 (7)	7	17-alpha-ethinylestradiol,ADAR,AHR,carbon tetrachloride,CCL3,CD24,CEBPA,D-galactosamine,ELK1,estrogen,fenfluramine,GATA4,GNAO1,H2AB3 (includes others),IL1,INS,leukotriene C4,MTPN,ozone,PRKG1,PTPN11,rosiglitazone,SCIN,SRF,SST,STAT1,Stat1-Stat3,STAT3,TCF7,vanoxerine,YBX1	acteoside,alitretinoin,diclofenac,diphenyleneiodonium,H-7,L-triiodothyronine,OPRK1,phenanthridine,Plk,Sb202190,SB203580,TFRC,TGFB1I1		C3AR1,G6PC,PLAU,SERPINE2,SUMO2	CTH,CYP2J2,ELP1,FBN1
Il3r	complex		2		1.807	3.65e-07	0.0214	AKT1,Calcineurin protein(s),GAB2,Il3r,Jnk,Pkc(s),SRC,STAT3,STAT5a/b	AGT,AHSG,APOC3,CCL18,CRP,FGA,FGG,FN1,GP1BA,GSN,HSPA5,LTF,LYZ,NRP1,SAA1	15 (9)	8	IL1,leridistim			STAT3
Stat1-Stat3	complex		2		1.732	3.66e-07	0.0051	STAT1,Stat1-Stat3,STAT3	AGT,AHSG,C4A/C4B,CRP,FGA,FGG,FN1,LTF,LYZ,NRP1,SAA1,SAA2	12 (3)	2				FOS
fibric acid derivative	chemical drug		2		-1.069	3.7e-07	0.011	fibric acid derivative,NFkB (complex),PPARA	AGT,APOA2,APOC3,APOM,C8A,CAMP,CFB,COL18A1,CRP,FGA,FGG,FN1,SAA1,SOD3	14 (3)	3					cholesterol,IL6,NFkB (complex)
Stat1/3	group		2		1.732	3.73e-07	0.0051	STAT1,Stat1/3,STAT3	AGT,AHSG,C4A/C4B,CRP,FGA,FGG,FN1,LTF,LYZ,NRP1,SAA1,SAA2	12 (3)	2	IL6,TYK2
SST	other		2		0.688	3.74e-07	0.0437	ADCY,CHUK,cyclic AMP,IKBKB,Mapk,MAPK1,PTPN1,PTPN11,PTPN6,SST,STAT3,STAT5B	AGT,AHSG,APOC3,C8B,CAMP,CFB,COL18A1,CRP,FGA,FGG,GP1BA,IGFALS,LPA,LYZ,MPO,NID1,SAA1,SOD3,TLN1	19 (12)	11				FOS,INS,PTPN11,STAT3
IFNLR1	transmembrane receptor		2		1.732	3.8e-07	0.0052	IFNLR1,STAT1,STAT3	AGT,AHSG,C4A/C4B,CRP,FGA,FGG,FN1,LTF,LYZ,NRP1,SAA1,SAA2	12 (3)	2		PKD1		STAT1,STAT2,STAT3
IL26	cytokine		2		1.732	3.8e-07	0.0052	IL26,STAT1,STAT3	AGT,AHSG,C4A/C4B,CRP,FGA,FGG,FN1,LTF,LYZ,NRP1,SAA1,SAA2	12 (3)	2	IL23			IL6,STAT1,STAT3
MCF2	other		2		0	3.8e-07	0.0224	IKBKB,Jnk,JUN,MAPK14,MAPK8,MCF2,NFkB (complex),RHOA,SRF	AGT,APOM,CFB,COL18A1,CRP,EFEMP1,FGG,FN1,GSN,HSPA5,LTF,NID1,NRP1,SLPI,SOD3,TLN1	16 (9)	8				NFkB (complex),SRF
LFM-A13	chemical - kinase inhibitor		2	Inhibited	-2.183	3.99e-07	0.0457	BTK,ERK1/2,LFM-A13,NFkB (complex),P38 MAPK,RELA,STAT3	AGT,AHSG,CAMP,CFB,COL18A1,CRP,FGA,FGG,HSPA5,IGHG1,LTF,LYZ,MPO,NRP1,SAA1,SAA2,SOD3	17 (7)	6					NFkB (complex),STAT3
PTGS1	enzyme		2	Activated	2.496	4.19e-07	0.0085	MMP2,MMP9,PTGS1,RELA,STAT3	AGT,AHSG,CAMP,COL18A1,CRP,FGA,FGG,IGHG1,LTF,LYZ,NRP1,SAA1,SAA2	13 (5)	4	E. coli lipopolysaccharide,FGFR1,IL1,IL22	CEBPA,diclofenac,ERBB3,INS,phenylbutazone		ANGPT2,IL6,MMP2,PTGER4,STAT3	NOS3
IRF9	transcription regulator		2		0.577	4.24e-07	0.0071	IRF9,STAT1,STAT3	AGT,AHSG,C4A/C4B,CRP,FGA,FGG,FN1,LTF,LYZ,NRP1,SAA1,SAA2	12 (3)	2				STAT3
SIM2	transcription regulator		2		-0.905	4.25e-07	0.0034	MMP2,SIM2,STAT3	AGT,AHSG,COL18A1,CRP,FGA,FGG,FN1,LTF,LYZ,NRP1,SAA1	11 (3)	2				MMP2	STAT3
SOCS	group		2		-1.291	4.35e-07	0.0156	IL6ST,JAK1,SOCS,SOCS3,STAT,STAT1,STAT3,Stat5 dimer,TLR3	AGT,AHSG,C4A/C4B,CFB,CRP,FGA,FGG,FN1,IGFALS,LTF,LYZ,NRP1,SAA1,SAA2,SLPI	15 (9)	8	IL6,Stat3-Stat3				STAT1
SET	phosphatase		2		1.46	4.35e-07	0.0357	HMGA1,HNRNPA1,HNRNPK,KDM1A,NPM1,PML,PPP2CA,RELA,SET,STAT5a/b,TP53	AGT,ALB,CAMP,CFB,COL18A1,CRP,FGG,GC,GP1BA,HSPA5,IGFALS,IGHG1,LTBP1,LTF,LYZ,MST1,NRP1,PGLYRP2,SAA1,SAA2,SLPI,SOD3,TLN1	23 (11)	10					PHIP,YBX1
STAP2	other		2		1.213	4.46e-07	0.0379	Akt,EGFR,ERK,NFkB (complex),RAC1,STAP2,STAT,STAT3,STAT5a/b	AHSG,CAMP,CFB,COL18A1,CRP,FGA,FGG,FN1,GP1BA,GSN,HSPA5,LTF,LYZ,NRP1,SAA1,SLPI,SOD3	17 (9)	8				NFkB (complex),RAC1,STAT3	CXCR3
TYROBP	transmembrane receptor		2	Activated	2.668	4.46e-07	0.0397	ERK1/2,NFkB (complex),STAT1,STAT3,STAT5a/b,TYROBP	AGT,AHSG,C4A/C4B,CAMP,CFB,COL18A1,CRP,FGA,FGG,GP1BA,HSPA5,LTF,LYZ,NRP1,SAA1,SAA2,SOD3	17 (6)	5				CCL3,IL6,NFkB (complex),STAT1,STAT3
S1PR1	G-protein coupled receptor		2	Activated	2.236	4.53e-07	0.0495	JAK1,Mapk,MAPK14,RAC1,S1PR1,STAT3,TGFB1	AHSG,ALB,APOC3,C4BPB,CAMP,CCL18,CFB,CRP,EFEMP1,F5,FGA,FGG,GSN,ITIH3,LTBP1,LTF,LYZ,NRP1,SAA1,SOD3	20 (7)	7	AIP,IL10RA,PROC,PTGER4	estrogen		NLRP3,RAC1	IL6
mir-203	microRNA		2	Inhibited	-2	4.56e-07	0.0313	JAK1,mir-203,NFKBIA,PI3K (family),RELA,STAT1,STAT3	AGT,AHSG,C4A/C4B,CAMP,CRP,FGA,FGG,HSPA5,IGHG1,LTF,LYZ,NID1,NRP1,SAA1,SAA2,SOD3	16 (7)	6	HNF4A,zymosan A			EZH2	STAT1,STAT3
PSMD4	other		2		0.894	4.78e-07	0.0305	Ikb,Mapk,NFKB1,PSMD4,RELA,TP53	ALB,APOC3,CAMP,CFB,COL18A1,CRP,FN1,GC,GSN,HSPA5,IGHG1,LTBP1,LYZ,MST1,NRP1,PGLYRP2,SAA1,SAA2,SLPI,TLN1	20 (6)	5		trigonelline
TLR1	transmembrane receptor		2		1	4.79e-07	0.0323	IRF1,Jnk,Mapk,NFkB (complex),P38 MAPK,PRKCE,RELA,TLR1,TLR2	AGT,APOC3,CAMP,CFB,COL18A1,CRP,FGG,FN1,GP1BA,HSPA5,IGHG1,MPO,SAA1,SAA2,SLPI,SOD3	16 (9)	8		miR-146a-5p (and other miRNAs w/seed GAGAACU)		IL6,NFkB (complex)
UACA	other		2		1.941	4.92e-07	0.0091	RELA,STAT3,UACA	AGT,AHSG,CAMP,CRP,FGA,FGG,HSPA5,IGHG1,LTF,LYZ,NRP1,SAA1,SAA2	13 (3)	3		PS-1145		IL6,STAT3	cholesterol
WP1066	chemical drug		2	Inhibited	-2.138	4.95e-07	0.0083	ERK1/2,STAT1,STAT3,STAT5a/b,WP1066,ZAP70	AGT,AHSG,ANG,C4A/C4B,CRP,FGA,FGG,GP1BA,HSPA5,LTF,LYZ,NRP1,SAA1,SAA2	14 (6)	5					STAT1,STAT3
dehydroisoandrosterone	chemical - endogenous mammalian		2		-1.147	5.02e-07	0.0495	AKT1,AR,Creb,dehydroisoandrosterone,G6PC,NFkB (complex),PRKCA,RELA,SCD,STAT3	AGT,AHSG,APOC3,APOM,CFB,COL18A1,CRP,FGA,FGG,GSN,HSPA5,IGHG1,LTF,LYZ,NRP1,PRG4,SAA1,SAA2,SOD3	19 (10)	9					cholesterol,fatty acid,G6PC,HSD11B1,NFkB (complex),STAT3
LTF	peptidase	-0.973	2		1.291	5.15e-07	0.0221	IKBKB,LTF,MAPK8,NFkB (complex),PTGS2,RELA	AGT,ANG,CFB,COL18A1,CRP,FGG,FN1,IGHG1,LTBP1,NID1,NRP1,SAA1,SAA2,SOD3,TLN1	15 (6)	5	4-hydroxyestradiol-17beta,AIRE,alitretinoin,BPIFA1,CEBPA,CEBPE,chlordecone,CHTOP,estrogen,HNF4A,PTPN11	CSF3R,DUSP1,FST,HOXA10,mir-130,miR-146a-5p (and other miRNAs w/seed GAGAACU),SRF,STAT3		leukotriene C4,NFkB (complex)	IL1
topiramate	chemical drug		2		0.243	5.16e-07	0.036	ERK1/2,FOXO1,INSR,IRS1,NR1I2,P38 MAPK,STAT3,topiramate	AGT,AHSG,ALB,ANG,APOC3,APOC4,CRP,FGA,FGG,HSPA5,LTBP1,LTF,LYZ,MPO,NRP1,SAA1,SERPIND1	17 (8)	7				NR1I2,STAT3
DNAJB4	other		2		-1.155	5.16e-07	0.0076	DNAJB4,MMP2,STAT1,STAT3	AGT,AHSG,C4A/C4B,COL18A1,CRP,FGA,FGG,LTF,LYZ,NRP1,SAA1,SAA2	12 (4)	3	ANGPT2			STAT1	MMP2,STAT3
PD 180970	chemical - kinase inhibitor		2		-1.155	5.35e-07	0.007	GAB2,PD 180970,STAT3,STAT5a/b	AGT,AHSG,CRP,FGA,FGG,FN1,GP1BA,GSN,LTF,LYZ,NRP1,SAA1	12 (4)	3					STAT3
RNF34	enzyme		2		1.091	5.38e-07	0.0438	NFkB (complex),NFKB1,RELA,RNF34,TP53	AGT,ALB,CAMP,CFB,CRP,FGG,FN1,GC,GSN,HSPA5,IGHG1,LTBP1,LYZ,MST1,NRP1,PGLYRP2,SAA1,SAA2,SLPI,SOD3,TLN1	21 (5)	4				NFkB (complex)
IFNA4	cytokine		2		1.698	5.46e-07	0.0197	IFNA4,IFNAR1,MAPK1,MAPK14,STAT1,STAT3,STAT5B	AGT,AHSG,C4A/C4B,C8B,CFB,CRP,EFEMP1,F10,F7,FGA,FGG,FN1,LTF,LYZ,NRP1,SAA1,SAA2	17 (7)	6	Lymphotoxin,NFkB (complex)	AIP		PMEPA1,STAT1,STAT3
deoxynivalenol	chemical toxicant		2		1.528	5.52e-07	0.0476	deoxynivalenol,Mapk,STAT1,STAT3,TP53	AGT,AHSG,ALB,APOC3,C4A/C4B,COL18A1,CRP,FGA,FGG,GC,GSN,HSPA5,LTBP1,LTF,LYZ,MST1,PGLYRP2,SAA1,SAA2,SLPI,TLN1	21 (5)	5				IL6,STAT1,STAT3
PTGER4	G-protein coupled receptor		2		1.604	5.55e-07	0.0096	ADCY,Creb,DDIT3,MMP2,MMP9,PTGER4,STAT,STAT3	AGT,AHSG,CAMP,COL18A1,CRP,FGA,FGG,FN1,HSPA5,LTF,LYZ,NRP1,PRG4,SAA1	14 (8)	7	PTGS1			FOXP3,JUN/JUNB/JUND,S1PR1,STAT3	IL13RA2,let-7,MMP2
RBM8A	other		2		0.832	5.76e-07	0.0094	NFKBIA,RBM8A,STAT3	AGT,AHSG,CRP,FGA,FGG,FN1,HSPA5,LTF,LYZ,NID1,NRP1,SAA1,SOD3	13 (3)	2				IL6,STAT3
MAZ	transcription regulator		2		1.508	5.78e-07	0.0044	MAZ,MMP9,STAT3	AGT,AHSG,COL18A1,CRP,FGA,FGG,FN1,LTF,LYZ,NRP1,SAA1	11 (3)	3	IL6			STAT3
VAV	group		2		1.291	5.79e-07	0.0497	Ap1,BTK,ERK,Jnk,Mapk,MAPK14,P38 MAPK,PAK1,RAC1,RAS,RHOA,SRC,STAT3,VAV	AHSG,APOC3,CAMP,CRP,EFEMP1,FGA,FGG,FN1,GSN,HSPA5,LTF,LYZ,MPO,NRP1,SAA1	15 (14)	13	EPOR			JUN/JUNB/JUND,RAC1,STAT3
LTB4R2	G-protein coupled receptor		2		0.775	6.1e-07	0.0251	LTB4R2,NFkB (complex),NFKBIA,STAT3	AGT,AHSG,CFB,COL18A1,CRP,FGA,FGG,FN1,HSPA5,LTF,LYZ,NID1,NRP1,SAA1,SOD3	15 (4)	3	leukotriene B4			MMP2,NFkB (complex),STAT3
IFNGR2	transmembrane receptor		2		1.732	6.27e-07	0.0083	IFNGR2,JAK1,STAT1,STAT3	AGT,AHSG,C4A/C4B,CRP,FGA,FGG,FN1,LTF,LYZ,NRP1,SAA1,SAA2	12 (4)	3	C5			STAT1,STAT3
candesartan cilexetil	chemical drug		2		-0.905	6.51e-07	0.005	AGTR1,candesartan cilexetil,JAK1,STAT3	AGT,AHSG,CRP,FGA,FGG,FN1,LTF,LYZ,NRP1,SAA1,SOD3	11 (4)	4					STAT3
IL19	cytokine		2		1.069	6.67e-07	0.0093	IL19,PRKCA,STAT,STAT1,STAT3,STAT6	AGT,AHSG,APOM,C4A/C4B,CRP,FGA,FGG,FN1,IGHG1,LTF,LYZ,NRP1,SAA1,SAA2	14 (6)	6	IL22,MAP3K7,NFkB (complex)	JAK inhibitor I		IL6,STAT1,STAT3
SLC39A4	transporter		2		1.732	6.95e-07	0.0059	Creb,SLC39A4,STAT3	AGT,AHSG,CAMP,CRP,FGA,FGG,FN1,LTF,LYZ,NRP1,PRG4,SAA1	12 (3)	2				IL6,STAT3
WWOX	enzyme		2		-1	6.99e-07	0.0268	ERBB4,NFkB (complex),RELA,TP73,WWOX	AGT,CAMP,CFB,COL18A1,CRP,FGG,IGHG1,LTBP1,LYZ,NID1,NRP1,SAA1,SAA2,SLPI,SOD3,TLN1	16 (5)	4	methotrexate			IL6	NFkB (complex)
CD24	other		2		1.5	7.08e-07	0.0354	CD24,ERK,JUN,Mapk,mir-21,P38 MAPK,SRC (family),STAT3	AGT,AHSG,APOC3,APOM,CAMP,CRP,FGA,FGG,FN1,HSPA5,IGHG1,LTF,LYZ,NRP1,SLPI,SOD3	16 (8)	7	Hsp90,IL6,rifampin			FOS,RANBP2,STAT3,UPF2
miR-29b-3p (and other miRNAs w/seed AGCACCA)	mature microRNA		2		1.155	7.2e-07	0.0065	miR-29b-3p (and other miRNAs w/seed AGCACCA),NFkB (complex),PIK3R1	AGT,CAMP,CFB,COL18A1,CRP,FGG,FN1,HSPA5,NID1,SAA1,SHROOM2,SOD3	12 (3)	3		INS,SB203580		NFkB (complex)	COL3A1,COL5A1,FBN1,KLF4
IL10RB	transmembrane receptor		2		1.732	7.45e-07	0.008	IL10RB,JAK1,STAT1,STAT3	AGT,AHSG,C4A/C4B,CRP,FGA,FGG,FN1,LTF,LYZ,NRP1,SAA1,SAA2	12 (4)	3	CD5			hemoglobin,STAT1,STAT3
amino acid analogs	chemical - other		2		1.387	7.85e-07	0.0129	amino acid analogs,Jnk,MAPK14,NFkB (complex),NFKB1	AGT,CAMP,CFB,COL18A1,CRP,EFEMP1,FGG,FN1,HSPA5,IGHG1,NRP1,SAA1,SOD3	13 (5)	4				NFkB (complex)
kenpaullone	chemical reagent		2		-1.604	7.87e-07	0.0181	kenpaullone,NFkB (complex),STAT3	AGT,AHSG,CAMP,CFB,COL18A1,CRP,FGA,FGG,FN1,LTF,LYZ,NRP1,SAA1,SOD3	14 (3)	2					NFkB (complex),STAT3
EGR3	transcription regulator		2		-1.387	7.97e-07	0.0132	EGR3,JUN,STAT1,STAT3	AGT,AHSG,APOM,C4A/C4B,CAMP,CRP,FGA,FGG,LTF,LYZ,NRP1,SAA1,SAA2	13 (4)	3	leukotriene C4	bexarotene			PTPN11,STAT1,STAT3
Eotaxin	group		2		1.387	8.21e-07	0.0193	CCL11,Eotaxin,ERK1/2,MAPK14,RHOA,STAT3	AGT,AHSG,CCL18,CRP,EFEMP1,FGA,FGG,HSPA5,LTF,LYZ,NRP1,PPBP,SAA1	13 (6)	5	leukotriene C4			STAT3
AIP	transcription regulator		2		1.155	8.53e-07	0.0061	AHR,AIP,PPARA	ALB,APOA2,APOC3,C8A,CRP,EFEMP1,FGA,FGG,HSPA5,LTBP1,NID1,SAA1	12 (3)	2				AHR,C3AR1,S1PR1	DUSP1,IFNA4
LMT-28	chemical reagent		2		-1.508	8.56e-07	0.006	IL6ST,LMT-28,STAT3	AGT,AHSG,ALB,CRP,FGA,FGG,FN1,LTF,LYZ,NRP1,SAA1	11 (3)	2					STAT3
N-desmethyldiltiazem	chemical - endogenous mammalian		3		-0.277	8.85e-07	0.0166	ADCY,CYP3A4,diclofenac,docetaxel,GHSR,MMP2,N-desmethyldiltiazem,NOS3,okadaic acid,STAT3	AGT,AHSG,CAMP,CCL18,COL18A1,FGA,FGG,LTF,LYZ,MPO,NRP1,SAA1,SOD3	13 (10)	7
SERPINE2	other		2		-1.155	8.97e-07	0.0057	F2,PLAT,PLAU,PROC,RELA,SERPINE2	AGT,CAMP,CRP,F5,F7,FN1,HSPA5,IGHG1,MPO,SAA1,SAA2,SLPI	12 (6)	5	estrogen,FOS			LTB	IKKA/B,IL6,LTA,PLAU,PROC
TRIM8	other		2		0.302	9.59e-07	0.0049	MAP3K7,NFkB (complex),TICAM2,TRIM8	AGT,CAMP,CFB,COL18A1,CRP,FGG,FN1,IGHG1,SAA1,SLPI,SOD3	11 (4)	3				NFkB (complex)	IL6,MAP3K7
Thrombospondin	group		2		-1.414	9.65e-07	0.0396	PLAU,Tgf beta,TGFB1,THBS4,Thrombospondin	ALB,C4BPB,CAMP,CCL18,CFB,CRP,F10,F5,FGA,FGG,GSN,HSPA5,ITIH3,LTBP1,NRP1,PPBP,SLPI,SOD3	18 (5)	4		IL1			PLAU
phenylbutazone	chemical drug		2		-0.832	9.68e-07	0.0167	CHUK,NFkB (complex),phenylbutazone,PTGS2	AGT,ANG,C4A/C4B,CAMP,CFB,COL18A1,CRP,FGG,FN1,LTBP1,NID1,SAA1,SOD3	13 (4)	4				TNFRSF12A	NFkB (complex),PTGS1
indolocarbazole R-3	chemical reagent		3		0.894	1.03e-06	0.05	F3,indolocarbazole R-3,SRSF1,STAT3,TOP1,TP53	AGT,AHSG,ALB,COL18A1,CRP,EFEMP1,FGA,FGG,FN1,GC,GSN,HSPA5,LTBP1,LTF,LYZ,MST1,PGLYRP2,SAA1,SLPI,TLN1	20 (6)	4
IL1R2	transmembrane receptor		2		-1.667	1.04e-06	0.0032	IL1,IL1R2	ALB,APOC3,CFB,CRP,FN1,LYZ,MPO,SAA1,SAA2	9 (2)	2	GC-GCR dimer,phytohemagglutinin				IL6
SCIN	other		2		1.155	1.04e-06	0.009	FOS,JUN,MAPK8,MAPK9,SCIN	AGT,APOM,CAMP,COL18A1,CRP,FGA,FN1,GSN,HSPA5,NRP1,SAA1,SOD3	12 (5)	5	IL10RA,IL9			FOS
tazemetostat	chemical drug		3	Inhibited	-2.183	1.06e-06	0.0432	BRCA1,EZH2,Mapk,NFKB1,STAT3,tazemetostat,ZBTB16	AHSG,APOC3,C4BPB,COL18A1,CRP,FGA,FGG,FN1,GP1BA,HSPA5,IGHG1,LTBP1,LTF,LYZ,NRP1,SAA1,SAA2	17 (7)	7				KLF4,ROBO1	DDX3X,EZH2,FGFR1,FOXC1,HOXA10,SRI,STAT3,USF2
rifampin	chemical drug		2	Inhibited	-2.138	1.1e-06	0.0173	Mapk,NFkB (complex),NR1I2,NR3C1,rifampin	AGT,ANG,APOC3,APOC4,CAMP,CFB,COL18A1,CRP,FGG,FN1,LTBP1,SAA1,SERPIND1,SOD3	14 (5)	4				CD24,CYP3A,NR1I2	NFkB (complex)
SH2B1	other		2		1.698	1.12e-06	0.0463	Akt,AKT1,FOXO3,HRAS,INSR,IRS1,Mapk,SH2B1,STAT3,STAT5a/b,STAT5B	AGT,AHSG,ALB,APOC3,C8B,COL18A1,CRP,FGA,FGG,FN1,GP1BA,LTF,LYZ,MPO,NID1,NRP1,SAA1	17 (11)	10				Proinsulin,STAT3
Ikk (family)	group		2		1	1.14e-06	0.0433	Ap1,CHUK,FOXA2,HTT,Ikb,IKBKB,IKBKG,Ikk (family),Jnk,NFkB (complex),NFKB1,NFKBIA	AGT,ALB,APOM,CAMP,CFB,COL18A1,CPN1,CRP,FGG,HSPA5,IGHG1,LTF,NID1,SAA1,SOD3,TLN1	16 (12)	11	fatty acid,IL1,MAP3K7			NFkB (complex)
RNASE2	enzyme		2		0.832	1.15e-06	0.0173	ERK1/2,Mapk,NFkB (complex),RNASE2,TLR2	AGT,APOC3,CAMP,CFB,COL18A1,CRP,FGG,GP1BA,HSPA5,MPO,PPBP,SAA1,SOD3	13 (5)	5	L-triiodothyronine	CEBPE		CCL3,IL6,NFkB (complex)
RELB	transcription regulator		2		0.905	1.16e-06	0.0068	NFkB (complex),RELB	AGT,CAMP,CFB,COL18A1,CRP,FGG,FN1,IGHG1,MPO,SAA1,SOD3	11 (2)	2	CD5,DLL4,IL1	NLRP3,PLAU		AIRE,IL6,PRDM1
vinpocetine	chemical drug		2		-0.577	1.17e-06	0.0125	IKBKB,NFkB (complex),Pde4,vinpocetine	AGT,CAMP,CFB,COL18A1,CRP,FGG,FN1,NID1,PPBP,SAA1,SOD3,TLN1	12 (4)	3					NFkB (complex),PDE2A,Pde4
bexarotene	chemical drug		2		-1.387	1.17e-06	0.0176	bexarotene,calpain,RXRA,STAT3	AGT,AHSG,APOA2,APOC3,CRP,FGA,FGG,FN1,HSPA5,LTF,LYZ,NRP1,SAA1	13 (4)	4				BCL11B	CTH,DUSP1,EGR3,NR1I2,STAT3
Cebp	complex		2		0	1.19e-06	0.0088	Cebp,CEBPA,CEBPB,CEBPD,CEBPE	AGT,ALB,APOC3,CAMP,CRP,LTF,LYZ,MMRN1,MPO,NRP1,SAA1,SAA2	12 (5)	5				ALB
IFN type 1	group		2	Activated	2.183	1.19e-06	0.0284	IFN type 1,IFNAR1,JAK1,STAT1,STAT3,STAT5a/b,STAT5B,STAT6	AGT,AHSG,C4A/C4B,C8B,CRP,F10,F7,FGA,FGG,FN1,GP1BA,IGHG1,LTF,LYZ,NRP1,SAA1,SAA2	17 (8)	7	NFkB (complex)	ATG5		IL6,STAT1,STAT2,STAT3,TYK2
EXEL-8232	chemical - kinase inhibitor		2		-1.508	1.2e-06	0.0087	EXEL-8232,STAT3,STAT5a/b	AGT,AHSG,CRP,FGA,FGG,FN1,GP1BA,LTF,LYZ,NRP1,SAA1	11 (3)	2					STAT3
nitrofurantoin	chemical drug		1		0.378	1.21e-06	0.0012	nitrofurantoin	ALB,APOA2,C4A/C4B,CRP,FGA,HSPA5,ITIH4	7 (1)	1				GSR,IL6	ALB,CYP4A11,HNF4A,TNFRSF12A
FOXP3	transcription regulator		2		-0.258	1.22e-06	0.0352	cytokine,FOXP3,Hdac,HDAC1,IL17A,NFkB (complex),RORA	AGT,ANG,APOC3,CAMP,CFB,COL18A1,CRP,FGG,FN1,MPO,NRP1,SAA1,SAA2,SERPIND1,SOD3	15 (7)	6	3-hydroxyanthranilic acid,AHR,AIRE,alitretinoin,BCL11B,E. coli lipopolysaccharide,NLRP3,PTGER4,STAT3,Tgf beta receptor	LTA,mir-31			MMP2,NFkB (complex)
sincalide	biologic drug		2		1.508	1.25e-06	0.0084	PRKAA2,sincalide,STAT3	AGT,AHSG,ALB,CRP,FGA,FGG,HSPA5,LTF,LYZ,NRP1,SAA1	11 (3)	2				STAT3
CISH	other		2		-1.414	1.27e-06	0.0474	CISH,JAK1,Jnk,MAPK1,NFkB (complex),STAT,STAT1,STAT3,STAT5a/b,STAT5B,STAT6	AGT,AHSG,C4A/C4B,C8B,CAMP,CFB,COL18A1,CRP,FGA,FGG,GP1BA,HSPA5,IGHG1,LTF,LYZ,SAA1,SAA2,SOD3	18 (11)	10	IL6,ZMPSTE24			CSF3R	LTA,NFkB (complex),PRDM1,STAT1,STAT3
ROR1	kinase		2		1.155	1.27e-06	0.0093	ERBB3,NFkB (complex),ROR1,SRC	AGT,CAMP,CFB,COL18A1,CRP,FGG,FN1,NID1,SAA1,SLPI,SOD3,TLN1	12 (4)	3				ERBB3,NFkB (complex)
estrogen	chemical drug		1		0	1.28e-06	0.0016	estrogen	AGT,ALB,APOA2,COL18A1,F7,FN1,LPA,LTF	8 (1)	1	cholesterol	17-alpha-ethinylestradiol		ALB,CDC25C,COL18A1,FOS,Hsp90,HSPH1,IL1,LTF,NFkB (complex),NOS3,OPRK1,SCGB1A1,SERPINE2,STAT1,STAT3	Ap2,COL5A1,DUSP1,ERBB3,IL6,MMP2,S1PR1
ethylene glycol	chemical - endogenous mammalian		2		0.577	1.29e-06	0.0135	ethylene glycol,Mapk,NFkB (complex),NOS2	AGT,APOC3,CAMP,CFB,COL18A1,CRP,FGG,FN1,IGHG1,ITIH4,SAA1,SOD3	12 (4)	3				NFkB (complex)
delta-aminolevulinic acid	chemical - endogenous mammalian		2	Inhibited	-2.324	1.3e-06	0.0461	delta-aminolevulinic acid,ERK1/2,F3,NFkB (complex),P38 MAPK,STAT3	AGT,AHSG,CAMP,CFB,COL18A1,CRP,EFEMP1,FGA,FGG,HSPA5,LTF,LYZ,NRP1,SAA1,SOD3	15 (6)	5					NFkB (complex),STAT3
probucol	chemical drug		2		-0.302	1.34e-06	0.0086	ABCA1,NFkB (complex),probucol	AGT,APOA2,APOM,CAMP,CFB,COL18A1,CRP,FGG,FN1,SAA1,SOD3	11 (3)	2					cholesterol,NFkB (complex)
CEACAM1	transporter		2		0.535	1.34e-06	0.0343	CEACAM1,ERK1/2,IRS1,Mapk,PTPN11,STAT3	AGT,AHSG,ANG,APOC3,COL18A1,CRP,FGA,FGG,GP1BA,HSPA5,LYZ,MPO,NRP1,SAA1	14 (6)	6	HNF4A,IL1,IRF2,nicotinic acid,SMARCB1,STAT1	ciprofibrate,SB203580,SUMO2,SUMO3		ANGPT2,PTPN11,STAT3	COL18A1
Hat	complex		2		0	1.34e-06	0.0279	Ap1,CEBPA,Hat,NFkB (complex)	AGT,ALB,CAMP,CFB,COL18A1,CRP,FGG,FN1,LTF,MMRN1,MPO,NRP1,SAA1,SOD3	14 (4)	3				CEBPA
C/EBP	group		2		-0.5	1.41e-06	0.047	C/EBP,CEBPA,CEBPB,CEBPD,CEBPE,EGFR,ID1,Jnk,Nr1h,SREBF1	AGT,APOA2,APOC1,APOC3,APOC4,CAMP,FN1,HSPA5,LTF,LYZ,MMRN1,MPO,NRP1,SAA1,SAA2,SLPI	16 (10)	9	alitretinoin,C5,IL1	DUSP1		HNF1A,HSD11B1	IL6
GSR	enzyme		2		0.577	1.46e-06	0.0147	GSR,IKBKB,NFkB (complex)	AGT,BLVRB,CAMP,CFB,COL18A1,CRP,FGG,FN1,NID1,SAA1,SOD3,TLN1	12 (3)	3	fenofibrate,methotrexate,nitrofurantoin	cadmium,carbon tetrachloride,D-galactosamine,ferric nitrilotriacetate,methylene blue		NFkB (complex)
IL3RA	transmembrane receptor		2		1.155	1.51e-06	0.0176	ERK,GAB2,IL3RA,STAT3,STAT5a/b	AGT,AHSG,CRP,FGA,FGG,FN1,GP1BA,GSN,LTF,LYZ,NRP1,SAA1	12 (5)	4		CTLA4,PDCD1,RHOH		STAT3
AZ-960	chemical reagent		2		-1.508	1.52e-06	0.0105	AZ-960,STAT3,STAT5a/b	AGT,AHSG,CRP,FGA,FGG,FN1,GP1BA,LTF,LYZ,NRP1,SAA1	11 (3)	2					STAT3
3,4-dihydrocoumarin	chemical toxicant		3	Activated	2.138	1.54e-06	0.0285	3,4-dihydrocoumarin,acetaminophen,benzo(a)pyrene,cyclophosphamide,CYP,Ggt,methimazole,NFkB (complex)	AGT,ALB,APOA2,C4A/C4B,CAMP,CFB,COL18A1,FGA,FGG,FN1,HSPA5,NRP1,SAA1,SOD3	14 (8)	5
6-methylcoumarin	chemical reagent		3	Activated	2.138	1.54e-06	0.0285	6-methylcoumarin,acetaminophen,benzo(a)pyrene,cyclophosphamide,CYP,Ggt,methimazole,NFkB (complex)	AGT,ALB,APOA2,C4A/C4B,CAMP,CFB,COL18A1,FGA,FGG,FN1,HSPA5,NRP1,SAA1,SOD3	14 (8)	5
butaprost	chemical drug		2		1.5	1.55e-06	0.0388	AKT1,butaprost,Creb,EGFR,ERK1/2,MMP9,PTGER2,STAT3	AGT,AHSG,APOC3,CAMP,CFP,COL18A1,CRP,FGA,FGG,HSPA5,LTF,LYZ,NRP1,PRG4,SAA1,SLPI	16 (8)	7				IL6,STAT3
GNB4	enzyme		3	Activated	2.183	1.58e-06	0.0321	ADCY1,CD38,CFTR,Creb,GNB4,HRAS,ITGA3,Lfa-1,Mapk,PLCB1,PLCE1,PRKCA,RAC1,RELA,STAT3,STAT6,ZAP70	AHSG,ANG,APOC3,APOM,COL18A1,CRP,FGA,FGG,GSN,IGHG1,LTF,LYZ,NID1,PRG4,SAA1,SAA2,TLN1	17 (17)	12
Fcgr2	group		2		0	1.58e-06	0.0106	Fcgr2,FCGR2A,GAB2,INPP5D,NFkB (complex),PTPN6	AGT,CAMP,CCL18,CFB,COL18A1,CRP,FGG,GP1BA,GSN,IGHG1,SAA1,SOD3	12 (6)	5	cholesterol,STAT3	C5		IL6,NFkB (complex),SHIP
MTPN	transcription regulator		2		-0.277	1.6e-06	0.0219	ATF2,MTPN,NFkB (complex),NFKBIA	AGT,AHSG,APOC3,CAMP,CFB,COL18A1,CRP,FGG,FN1,HSPA5,NID1,SAA1,SOD3	13 (4)	4				CEBPA,FOS,IL6,LTB,NFkB (complex)
PTP4A3	phosphatase		2	Activated	2.138	1.63e-06	0.0434	ERK1/2,PTP4A3,RELA,STAT3	AGT,AHSG,CAMP,CRP,FGA,FGG,FN1,HSPA5,IGHG1,LTF,LYZ,NRP1,SAA1,SAA2	14 (4)	4				STAT3
PMEPA1	other		3		-0.243	1.63e-06	0.0466	EGFR,MAF,NFE2L2,PMEPA1,PPARA,R-Smad,RUNX2,Smad,Smad2/3,SMAD3,SMAD4,SMAD7	AGT,ALB,ANG,APOA2,APOC3,C8A,CRP,EFEMP1,F10,FGA,FGG,HSPA5,SAA1,SERPIND1,SLPI,SOD3,TLN1	17 (12)	7	IFNA4,RNF111	UXT
GNAO1	enzyme		2		-1.069	1.65e-06	0.0305	ADCY,ERK1/2,GNAO1,MAPK1,MAPK14,SRC,STAT3	AGT,AHSG,CAMP,CFB,CRP,EFEMP1,FGA,FGG,FN1,HSPA5,LTF,LYZ,NRP1,SAA1	14 (7)	6	CCL3			FOS	STAT3
mycophenolate mofetil	chemical drug		2		-0.632	1.7e-06	0.0077	IL1,mycophenolate mofetil,NOS2	ALB,APOC3,CFB,CRP,FN1,IGHG1,ITIH4,LYZ,SAA1,SAA2	10 (3)	3					IL1
galangin	chemical - endogenous non-mammalian		2		-1.732	1.74e-06	0.0135	AHR,galangin,MAPK8,RELA	ALB,CAMP,CRP,EFEMP1,FN1,HSPA5,IGHG1,LTBP1,NID1,NRP1,SAA1,SAA2	12 (4)	3				AHR
cucurbitacin B	chemical - endogenous non-mammalian		2		-1.508	1.78e-06	0.011	cucurbitacin B,STAT3,STAT5a/b	AGT,AHSG,CRP,FGA,FGG,FN1,GP1BA,LTF,LYZ,NRP1,SAA1	11 (3)	2					STAT3
midostaurin	chemical drug		2	Inhibited	-2.138	1.8e-06	0.0411	AKT1,ERK,midostaurin,Pdgfr,PIK3R1,Pkc(s),PRKCA,STAT3,STAT5a/b	AGT,AHSG,APOC3,APOM,CRP,FGA,FGG,FN1,GP1BA,HSPA5,LTF,LYZ,NRP1,SAA1	14 (9)	8					STAT3
N-chlorotaurine	chemical - kinase inhibitor		2		0.775	1.84e-06	0.0405	MAPK1,N-chlorotaurine,NFkB (complex),NFKBIA,nitric oxide,NOS2	AGT,CAMP,CFB,COL18A1,CRP,FGG,FN1,HSPA5,IGHG1,ITIH4,NID1,NRP1,SAA1,SOD3,TLN1	15 (6)	5					NFkB (complex)
methylene blue	chemical drug		2		1.155	1.85e-06	0.0147	GSR,methylene blue,NFkB (complex),Nr1h	APOC1,APOC4,BLVRB,CAMP,CFB,COL18A1,CRP,FGG,FN1,MPO,SAA1,SOD3	12 (4)	4				NFkB (complex)	GSR
EZH2	transcription regulator		2	Activated	2.324	1.93e-06	0.0465	BRCA1,CDH1,EZH2,Mapk,NFKB1,STAT3,ZBTB16	AHSG,APOC3,C4BPB,COL18A1,CRP,FGA,FGG,FN1,GP1BA,IGHG1,LTF,LYZ,NRP1,SAA1,SAA2	15 (7)	7	mir-203	tazemetostat		CEBPA,CTNNAL1,LTB,mir-130,MMP2,STAT3	COL5A1,CSF3R,IL10RA
TNFRSF17	transmembrane receptor		2		0.832	1.95e-06	0.0229	Jnk,MAPK8,NFkB (complex),P38 MAPK,TNFRSF17,TNFSF13	AGT,CAMP,CFB,COL18A1,CRP,FGG,FN1,HSPA5,IGHA1,IGHG1,NRP1,SAA1,SOD3	13 (6)	5	IL6,PRDM1			ELK1,NFkB (complex)
aurapten	chemical - endogenous non-mammalian		2		-0.832	1.95e-06	0.0257	aurapten,NFkB (complex),PPARA	AGT,APOA2,APOC3,C8A,CAMP,CFB,COL18A1,CRP,FGA,FGG,FN1,SAA1,SOD3	13 (3)	2					NFkB (complex)
cortisone	chemical - endogenous mammalian		2		0.277	1.95e-06	0.0118	AR,cortisone,NR1I2,NR3C2,RELA	AGT,ANG,APOC4,CAMP,CRP,FN1,GSN,HSPA5,IGHG1,LTBP1,SAA1,SAA2,SERPIND1	13 (5)	4	HSD11B1			NR1I2	IL6
TNFRSF12A	transmembrane receptor		2		0	2e-06	0.0136	NFkB (complex),RHOA,SRF,TNFRSF12A	AGT,CFB,COL18A1,CRP,FGG,FN1,GSN,LTF,SAA1,SLPI,SOD3,TLN1	12 (4)	3	ANGPT2,carbon tetrachloride,enalapril,gentamicin C,phenylbutazone,puromycin aminonucleoside,triamterene	nitrofurantoin,TFRC		NFkB (complex),SRF
ZFA-fmk	chemical reagent		2		-0.302	2.05e-06	0.0095	NFkB (complex),PLAU,ZFA-fmk	AGT,CAMP,CFB,COL18A1,CRP,FGG,FN1,HSPA5,SAA1,SLPI,SOD3	11 (3)	2					NFkB (complex),PLAU
DOK3	other		2		-1.155	2.06e-06	0.0165	DOK3,INPP5D,MAPK14,MAPK8,NFkB (complex)	AGT,CAMP,CFB,COL18A1,CRP,EFEMP1,FGG,FN1,IGHG1,NRP1,SAA1,SOD3	12 (5)	4					NFkB (complex)
TNFRSF10D	transmembrane receptor		2		1.941	2.12e-06	0.0247	Jnk,MAPK8,NFkB (complex),RELA,TNFRSF10D	AGT,CAMP,CFB,COL18A1,CRP,FGG,FN1,HSPA5,IGHG1,NRP1,SAA1,SAA2,SOD3	13 (5)	4		PRDM1		NFkB (complex)
ATG5	other		2		1.807	2.23e-06	0.0419	ATG5,JAK1,SREBF2,STAT1,STAT3,TGM2	AGT,AHSG,APOA2,C4A/C4B,CFP,CRP,FGA,FGG,HSPA5,LTF,LYZ,NRP1,SAA1,SAA2,SLPI	15 (6)	6				cholesterol,STAT1,STAT3	IFN type 1
PTPN9	phosphatase		2		-1.291	2.23e-06	0.0379	EGFR,ERBB2,PTPN9,STAT3,STAT5a/b	AGT,AHSG,C4BPB,CRP,FGA,FGG,FN1,GP1BA,HSPA5,LTF,LYZ,NID1,NRP1,SAA1,SLPI	15 (5)	4					MMP2,STAT3
DUOX1	enzyme		2		1.069	2.36e-06	0.0287	DUOX1,EGFR,PTPN1,STAT3,STAT6	AGT,AHSG,CRP,FGA,FGG,FN1,HSPA5,IGFALS,IGHG1,LTF,LYZ,NRP1,SAA1,SLPI	14 (5)	4		diphenyleneiodonium		STAT3
STAT3	transcription regulator		1		1.265	2.38e-06	0.0087	STAT3	AGT,AHSG,CRP,FGA,FGG,FN1,LTF,LYZ,NRP1,SAA1	10 (1)	1	24-hydroxycholesterol,4-phenylbutyric acid,9,10-dimethyl-1,2-benzanthracene,actinomycin,ADAM17,AHR,ARID5A,ATG5,butaprost,carbamazepine,carbon tetrachloride,CCL15,CCL3,CD24,CD5,CEACAM1,ceruletide,CLC,CNTFR,CRLF1,CSF3R,deoxynivalenol,DUOX1,E. coli lipopolysaccharide,Eotaxin,EPOR,estrogen,EZH2,FGFR1,ganglioside,GNA15,Hsp90,IFN type 1,IFNA4,IFNGR1,IFNGR2,IFNLR1,Ifnz (includes others),IL10R,IL10RA,IL1…	2-amino-4,5,6,7-tetrabromo-1H-benzimidazole,acacetin,acetovanillone,acetyl-11-keto-beta-boswellic acid,acteoside,auranofin,AZ-960,bexarotene,candesartan cilexetil,CISH,COL18A1,cucurbitacin B,dehydroisoandrosterone,delta-aminolevulinic acid,diacerein,diphenyleneiodonium,DNAJB4,DUSP1,EGR3,EXEL-8232,fenofibrate,filipin,GNAO1,GW501516,H-7,IL1,IL22RA2,imidapril,JAK inhibitor I,kenpaullone,L-triiodothy…		ANGPT2,CD209,COL3A1,Eif2,Fcgr2,FOS,FOXP3,FST,GATA4,GC-GCR dimer,HOXA10,KLF4,N-Cadherin,PDCD1,PRDM1	CXCR3,G6PC,LTF
RHOH	enzyme		2		-0.832	2.42e-06	0.0251	MAPK14,NFkB (complex),RHOH,STAT1,STAT5a/b	AGT,C4A/C4B,CAMP,CFB,COL18A1,CRP,EFEMP1,FGG,GP1BA,NRP1,SAA1,SAA2,SOD3	13 (5)	4				STAT1	IL3RA,NFkB (complex)
Tgf beta receptor	complex		2		0	2.58e-06	0.0089	MAP3K7,RAS,SMAD2,SMAD3,SRC (family),Tgf beta receptor,TGFBR1,TGFBR2	ALB,APOC3,CFB,CRP,FN1,HSPA5,LTBP1,NRP1,SAA1,SLPI	10 (8)	7				FOXP3,MAP3K7
mannan	chemical - endogenous mammalian		2		-1.155	2.82e-06	0.0219	ERK,Jnk,mannan,NFkB (complex),TLR2	AGT,CAMP,CCL18,CFB,COL18A1,FGG,FN1,GP1BA,HSPA5,MPO,SAA1,SOD3	12 (5)	5				IL1	NFkB (complex)
AHR	ligand-dependent nuclear receptor		1		-0.707	2.83e-06	0.0024	AHR	ALB,CRP,EFEMP1,FN1,HSPA5,LTBP1,NID1,SAA1	8 (1)	1	9,10-dimethyl-1,2-benzanthracene,AIP,galangin,IL1,IL23	CTLA4,Hsp90		ALB,CDC25C,cholesterol,FOS,FOXP3,IL22,leukotriene B4,MMP2,STAT3	CEBPA,COL3A1,COL5A1,COLQ,HSPH1,JUN/JUNB/JUND,OPA1,retinol
Tlr11	transmembrane receptor		2		1.387	2.96e-06	0.0336	IRF1,Mapk,MYD88,NFkB (complex),Tlr11	AGT,APOC3,CAMP,CFB,COL18A1,CRP,FGG,FN1,HSPA5,IGHG1,SAA1,SLPI,SOD3	13 (5)	4	ELF3	IL10RA		IL6,NFkB (complex)
anethole	chemical - endogenous non-mammalian		2		-0.832	3.12e-06	0.0303	anethole,Mapk,MAPK8,NFkB (complex),NFKBIA	AGT,APOC3,CAMP,CFB,COL18A1,CRP,FGG,FN1,HSPA5,NID1,NRP1,SAA1,SOD3	13 (5)	4					NFkB (complex),PLAU
DLL4	other		2		0.277	3.93e-06	0.0431	DLL4,IKBKB,NFkB (complex),Notch,NOTCH1,STAT5a/b	AGT,CAMP,CFB,COL18A1,CRP,FGG,FN1,GP1BA,MPO,NID1,SAA1,SOD3,TLN1	13 (6)	5		KLF4,ZBTB7A		NFkB (complex),RELB
Ncoa-Nr1i2-Rxra	complex		2	Inhibited	-2.828	4.13e-06	0.0041	Ncoa-Nr1i2-Rxra,NR1I2,RXRA	ANG,APOC3,APOC4,FGG,LTBP1,LTF,LYZ,SERPIND1	8 (3)	2
ADRM1	other		2		1.508	4.24e-06	0.0239	ADRM1,NFkB (complex),NOS2	AGT,CAMP,CFB,COL18A1,CRP,FGG,FN1,IGHG1,ITIH4,SAA1,SOD3	11 (3)	2				NFkB (complex)
GPX4	enzyme		2		-1.941	4.4e-06	0.0436	ERK1/2,GPX4,MAPK14,NFkB (complex),RELA	AGT,CAMP,CFB,COL18A1,CRP,EFEMP1,FGG,HSPA5,IGHG1,NRP1,SAA1,SAA2,SOD3	13 (5)	4		carbon tetrachloride			IL6,NFkB (complex)
TRIM32	transcription regulator		2		0.905	4.59e-06	0.0181	NFkB (complex),NFKB1,PIAS4,TRIM32	AGT,ALB,CAMP,CFB,COL18A1,CRP,FGG,FN1,IGHG1,SAA1,SOD3	11 (4)	3				NFkB (complex)
CYP2J2	enzyme		2		-0.577	4.72e-06	0.0301	CYP2J2,Ikb,IRS1,Mapk,NFkB (complex),PRKAA2	AGT,ALB,APOC3,CAMP,CFB,COL18A1,CRP,FGG,HSPA5,MPO,SAA1,SOD3	12 (6)	5		FOS,SB203580		14,15-DHET,NOS3	IL6,NFkB (complex)
cafestol	chemical - endogenous non-mammalian		2		-1.414	4.82e-06	0.004	cafestol,LIPC,NR1H4,NR1I2	ANG,APOA2,APOC3,APOC4,APOM,HSPA5,LTBP1,SERPIND1	8 (4)	3				cholesterol,NR1I2
Gm45924	other		2		0.832	4.93e-06	0.0438	Gm45924,NFkB (complex),NFKBIA,RELA	AGT,CAMP,CFB,COL18A1,CRP,FGG,FN1,HSPA5,IGHG1,NID1,SAA1,SAA2,SOD3	13 (4)	3				NFkB (complex)
TRAPPC9	other		2		0.832	4.99e-06	0.0438	NFkB (complex),NFKBIA,RELA,TRAPPC9	AGT,CAMP,CFB,COL18A1,CRP,FGG,FN1,HSPA5,IGHG1,NID1,SAA1,SAA2,SOD3	13 (4)	3				NFkB (complex)
BRD 5529	chemical reagent		2		-0.632	5.03e-06	0.0122	BRD 5529,CARD9,NFkB (complex)	AGT,CAMP,CFB,COL18A1,CRP,FGG,FN1,MPO,SAA1,SOD3	10 (3)	2					NFkB (complex)
methacholine	chemical drug		2		-0.816	5.14e-06	0.0018	methacholine,Pkg,RAC1	AGT,CRP,FN1,GSN,SLPI,TLN1	6 (3)	3					RAC1
HSPH1	other		2		0.832	5.37e-06	0.0457	HSPH1,NFkB (complex),NFKBIA,RELA	AGT,CAMP,CFB,COL18A1,CRP,FGG,FN1,HSPA5,IGHG1,NID1,SAA1,SAA2,SOD3	13 (4)	3	estrogen	AHR		NFkB (complex)
angustibalin	chemical - endogenous non-mammalian		2		-1.155	5.56e-06	0.0277	angustibalin,CEBPB,NFkB (complex)	AGT,ALB,CAMP,CFB,COL18A1,CRP,FGG,FN1,NRP1,SAA1,SAA2,SOD3	12 (3)	2					NFkB (complex)
3-hydroxyanthranilic acid	chemical - endogenous mammalian		2		-0.302	5.61e-06	0.0246	3-hydroxyanthranilic acid,NFkB (complex),NOS2	AGT,CAMP,CFB,COL18A1,CRP,FGG,FN1,IGHG1,ITIH4,SAA1,SOD3	11 (3)	2				FOXP3	NFkB (complex)
VIPR1	G-protein coupled receptor		2		1.155	5.95e-06	0.0386	GNAS,JAK1,NFkB (complex),STAT1,VIPR1	AGT,C4A/C4B,CAMP,CFB,COL18A1,CRP,FGG,FN1,NRP1,SAA1,SAA2,SOD3	12 (5)	4	phytohemagglutinin			NFkB (complex),STAT1
NMRAL1	other		2		-0.302	5.97e-06	0.027	IKBKB,NFkB (complex),NMRAL1	AGT,CAMP,CFB,COL18A1,CRP,FGG,FN1,NID1,SAA1,SOD3,TLN1	11 (3)	2					NFkB (complex)
MM218	chemical reagent		2		-1.265	6.43e-06	0.0153	MM218,NFkB (complex)	AGT,CAMP,CFB,COL18A1,CRP,FGG,FN1,HSPA5,SAA1,SOD3	10 (2)	2					NFkB (complex)
IKKA/B	group		2		1.897	6.88e-06	0.0203	CHUK,Ikb,IKBKB,IKKA/B,RELA	CAMP,CFB,COL18A1,CRP,IGHG1,NID1,SAA1,SAA2,SOD3,TLN1	10 (5)	4	MAP3K7,RAC1	SERPINE2,ubiquinone 9
SLC27A5	transporter		2	Activated	2.449	6.91e-06	0.0025	chenodeoxycholic acid,deoxycholate,lithocholic acid,SLC27A5	AGT,APOM,CAMP,FGA,FGG,HSPA5	6 (4)	3	GW 4064			chenodeoxycholic acid
MEFV	other		2		-0.632	7e-06	0.0162	MEFV,NFkB (complex)	AGT,CAMP,CFB,COL18A1,CRP,FGG,FN1,LYZ,SAA1,SOD3	10 (2)	2	C3AR1	DUSP1			NFkB (complex)
PAK1IP1	other		2		-0.905	7.04e-06	0.0291	MAPK8,MDM2,NFkB (complex),PAK1,PAK1IP1	AGT,CAMP,CFB,COL18A1,CRP,FGG,FN1,LYZ,NRP1,SAA1,SOD3	11 (5)	4					NFkB (complex)
PLAA	other		2		1.732	7.08e-06	0.0425	Mapk,NFkB (complex),NFKB1,PLAA,RELA	AGT,APOC3,CAMP,CFB,COL18A1,CRP,FGG,FN1,IGHG1,SAA1,SAA2,SOD3	12 (5)	4	IL1			IL6,NFkB (complex)
EIF2AK1	kinase		2		0.632	7.36e-06	0.0166	Eif2,EIF2AK1,NFkB (complex)	AGT,CAMP,CFB,COL18A1,CRP,FGG,FN1,HSPA5,SAA1,SOD3	10 (3)	2	Hsp90,N-ethylmaleimide			IL6,NFkB (complex)	Eif2,hemoglobin
SELENOS	other		2		-1.265	7.36e-06	0.0168	NFkB (complex),SELENOS	AGT,CAMP,CFB,COL18A1,CRP,FGG,FN1,HSPA5,SAA1,SOD3	10 (2)	2					CEBPA,IL6,NFkB (complex)
DDOST	enzyme		2		0.632	7.62e-06	0.0191	DDOST,Mapk,NFkB (complex)	AGT,APOC3,CAMP,CFB,COL18A1,CRP,FGG,FN1,SAA1,SOD3	10 (3)	2				NFkB (complex)
Silybum marianum extract	chemical - endogenous non-mammalian		2		-0.302	7.69e-06	0.0348	NFkB (complex),Silybum marianum extract,STAT1	AGT,C4A/C4B,CAMP,CFB,COL18A1,CRP,FGG,FN1,SAA1,SAA2,SOD3	11 (3)	2				STAT1,STAT2	NFkB (complex)
OTUB2	enzyme		2		-0.632	7.88e-06	0.0162	NFkB (complex),OTUB2,TRAF3	AGT,CAMP,CFB,COL18A1,CRP,FGG,FN1,HSPA5,SAA1,SOD3	10 (3)	2					NFkB (complex)
SRF	transcription regulator		2		-0.905	8.04e-06	0.0186	FOS,SMAD3,SRF	AGT,ALB,APOC3,CAMP,COL18A1,CRP,FGA,GSN,LTF,SLPI,TLN1	11 (3)	3	CTNNAL1,ELK1,LIMK1,MCF2,RAB5A,RAC1,TNFRSF12A	INF2,SB203580		FERMT2,FOS,GATA4,MYLK,TGFB1I1	CEBPE,LTF
jesterone dimer	chemical toxicant		2		0	8.17e-06	0.0434	IKBKB,jesterone dimer,NFkB (complex),NFKBIA	AGT,CAMP,CFB,COL18A1,CRP,FGG,FN1,HSPA5,NID1,SAA1,SOD3,TLN1	12 (4)	3					NFkB (complex)
MLKL	kinase		2		1.265	8.56e-06	0.0193	MAPKAPK2,MLKL,NFkB (complex)	AGT,CAMP,CFB,COL18A1,CRP,FGG,FN1,HSPA5,SAA1,SOD3	10 (3)	2	elastase	IL10RA		NFkB (complex)
BMPER	other		2		0.577	8.61e-06	0.0421	BMPER,GDF2,NFkB (complex),NFKBIA	AGT,CAMP,CFB,COL18A1,CRP,FGG,FN1,HSPA5,NID1,NRP1,SAA1,SOD3	12 (4)	3	KLF4			NFkB (complex),NKX2-5,NOS3	HNF4A
SHIP	group		2		-1.265	8.85e-06	0.0163	INPP5D,NFkB (complex),SHIP	AGT,CAMP,CFB,COL18A1,CRP,FGG,FN1,IGHG1,SAA1,SOD3	10 (3)	2	Fcgr2				NFkB (complex)
palmitoyl-Cys((RS)-2,3-di(palmitoyloxy)-propyl)-Ala-Gly-OH	chemical reagent		2		0.302	8.9e-06	0.026	NFkB (complex),palmitoyl-Cys((RS)-2,3-di(palmitoyloxy)-propyl)-Ala-Gly-OH,TLR2	AGT,CAMP,CFB,COL18A1,CRP,FGG,FN1,GP1BA,MPO,SAA1,SOD3	11 (3)	2				IL6,NFkB (complex)
NUP62	transporter		2		0.632	9e-06	0.0219	Mapk,NFkB (complex),NUP62	AGT,APOC3,CAMP,CFB,COL18A1,CRP,FGG,FN1,SAA1,SOD3	10 (3)	2				EDAR
TH17 Cytokine	group		2		0.333	9e-06	0.0129	IL17A,IL21,IL22,TH17 Cytokine	CAMP,CRP,FGA,HSPA5,IGHG1,MPO,NRP1,SAA1,SERPIND1	9 (4)	3
elastase	group		2		1.508	9.02e-06	0.0305	C3,C5,ELANE,elastase,MMP2,MMP9,NFkB (complex)	AGT,CAMP,CFB,COL18A1,CRP,FGG,HSPA5,MPO,SAA1,SLPI,SOD3	11 (7)	6	IL6	diclofenac,PI3		C5,MLKL,MMP2,NFkB (complex)
AMOTL1	other		2		1.265	9.14e-06	0.0215	AMOTL1,LATS2,NFkB (complex)	AGT,CAMP,CFB,COL18A1,CRP,FGG,FN1,LTF,SAA1,SOD3	10 (3)	2				NFkB (complex)
GLRX3	enzyme		2		-1.508	9.16e-06	0.034	Ap1,Calcineurin protein(s),GLRX3,MAPK8,NFkB (complex)	AGT,CAMP,CCL18,CFB,COL18A1,CRP,FGG,FN1,NRP1,SAA1,SOD3	11 (5)	4					NFkB (complex),PPP3R1,TFRC
DDX3X	enzyme		2		1	9.18e-06	0.0187	DDX3X,MAP3K7,RAC1,STAT1	AGT,C4A/C4B,CFB,CRP,FN1,GSN,SAA1,SAA2,SLPI	9 (4)	3		tazemetostat		MAP3K7,RAC1,STAT1
IBTK	other		2		-0.632	9.3e-06	0.0193	BTK,IBTK,NFkB (complex)	AGT,CAMP,CFB,COL18A1,CRP,FGG,FN1,MPO,SAA1,SOD3	10 (3)	2	KLF4				NFkB (complex)
1-[2,3-bis(furan-2-yl)quinoxalin-6-yl]-3-(4-bromophenyl)urea	chemical reagent		2		0	9.54e-06	0.047	1-[2,3-bis(furan-2-yl)quinoxalin-6-yl]-3-(4-bromophenyl)urea,IKBKB,NFkB (complex),NFKBIA	AGT,CAMP,CFB,COL18A1,CRP,FGG,FN1,HSPA5,NID1,SAA1,SOD3,TLN1	12 (4)	3					NFkB (complex)
Lymphotoxin	complex		2		1.508	9.56e-06	0.0333	LTBR,Lymphotoxin,NFkB (complex),NFKB1	AGT,CAMP,CFB,COL18A1,CRP,FGG,FN1,IGHG1,LYZ,SAA1,SOD3	11 (4)	3				IFNA4,IL6,NFkB (complex)
ETS-ELK1	complex		3		0.302	1.01e-05	0.0227	ELF1,ELF3,ELF4,ELK1,ETS,ETS-ELK1,ETS2,FOS,SRF	AGT,COL18A1,FGA,FN1,GSN,HSPA5,LTF,LYZ,SLPI,SOD3,TLN1	11 (9)	6
IL1	group		1	Activated	2.121	1.02e-05	0.0113	IL1	ALB,APOC3,CFB,CRP,FN1,LYZ,SAA1,SAA2	8 (1)	1	C5,Collagen(s),estrogen,mannan,methotrexate,ozone,phenytoin,phytohemagglutinin,SCNN1A	fenofibrate,KLF4,LTF,mycophenolate mofetil,SB203580,TPCA-1		ADAM17,AHR,C/EBP,CEACAM1,CFB,DUSP1,ELF3,FOS,HSD11B1,Ikk (family),IL22,Il3r,IL6,IL9,MAP3K7,MMP2,NR1I2,PLAA,PLAU,PTGS1,RELB,TNFAIP6	ALB,cholesterol,Collagen type II,STAT3,Thrombospondin
NLRP4	other		2		-0.302	1.04e-05	0.0422	CHUK,IKBKB,NFkB (complex),NLRP4	AGT,CAMP,CFB,COL18A1,CRP,FGG,FN1,NID1,SAA1,SOD3,TLN1	11 (4)	3					NFkB (complex)
PI3	other		2		-1.265	1.04e-05	0.02	ELANE,NFkB (complex),PI3	AGT,CAMP,CFB,COL18A1,CRP,FGG,FN1,SAA1,SLPI,SOD3	10 (3)	2	IL22				elastase,NFkB (complex)
polaprezinc	biologic drug		2		-0.577	1.11e-05	0.0478	Calcineurin protein(s),NFkB (complex),NFKBIA,polaprezinc	AGT,CAMP,CCL18,CFB,COL18A1,CRP,FGG,FN1,HSPA5,NID1,SAA1,SOD3	12 (4)	3					NFkB (complex)
vardenafil	chemical drug		3		-0.707	1.14e-05	0.0112	acetaminophen,CYP3A5,Mapk,PDE5A,Pkg,RHOA,vardenafil	AGT,ALB,APOA2,APOC3,CRP,FN1,HSPA5,TLN1	8 (7)	4
CHP1	other		2		-1.265	1.15e-05	0.0218	Calcineurin protein(s),CHP1,NFkB (complex)	AGT,CAMP,CCL18,CFB,COL18A1,CRP,FGG,FN1,SAA1,SOD3	10 (3)	2					NFkB (complex)
GNL3L	other		2		0.632	1.17e-05	0.0237	GNL3L,MDM2,NFkB (complex)	AGT,CAMP,CFB,COL18A1,CRP,FGG,FN1,LYZ,SAA1,SOD3	10 (3)	2				NFkB (complex)
nicotinic acid	chemical - endogenous mammalian		2		-0.302	1.23e-05	0.0413	CAT,ERK1/2,NFkB (complex),nicotinic acid	AGT,ANG,CAMP,CFB,COL18A1,CRP,FGG,FN1,HSPA5,LPA,SAA1	11 (4)	4				CEACAM1,NOS3	24-hydroxycholesterol,cholesterol,fatty acid,IL6,NFkB (complex)
BCL11B	transcription regulator		2		1.265	1.24e-05	0.0217	BCL11B,NFkB (complex)	AGT,CAMP,CFB,COL18A1,CRP,FGG,FN1,NRP1,SAA1,SOD3	10 (2)	2	bexarotene,TCF7			CCL3,FOXP3,LTA,LTB,NFkB (complex)	IL22,NCEH1
TAX1BP1	other		2		-0.905	1.25e-05	0.0403	IKBKG,MAPK8,NFkB (complex),TAX1BP1	AGT,CAMP,CFB,COL18A1,CRP,FGG,FN1,NID1,NRP1,SAA1,SOD3	11 (4)	3					NFkB (complex)
YBX1	transcription regulator		2		1.265	1.26e-05	0.0226	NFkB (complex),YBX1	AGT,CAMP,CFB,COL18A1,CRP,EFEMP1,FGG,FN1,SAA1,SOD3	10 (2)	2	ERBB3	SET		FGFR1,FOS,KLF4,Limk,MMP2,N-Cadherin,NFkB (complex)
ADAM8	peptidase		2		1.265	1.28e-05	0.0261	ADAM8,Mapk,NFkB (complex)	AGT,APOC3,CAMP,CFB,COL18A1,CRP,FGG,FN1,SAA1,SOD3	10 (3)	2		PRDM1,rosiglitazone		NFkB (complex)
MYLK	kinase		2		0.577	1.29e-05	0.0402	Creb,ITGB2,L-threonine,MYLK,NFkB (complex),Pkg,SRC	AGT,ALB,CAMP,CFB,COL18A1,CRP,FGG,FN1,PRG4,SAA1,SOD3,TLN1	12 (7)	6	HOXA10,MYOCD,PLAU,SRF	ELK1
ozone	chemical toxicant		2		0.905	1.34e-05	0.0459	NFkB (complex),ozone,P38 MAPK	AGT,CAMP,CFB,COL18A1,CRP,FGG,FN1,HSPA5,MPO,SAA1,SOD3	11 (3)	3				FOS,IL1,IL6,NFkB (complex)
UXT	transcription regulator		2		0.577	1.37e-05	0.0412	AR,NFkB (complex),UXT	AGT,CAMP,CFB,COL18A1,CRP,F5,FGG,FN1,GSN,HSPA5,SAA1,SOD3	12 (3)	3		cholesterol		CTLA4,NFkB (complex)	F5,PMEPA1
ZBTB7A	transcription regulator		2		0.577	1.4e-05	0.045	AR,NFkB (complex),ZBTB7A	AGT,CAMP,CFB,COL18A1,CRP,FGG,FN1,GSN,HSPA5,NRP1,SAA1,SOD3	12 (3)	3				NFkB (complex)	DLL4
C3AR1	G-protein coupled receptor		2		0.302	1.43e-05	0.0451	C3AR1,NFkB (complex),P38 MAPK	AGT,CAMP,CFB,COL18A1,CRP,FGG,FN1,HSPA5,LTBP1,SAA1,SOD3	11 (3)	3	AIP,CEBPA,CFB,FOS	SB203580		C5,fatty acid,IL6,MEFV,NFkB (complex),TH2 Cytokine
Ntrk1 dimer	complex		2		-1.134	1.43e-05	0.0074	Ntrk1 dimer,PTPN11,RAC1	AGT,CRP,FN1,GP1BA,GSN,LTF,MPO	7 (3)	2				PTPN11,RAC1
[truncated: 301 more rows]

## Sheet: Disease and functions RF
Diseases and Biological Functions RF Positive RA patients versus Controls
[truncated: 501 more rows]

[truncated: 14 more sheets: Toxicity functions RF, Regulatory effects network RF, Canonical pathways ACPA, Upstream regulators ACPA, Casual networks ACPA, Diseases and Functions ACPA, Toxicology functions for ACPA, Regulator effects nwetowrk ACPA, Canonical Pathways dNeg, Upstream Regulators dNeg, Casual Networks dNeg, Disease and Functions dNeg, Toxicity Functions dNeg, Regulatory Effects Network dNeg]
