# Supplementary material for: LC-MS/MS-Based Serum Protein Profiling for Identification of Candidate Biomarkers in Pakistani Rheumatoid Arthritis Patients
Source: Life (Basel). 2022 Mar 21;12(3):464. doi: 10.3390/life12030464 (PMC8955720; doi:10.3390/life12030464)
Supplement: Supplementary file 1 [file life-12-00464-s001.zip › Supplementary file Table S3. The PZP concentration for the validation chort.xlsx]

## Sheet: Sheet2
Supplementary table S3: The PZP concentration for the validation cohort
Pateint ID	RF status	ACPA status	PZP Concentration (ug/ml)
P1	Positive	Positive	1.79671
P2	Positive	Positive	16.5331
P3	Positive	Positive	2.46854
P4	Positive	Positive	5.87485
P5	Positive	Positive	10.0909
P6	Positive	Positive	1.79264
P7	Positive	Positive	9.57564
P8	Positive	Positive	10.1726
P9	Positive	Positive	23.3313
P10	Positive	Positive	6.32465
P11	Positive	Negative	3.42439
P12	Positive	Negative	14.3549
P13	Positive	Negative	2.20385
P14	Positive	Negative	8.37765
P15	Positive	Negative	2.39029
P16	Positive	Negative	5.46652
P17	Positive	Negative	2.67376
P18	Positive	Negative	21.0645
P19	Positive	Negative	6.91542
P20	Positive	Negative	5.73629
P21	Negative	Positive	7.67656
P22	Negative	Positive	3.08828
P23	Negative	Positive	3.6944
P24	Negative	Negative	4.64169
P25	Negative	Negative	5.04208
P26	Negative	Negative	4.18865
P27	Negative	Negative	5.63603
P28	Negative	Negative	4.94735
P29	Negative	Negative	6.39622
P30	Negative	Negative	4.96946
P31	Positive	Positive	2.79733
P32	Positive	Positive	23.5624
P33	Positive	Positive	3.56717
P34	Positive	Positive	5.6487
P35	Positive	Positive	13.095
P36	Positive	Positive	6.02198
P37	Positive	Positive	3.76776
P38	Positive	Positive	10.1365
P39	Positive	Positive	28.2024
P40	Positive	Positive	2.37277
P41	Positive	Negative	3.76001
P42	Positive	Negative	9.02953
P43	Positive	Negative	7.46778
P44	Positive	Negative	13.0315
P45	Positive	Negative	3.62419
P46	Positive	Negative	5.81177
P47	Positive	Negative	2.93802
P48	Negative	Positive	18.5619
P49	Negative	Positive	20.1696
P50	Negative	Positive	2.07315
P51	Negative	Positive	18.4832
P52	Negative	Positive	3.02406
P53	Negative	Positive	2.62959
P54	Negative	Positive	2.14727
P55	Negative	Positive	3.58614
P56	Negative	Positive	2.41666
P57	Negative	Positive	2.30087
P58	Negative	Negative	4.6874
P59	Negative	Negative	13.2168
P60	Negative	Negative	3.29006
C1	-	-	1.18977
C2	-	-	1.43897
C3	-	-	1.17008
C4	-	-	1.27572
C5	-	-	0.609511
C6	-	-	0.607777
C7	-	-	0.381655
C8	-	-	1.53372
C9	-	-	1.07516
C10	-	-	0.323947
C11	-	-	2.37824
C12	-	-	1.64462
C13	-	-	0.308971
C14	-	-	1.19353
C15	-	-	0.916003
C16	-	-	1.40024
C17	-	-	1.00064
C18	-	-	1.12432
C19	-	-	0.175611
C20	-	-	0.791309
